# Supplementary material for: Integrative analysis of the late maturation programme and desiccation tolerance mechanisms in intermediate coffee seeds
Source: J Exp Bot. 2018 Jan 29;69(7):1583–97. doi: 10.1093/jxb/erx492 (PMC5888931; doi:10.1093/jxb/erx492)
Supplement: supplementary_tables_S1_S8 [file erx492_suppl_supplementary_tables_s1_s8.xlsx]

## Sheet: Table S1 primers
Supplementary Table S1. List of primers used in this report
Cc gene model	SGN Accession	AGI (Best match)	Functional identification	E value	% identity	Primer F	Primer R	Product size	PCR Efficiency
Cc08_g05690	SGN-U351812	At4G05320	PolyUbiquitin UBQ10 (reference)	5e-173	0.99	CAGACCAGCAGAGGCTGATT	AGAACCAAGTGAAGGGTGGA	100	2
Cc00_g17460	SGN-U356404	At3G02520	14-3-3 protein (reference)	3e-125	0.9	TGGCTCCAACACACCCAATA	TTCATCAAATGCCTGCTTGG	116	2
Cc00_g15790	SGN-U349723	At3G04920	S24 - 40S ribosomal protein S24 (reference)	5e-62	0.94	TGGAGGTGGCAAATCAACTG	CCAGGCCATTCCTGATAAGC	98	2
Cc06_g01960	SGN-U350832	At1G53540	sHSP class I (HSP17.6C)	2e-28	0.72	GCGGCAGGTTCATAAGGAAG	CACCTCCTGCTTAGGGATGG	110	1.933
Cc11_g04480	SGN-U351309	At5G59720	sHSP class I (HSP18.2)	5e-54	0.78	CGGGAGCAAGAGGAGAAGAA	CCTTATCCACCTTGGCGTTC	103	2
Cc02_g07150	SGN-U351823	At3G46230	sHSP class I (HSP17.4)	1e-50	0.74	CAGGGAGCAGGAGGAGAAGA	CCATGCTCGCCTTAATTTCC	119	1.943
Cc01_g13580	SGN-U348039	At2G2950	sHSP class I (HSP17.6B)	1e-58	0.76	AGCAGCATCTTCGACCCATT	GGGCGTTCACAAAGGATGAT	103	1.954
Cc02_g23670	SGN-U351512	At4G10250	sHSP class IV (HSP22.0)	3e-35	0.61	GCAGTTGCAGCCCTTTTACC	CACCCCTTTGGGGACAGTTA	138	1.754
Cc08_g12550	SGN-U351353	At4G25200	sHSP class P (HSP23.6)	1e-31	0.48	CGTGACTCTTTCCCCAGCTT	GCAGCCAGAAATGGGTCTTC	116	1.872
Cc06_g11570	SGN-U350766	At2G26150	Heat shock factor (HSF) (HaHSFA9 AAM43804)	6e-65	0.48	GCTAGGCAGCGGTGAAGTTT	GGTTGAAGGTTCTTGCCATCA	138	1.855
Cc09_g03140	SGN-U350969	At5G18450	Drought-response element binding factor (DREB2)	1e-33	0.77	AACCTGGGGGAAATGGGTAG	CTGCGTCATCGTAGGCTCTG	110	1.854
Genbank	JQ687374		CaHSFA9			CACCATGGACCAACTAAACGTGGGATTC	TCATGCCATTAGTCCAGCTGG	1227
	JQ687375		CaDREB2			CACCATGATGGAAAGAGTGGAGAATG	CTAATTAGGAGGTCCGAGGAAC	693
			HygromycinB phosphotransferase HPTII			GCCTGAACTCACCGCGACGTC	GCACTGACGGTGTCGTCCAT	506

## Sheet: Table S2 - Seed proteome
Accession	Description	Score	Coverage	# Unique Peptides	MW [kDa]	calc. pI
Cc03_g05570	Putative 11S globulin subunit beta	132727	65.76	31	48.927	7.28369
	Sequence	Protein Group Accessions	Modifications	IonScore	Exp Value	Charge	ΔM [ppm]	m/z [Da]	RT [min]	# Missed Cleavages
	NIFSGFDDQLLADAFNVDLK	Cc03_g05570		146.37	3.33325e-14	2	0.255153	1121.56	106.7	0
	GFLYSNAIFAPHWNINAHSALYVIR	Cc03_g05570		107.17	1.46778e-10	2	4.07796	1437.75	90.9	0
	SSFQISSEEAEELKYGR	Cc03_g05570		103.27	5.62818e-10	2	0.552101	980.469	74.2	1
	TNDNAmINPLVGR	Cc03_g05570	M6(Oxidation)	101.67	9.66692e-10	2	-0.833799	715.856	53.15	0
	KFFLAGNPQQGGGK	Cc03_g05570		100.99	1.19424e-09	2	1.36121	724.887	29.7667	1
	nIFSGFDDQLLADAFNVDLK	Cc03_g05570	N1(Deamidated)	98.6	2.11889e-09	3	3.4548	748.37	97.95	0
	QEALLLSEQSQQGK	Cc03_g05570		97.67	2.53937e-09	2	-0.633767	779.907	41.0333	0
	LSENIGLPQEADVFNPR	Cc03_g05570		97.51	2.0758e-09	2	-0.778279	949.983	100.4	0
	TNDNAMINPLVGR	Cc03_g05570		96.87	2.46707e-09	2	1.07589	707.86	77.8	0
	IPILSSLQLSAER	Cc03_g05570		94.27	1.66479e-09	2	-0.440082	713.917	112.733	0
	SnGLEETLcTVK	Cc03_g05570	N2(Deamidated); C9(Carbamidomethyl)	93.13	5.4964e-09	2	0.0977182	676.324	61.1167	0
	KFFLAGNPqQGGGK	Cc03_g05570	Q9(Deamidated)	91.51	1.09832e-08	2	0.424956	725.378	35.6667	1
	KAGNQGFEYVAFK	Cc03_g05570		91.28	1.04262e-08	2	0.213938	729.873	45.8333	1
	GDVLILLPGFTQWTYNDGDVPLVTVALLDVANEANQLDLQSR	Cc03_g05570		88.14	5.29443e-09	4	-0.253347	1146.6	100.917	0
	QEALLLSEQSQQGKR	Cc03_g05570		86.88	2.47165e-08	2	-0.10958	857.958	25.9167	1
	FFLAGNPQQGGGK	Cc03_g05570		86.55	4.31553e-08	2	0.198445	660.839	46.8333	0
	FFLAGNPQqGGGK	Cc03_g05570	Q9(Deamidated)	86	3.51664e-08	2	-0.17699	661.33	51.05	0
	AGnqGFEYVAFK	Cc03_g05570	N3(Deamidated); Q4(Deamidated)	83.83	3.5397e-08	2	2.96416	666.811	78.2	0
	LSENIGLPqEADVFNPR	Cc03_g05570	Q9(Deamidated)	81.58	9.59134e-08	2	4.1612	950.48	86.6333	0
	VFDDEVKQGQLIIVPQYFAVIK	Cc03_g05570		81.34	2.7177e-08	2	-3.57651	1275.2	92.4167	1
	YGRQEALLLSEQSQQGK	Cc03_g05570		79.35	1.59118e-07	2	-0.31934	968	37.7333	1
	KAGnqGFEYVAFK	Cc03_g05570	N4(Deamidated); Q5(Deamidated)	78.79	1.78375e-07	2	-1.46499	730.855	60	1
	KAGNqGFEYVAFK	Cc03_g05570	Q5(Deamidated)	78.77	2.04419e-07	2	-0.632943	730.364	55.8	1
	AGNQGFEYVAFK	Cc03_g05570		76.25	2.51366e-07	2	0.33223	665.825	70.0333	0
	SSFqISSEEAEELKYGR	Cc03_g05570	Q4(Deamidated)	76.22	2.91313e-07	2	9.14161	980.969	88.4167	1
	NIFSGFDDQLLADAFNVDLKIIQK	Cc03_g05570		73.4	3.56529e-07	3	1.66473	908.815	96.4667	1
	ITTVnSqKIPILSSLQLSAER	Cc03_g05570	N5(Deamidated); Q7(Deamidated)	72.07	2.91808e-07	3	-3.35464	767.426	88.5667	1
	SNGLEETLcTVK	Cc03_g05570	C9(Carbamidomethyl)	70.12	1.39103e-06	2	-0.0828634	675.832	52.55	0
	SSFQISSEEAEELK	Cc03_g05570		68.8	1.60827e-06	2	0.373848	792.376	101.367	0
	TnDnAMINPLVGR	Cc03_g05570	N2(Deamidated); N4(Deamidated)	68.22	1.6874e-06	2	-1.68699	708.842	77.3333	0
	QGQLIIVPQYFAVIK	Cc03_g05570		68.11	3.9404e-07	2	-0.400651	859.006	96.85	0
	QGqLIIVPQYFAVIK	Cc03_g05570	Q3(Deamidated)	66.54	5.54549e-07	2	3.14092	859.501	95.5	0
	SSFqISSEEAEELK	Cc03_g05570	Q4(Deamidated)	63.6	5.52193e-06	2	5.22237	792.872	64.35	0
	AGNQGFEYVAFKTNDNAmINPLVGR	Cc03_g05570	M18(Oxidation)	62.74	6.67796e-06	3	2.04222	914.784	83.6833	1
	LGGKTQcNIQK	Cc03_g05570	C7(Carbamidomethyl)	61.88	1.03133e-05	2	1.85943	623.833	11.2667	1
	IPILSSLqLSAER	Cc03_g05570	Q8(Deamidated)	61.62	3.95975e-06	2	6.56671	714.414	89.1833	0
	ITTVNSqKIPILSSLQLSAER	Cc03_g05570	Q7(Deamidated)	59.99	2.70622e-06	3	-0.165508	767.1	86.9667	1
	LNAQEPSFR	Cc03_g05570		59.84	1.9298e-05	2	-0.073403	531.272	33.0833	0
	YGRqEALLLSEQSQQGK	Cc03_g05570	Q4(Deamidated)	56.84	2.97065e-05	2	-0.203474	968.492	44.9333	1
	GNKVFDDEVK	Cc03_g05570		56.56	3.88609e-05	2	0.0713383	575.791	14.9167	1
	ITTVNSQKIPILSSLQLSAER	Cc03_g05570		53.53	9.31578e-06	2	-1.40448	1149.65	85.8667	1
	QGQLIIVPQYFAVIKK	Cc03_g05570		53.4	4.56005e-06	3	1.21156	615.706	86.75	1
	KFFLAGnPqQGGGK	Cc03_g05570	N7(Deamidated); Q9(Deamidated)	51.57	0.000107977	2	-5.542	725.866	38	1
	FFLAGNPQQGGGKEGHQGQQQQHR	Cc03_g05570		51.3	0.000102301	3	-0.0738536	878.76	16.2667	1
	QEALLLSEqSqQGKR	Cc03_g05570	Q9(Deamidated); Q11(Deamidated)	50.84	0.0001195	2	3.08704	858.944	33.3	1
	TnDNAmINPLVGR	Cc03_g05570	N2(Deamidated); M6(Oxidation)	49.79	0.000134341	3	0.317422	477.902	47	0
	LnAQEPSFR	Cc03_g05570	N2(Deamidated)	48.14	0.000224054	2	-2.83658	531.763	29.0333	0
	AGNQGFEYVAFKTNDNAMINPLVGR	Cc03_g05570		46.76	0.000275176	3	0.74292	909.451	86.6833	1
	VFDDEVK	Cc03_g05570		45.93	0.000205492	2	-0.103263	426.211	109.817	0
	GDVLILLPGFTqWTYnDGDVPLVTVALLDVAnEANQLDLQSR	Cc03_g05570	Q12(Deamidated); N16(Deamidated); N32(Deamidated)	45.77	0.000123155	4	6.4781	1147.34	99	0
	GnKVFDDEVK	Cc03_g05570	N2(Deamidated)	45.67	0.000367231	2	-0.0468235	576.283	16.95	1
	QEALLLSEqSQQGKR	Cc03_g05570	Q9(Deamidated)	45.53	0.000407252	2	-0.177121	858.45	31.9667	1
	GDVLILLPGFTqWTYnDGDVPLVTVALLDVANEANQLDLQSR	Cc03_g05570	Q12(Deamidated); N16(Deamidated)	44.27	0.000138421	5	6.8261	917.879	100.533	0
	AGNQGFEYVAFKTNDnAmINPLVGR	Cc03_g05570	N16(Deamidated); M18(Oxidation)	42.73	0.000696002	3	3.10734	915.113	84.3833	1
	TQcNIQKLNAQEPSFR	Cc03_g05570	C3(Carbamidomethyl)	38.72	0.00181273	2	-0.290555	967.481	38.1833	1
	QGQLIIVPqYFAVIKK	Cc03_g05570	Q9(Deamidated)	35.5	0.000324114	2	1.86669	923.547	88.3167	1
	qEALLLSEQSQQGK	Cc03_g05570	Q1(Deamidated)	33.82	0.00636954	2	9.38327	780.407	73.9833	0
	IQVVDHK	Cc03_g05570		33.43	0.00183846	2	-0.0929303	419.743	11	0
	AGNqGFEYVAFK	Cc03_g05570	Q4(Deamidated)	33.14	0.00363966	2	-6.73911	666.312	82.1167	0
	LSEnIGLPqEADVFNPR	Cc03_g05570	N4(Deamidated); Q9(Deamidated)	32.76	0.00757419	3	8.28717	634.32	78.1833	0
	GFLYSnAIFAPHWnINAHSALYVIR	Cc03_g05570	N6(Deamidated); N14(Deamidated)	31.26	0.00628462	3	9.41201	959.498	92.25	0
	VFDDEVKQGqLIIVPQYFAVIK	Cc03_g05570	Q10(Deamidated)	24.91	0.011784	4	4.16124	638.354	93.4833	1
	GDVLILLPGFTQWTYNDGDVPLVTVALLDVAnEANQLDLQSR	Cc03_g05570	N32(Deamidated)	24.9	0.011164	4	2.91923	1146.85	99.6167	0
	YGRqEALLLSEqSQQGK	Cc03_g05570	Q4(Deamidated); Q12(Deamidated)	24.32	0.0571385	3	9.21716	646.331	47.0167	1
	GFLYSNAIFAPHWnINAHSALYVIR	Cc03_g05570	N14(Deamidated)	23.8	0.0346002	3	5.72754	959.166	97.2333	0
	TnDnAmInPLVGR	Cc03_g05570	N2(Deamidated); N4(Deamidated); M6(Oxidation); N8(Deamidated)	23.26	0.0509828	2	6.80707	717.337	51.8667	0
	FFLAGNPQQGGGKEGHqGQQQQHR	Cc03_g05570	Q17(Deamidated)	23.25	0.0688435	4	1.07497	659.569	17.4333	1
	TnDNAMINPLVGR	Cc03_g05570	N2(Deamidated)	22.69	0.0616319	3	0.592959	472.57	72.1833	0
	FFLAGNPQqGGGKEGHqGQQQQHR	Cc03_g05570	Q9(Deamidated); Q17(Deamidated)	22.64	0.0737801	3	6.10467	879.422	17.2833	1
	ITTVNSQK	Cc03_g05570		28.56	0.0184593	2	0.182011	445.751	9.85	0
	AIPEEVLR	Cc03_g05570		24.63	0.0106748	2	0.617443	463.769	39.2333	0
	QRFPDR	Cc03_g05570		23.4	0.0745054	2	-0.0707699	409.717	9.85	1
Cc02_g14650	TRICHOME BIREFRINGENCE-LIKE 38	15115.5	78.36	21	41.2654	7.26904
	Sequence	Protein Group Accessions	Modifications	IonScore	Exp Value	Charge	ΔM [ppm]	m/z [Da]	RT [min]	# Missed Cleavages
	GmDALVFNTWHWWLHR	Cc02_g14650	M2(Oxidation)	101.03	1.00185e-09	2	0.104116	1043	90.7167	0
	GDSQPWDYVQDGSTVSK	Cc02_g14650		92.31	4.90554e-09	2	-1.83961	934.917	74.4	0
	GLSTWAQWVNQNVDSSK	Cc02_g14650		82.56	8.45804e-08	2	-0.420808	960.466	88.9333	0
	TLSSMQKPVVLLDITTLSQLR	Cc02_g14650		78	3.56601e-08	3	0.569893	781.783	93.0167	0
	TLSSMQKPVVLLDITTLSQLRK	Cc02_g14650		77.93	2.01331e-08	3	-0.738258	824.48	87.5	1
	VFFQGISPSHYDGKEWGSDSK	Cc02_g14650		77.58	1.92913e-07	2	-2.00663	1186.05	68.9833	1
	ScYGEQEPLQGSR	Cc02_g14650	C2(Carbamidomethyl)	77.1	1.50138e-07	2	-0.100565	755.833	23.2167	0
	TLSSmQKPVVLLDITTLSQLR	Cc02_g14650	M5(Oxidation)	76.66	6.58112e-08	2	-2.23493	1180.16	90.2333	0
	YPAGLPPAVDVVKK	Cc02_g14650		74.79	1.29439e-07	2	0.138997	727.424	54.7333	1
	YPAGLPPAVDVVK	Cc02_g14650		74.74	1.99764e-07	2	0.974605	663.378	73.65	0
	VFFqGISPSHYDGKEWGSDSK	Cc02_g14650	Q4(Deamidated)	69.4	1.31464e-06	2	8.33272	1186.56	69.9833	1
	ImFVGDSLSLNQWQSFLcLIHASVPSANTNLVR	Cc02_g14650	M2(Oxidation); C18(Carbamidomethyl)	67.35	1.61068e-06	3	-1.86764	1245.3	96.15	0
	GDSQPWDYVQDGSTVSKDmDR	Cc02_g14650	M19(Oxidation)	66.4	7.55986e-07	2	-1.17939	1201.51	59.5667	1
	FDGLDFLKR	Cc02_g14650		64.16	3.95218e-06	2	0.452082	555.801	80.7	1
	VFFQGISPSHYDGK	Cc02_g14650		63.6	6.91878e-06	2	1.09503	791.389	59.75	0
	GLSTWAqWVnQNVDSSK	Cc02_g14650	Q7(Deamidated); N10(Deamidated)	61.03	1.00185e-05	2	6.4936	961.456	86.2667	0
	TLSSmQKPVVLLDITTLSQLRK	Cc02_g14650	M5(Oxidation)	58.7	1.41641e-06	3	-0.261134	829.812	85.0833	1
	TLSSmqKPVVLLDITTLSQLR	Cc02_g14650	M5(Oxidation); Q6(Deamidated)	55.71	5.50496e-06	2	7.12235	1180.67	90.15	0
	GMDALVFNTWHWWLHR	Cc02_g14650		55.6	4.04872e-05	3	4.24139	690.34	94.2333	0
	IMFVGDSLSLNQWQSFLcLIHASVPSANTNLVR	Cc02_g14650	C18(Carbamidomethyl)	54.05	3.42389e-05	3	-3.37788	1239.96	96.6	0
	YAWKPDScNLPR	Cc02_g14650	C8(Carbamidomethyl)	52.93	6.82503e-05	3	0.399179	502.91	42.2167	0
	KTLSSmQKPVVLLDITTLSQLR	Cc02_g14650	M6(Oxidation)	52.16	6.38542e-06	3	-0.333498	829.812	86.0167	1
	GDSqPWDYVQDGSTVSK	Cc02_g14650	Q4(Deamidated)	51.12	5.48603e-05	2	8.73132	935.419	74.9	0
	VFFqGISPSHYDGK	Cc02_g14650	Q4(Deamidated)	50.57	0.000107433	3	3.27874	528.258	65.25	0
	FDGLDFLK	Cc02_g14650		47.09	0.000136804	2	0.442203	477.75	90.15	0
	HLGGGcNLFQGK	Cc02_g14650	C6(Carbamidomethyl)	45.49	0.000261301	2	-0.902374	644.316	26.5333	0
	IMFVGDSLSLnqWQSFLcLIHASVPSANTNLVR	Cc02_g14650	N11(Deamidated); Q12(Deamidated); C18(Carbamidomethyl)	42.35	0.000430756	3	8.82538	1240.63	96.6333	0
	EILSYATFQDYDVTIYLYHSTYLVDIAQENIGR	Cc02_g14650		40.91	0.000847454	3	-1.1458	1305.31	96.05	0
	TLSSMQKPVVLLDITTLSqLRK	Cc02_g14650	Q19(Deamidated)	39.38	0.000115072	3	3.40535	824.811	88.3167	1
	GLSTWAQWVnQNVDSSK	Cc02_g14650	N10(Deamidated)	37.54	0.00252844	3	0.483859	640.975	90.5833	0
	GDSQPWDYVqDGSTVSKDmDR	Cc02_g14650	Q10(Deamidated); M19(Oxidation)	35.77	0.000754823	3	0.813335	801.674	64.6333	1
	LDSIDRGNDAWK	Cc02_g14650		32.28	0.00911005	2	0.641933	695.342	27.9667	1
	TLSSMqKPVVLLDITTLSQLR	Cc02_g14650	Q6(Deamidated)	29.79	0.00215156	3	3.22458	782.113	93.4	0
	IMFVGDSLSLNQWqSFLcLIHASVPSANTNLVR	Cc02_g14650	Q14(Deamidated); C18(Carbamidomethyl)	29.14	0.00975192	3	3.70957	1240.3	96.7	0
	ScYGEqEPLQGSR	Cc02_g14650	C2(Carbamidomethyl); Q6(Deamidated)	29.13	0.00659772	2	0.378449	756.326	25.3667	0
	SGNDcSHWcLPGVPDTWNQLLYALL	Cc02_g14650	C5(Carbamidomethyl); C9(Carbamidomethyl)	25.13	0.0290023	2	-0.228341	1458.68	98.8833	0
	LDSIDRGnDAWK	Cc02_g14650	N8(Deamidated)	24.63	0.0421829	2	0.629974	695.834	32.2833	1
	WVVDSSFPPYESSGcPFIDYEFDcQK	Cc02_g14650	C15(Carbamidomethyl); C24(Carbamidomethyl)	22.38	0.0211005	3	3.33849	1053.79	94.4167	0
	GmDALVFnTWHWWLHR	Cc02_g14650	M2(Oxidation); N8(Deamidated)	22.03	0.0830263	3	9.16323	696.003	91.9667	0
Cc06_g05320	Fructose-bisphosphate aldolase, cytoplasmic isozyme	11508.6	82.68	23	38.4649	7.29834
	Sequence	Protein Group Accessions	Modifications	IonScore	Exp Value	Charge	ΔM [ppm]	m/z [Da]	RT [min]	# Missed Cleavages
	IGPNEPSQLAINENANGLAR	Cc06_g05320		122.27	7.85626e-12	2	-0.379161	1039.53	65.6	0
	YEGGASLGEGASESLHVK	Cc06_g05320		106.27	3.42269e-10	2	1.03419	895.932	39.7833	0
	LSSINVENVESNR	Cc06_g05320		105.05	4.82979e-10	2	-1.23083	730.87	43.55	0
	YTDELIATANYIGTPGK	Cc06_g05320		92.98	6.74691e-09	2	-2.39087	913.96	83.0167	0
	GILAADESTGTIGKR	Cc06_g05320		85.92	3.04472e-08	2	0.209618	744.905	30.5	1
	GILAADESTGTIGK	Cc06_g05320		84.25	4.97985e-08	2	0.54932	666.854	43.1833	0
	GTVELPGTNGETTTQGLDGLAQR	Cc06_g05320		81.92	9.09403e-08	2	-1.14374	1158.08	79.3333	0
	GKYTDELIATANYIGTPGK	Cc06_g05320		76.5	3.04466e-07	3	0.529539	671.35	82.55	1
	IGPnEPSQLAINENAnGLAR	Cc06_g05320	N4(Deamidated); N16(Deamidated)	73.82	5.12468e-07	2	7.47103	1040.53	70.4	0
	VDKGTVELPGTNGETTTQGLDGLAQR	Cc06_g05320		71.75	8.3543e-07	3	0.713289	886.451	70.3667	1
	YAIIcQQNGLVPIVEPEILVDGSHDIEK	Cc06_g05320	C5(Carbamidomethyl)	70.36	7.86984e-07	3	0.540208	1050.55	92.3167	0
	ELLFTTPGALEcLSGVILFEETLYQK	Cc06_g05320	C12(Carbamidomethyl)	69.43	1.00912e-06	2	1.14691	1486.27	98.2667	0
	VAPEVIAEYTVR	Cc06_g05320		67.78	2.13408e-06	2	0.0906491	673.869	68.2333	0
	TmPAAVPAVVFLSGGQSEEEATR	Cc06_g05320	M2(Oxidation)	65.25	4.61242e-06	3	-1.29892	788.389	86.5833	0
	SAAGKPFVDVLK	Cc06_g05320		63.97	2.52546e-06	2	-0.444847	616.356	44.6667	0
	ALNDHHVLLEGTLLKPNMVTPGSEAPK	Cc06_g05320		60.92	5.05685e-06	4	0.301514	721.137	73.5333	0
	TMPAAVPAVVFLSGGQSEEEATR	Cc06_g05320		59.88	1.36726e-05	2	1.4537	1174.09	90.0167	0
	AWAGKEENIPK	Cc06_g05320		58.26	1.45547e-05	2	0.0821472	621.828	17.1833	1
	AQAAFLSR	Cc06_g05320		55.92	2.54579e-05	2	-0.113402	432.24	23.6333	0
	VLAAVYK	Cc06_g05320		55.14	1.4085e-05	2	-0.206845	382.239	21.45	0
	ALNDHHVLLEGTLLKPNmVTPGSEAPK	Cc06_g05320	M18(Oxidation)	53.97	2.74594e-05	5	0.413177	580.31	63.85	0
	EGGVIPGIK	Cc06_g05320		48.82	5.57685e-05	2	0.266909	435.258	39.15	0
	GTVELPGTnGETTTQGLDGLAQR	Cc06_g05320	N9(Deamidated)	48.24	0.000217454	2	8.39154	1158.58	70.6667	0
	RLSSINVENVESNR	Cc06_g05320		46.46	0.000305024	3	0.584753	539.617	32.8333	1
	TmPAAVPAVVFLSGGqSEEEATR	Cc06_g05320	M2(Oxidation); Q16(Deamidated)	44.29	0.000579069	3	8.22468	788.724	86.3667	0
	YTDELIATAnYIGTPGK	Cc06_g05320	N10(Deamidated)	44.25	0.000503622	2	7.62403	914.461	83.8833	0
	TMPAAVPAVVFLSGGqSEEEATR	Cc06_g05320	Q16(Deamidated)	43.27	0.000584012	2	8.56673	1174.59	90.3	0
	KPWSLTFSFGR	Cc06_g05320		42.4	0.000543791	2	3.10935	663.356	83.2167	0
	ALNDHHVLLEGTLLKPnMVTPGSEAPK	Cc06_g05320	N17(Deamidated)	41.6	0.000460068	3	3.67021	961.511	73.45	0
	cQQYYTAGAR	Cc06_g05320	C1(Carbamidomethyl)	38.65	0.000559479	2	-0.921468	609.271	12.8667	0
	LSSINVENVESNRR	Cc06_g05320		37.9	0.00218944	3	0.584753	539.617	30.8167	1
	ELLFTTPGALEcLSGVILFEETLYqK	Cc06_g05320	C12(Carbamidomethyl); Q25(Deamidated)	37.89	0.00145487	2	7.0149	1486.77	98.4	0
	IGPNEPSQLAINENAnGLAR	Cc06_g05320	N16(Deamidated)	37.17	0.00265736	3	0.374907	693.687	68.7667	0
	GKYTDELIATAnYIGTPGK	Cc06_g05320	N12(Deamidated)	36.89	0.00238411	2	9.72465	1007.02	82.7667	1
	GTVELPGTnGETTTqGLDGLAQR	Cc06_g05320	N9(Deamidated); Q15(Deamidated)	36.26	0.00317033	2	2.33051	1159.06	82.7667	0
	VDKGTVELPGTnGETTTQGLDGLAQR	Cc06_g05320	N12(Deamidated)	26.45	0.0280816	3	-1.57263	886.777	73.65	1
	YAIIcQQnGLVPIVEPEILVDGSHDIEK	Cc06_g05320	C5(Carbamidomethyl); N8(Deamidated)	25.99	0.0215261	3	5.77202	1050.88	92.2333	0
	YAIIcqqNGLVPIVEPEILVDGSHDIEK	Cc06_g05320	C5(Carbamidomethyl); Q6(Deamidated); Q7(Deamidated)	21.53	0.0748772	3	5.07026	1051.21	93.2667	0
	IGPnEPSQLAInENAnGLAR	Cc06_g05320	N4(Deamidated); N12(Deamidated); N16(Deamidated)	27.62	0.0227471	2	8.11332	1041.02	73.2333	0
Cc03_g10090	Major allergen Pru ar 1	10963.8	89.94	5	17.1567	6.37939
	Sequence	Protein Group Accessions	Modifications	IonScore	Exp Value	Charge	ΔM [ppm]	m/z [Da]	RT [min]	# Missed Cleavages
	APVTSSYEVTSSIPPAR	Cc03_g10090		134.66	5.0613e-13	2	0.182802	881.455	55.8667	0
	SVEILEGDGGVGTIK	Cc03_g10090;Cc03_g10100		89.13	1.70441e-08	2	0.408528	737.394	67.4167	0
	EKFTYSYTVLEADGFNDVIEK	Cc03_g10090;Cc03_g10100		85.23	4.69369e-08	2	0.977267	1234.6	87.3167	1
	FTYSYTVLEADGFNDVIEK	Cc03_g10090;Cc03_g10100		82.24	7.97042e-08	3	0.888921	737.689	91.05	0
	FTYSYTVLEADGFnDVIEK	Cc03_g10090;Cc03_g10100	N14(Deamidated)	79.08	1.56347e-07	2	1.07868	1106.52	92.0167	0
	AVEAYLHANPTAYN	Cc03_g10090;Cc03_g10100		76.81	2.72026e-07	2	-3.38256	767.368	64.2667	0
	TTnTYYPK	Cc03_g10090;Cc03_g10100	N3(Deamidated)	58.38	9.00309e-06	2	-4.13161	494.733	14.35	0
	TTNTYYPK	Cc03_g10090;Cc03_g10100		58.36	7.65877e-06	2	0.802123	494.243	13.4667	0
	AVEAYLHANPTAYn	Cc03_g10090;Cc03_g10100	N14(Deamidated)	55.3	4.19072e-05	2	1.7046	767.864	60.15	0
	EMGLGMVK	Cc03_g10090		44.79	0.000484566	2	0.256909	432.72	41.9167	0
	LTTFVDGGEHK	Cc03_g10090		44.32	0.000650898	2	-0.48016	602.304	18.8	0
	ILPQGVKSVEILEGDGGVGTIK	Cc03_g10090;Cc03_g10100		44.11	0.000106741	3	0.260474	737.086	82.4	1
	LFKATILEEK	Cc03_g10090;Cc03_g10100		43.18	0.000141848	3	-1.06113	397.904	45.55	1
	GGAQIGEEHLK	Cc03_g10090		42.95	0.000583039	2	0.186266	569.796	11.8833	0
	GGAqIGEEHLK	Cc03_g10090	Q4(Deamidated)	42.61	0.000740174	2	-0.0385409	570.288	12.2833	0
	EMGLGmVK	Cc03_g10090	M6(Oxidation)	41.87	0.00075415	2	0.394218	440.717	23.55	0
	FEPSADGGSIcK	Cc03_g10090;Cc03_g10100	C11(Carbamidomethyl)	38.61	0.00132901	2	-2.95996	634.283	44.2	0
	GGKEmGLGMVK	Cc03_g10090	M5(Oxidation)	36.87	0.00262126	2	0.28246	561.786	11.8667	1
	FEPSADGGSIcKTTNTYYPK	Cc03_g10090;Cc03_g10100	C11(Carbamidomethyl)	32.73	0.00616002	3	-0.553908	746.012	46.3833	1
	IccVIKFEPSADGGSIcK	Cc03_g10090;Cc03_g10100	C2(Carbamidomethyl); C3(Carbamidomethyl); C17(Carbamidomethyl)	22.6	0.0805077	3	0.545553	680.99	60.4333	1
	ILPQGVK	Cc03_g10090;Cc03_g10100		27.26	0.0035707	2	2.95842	377.746	34.35	0
	ILPqGVK	Cc03_g10090;Cc03_g10100	Q4(Deamidated)	35.94	0.000585771	2	-0.693506	378.236	17.8	0
	IccVIK	Cc03_g10090;Cc03_g10100	C2(Carbamidomethyl); C3(Carbamidomethyl)	23.57	0.0564811	2	-0.373443	396.709	16.9333	0
Cc11_g16510	Glyceraldehyde-3-phosphate dehydrogenase, cytosolic	10534.6	78.99	21	36.5341	8.26514
	Sequence	Protein Group Accessions	Modifications	IonScore	Exp Value	Charge	ΔM [ppm]	m/z [Da]	RT [min]	# Missed Cleavages
	GVLGYTEEDVVSSDFIGDSR	Cc11_g16510		123.42	5.8466e-12	2	-0.908123	1073	88.1333	0
	EYKPDLNVVSNAScTTNcLAPLAK	Cc11_g16510	C14(Carbamidomethyl); C18(Carbamidomethyl)	113.31	6.27657e-11	3	2.28771	889.106	79.2333	0
	LVAWYDNEVGYSTR	Cc11_g16510		107.94	2.03278e-10	2	-0.327547	836.902	79.85	0
	FGIVEGLmTTVHSITATQK	Cc07_g00460;Cc11_g16510	M8(Oxidation)	104.33	3.80047e-10	2	1.34065	1025.04	87.2333	0
	LVAWYDnEVGYSTR	Cc11_g16510	N7(Deamidated)	95.52	3.17014e-09	2	6.6771	837.4	80.85	0
	VPTVDVSVVDLTVR	Cc11_g16510		80.02	6.81853e-08	2	0.301618	749.928	86.6	0
	VVDLIVHmASVK	Cc11_g16510	M8(Oxidation)	76.51	1.35131e-07	2	-0.100185	663.876	39.3	0
	NPEEIPWGETGADFVVESTGVFTDK	Cc11_g16510		76.23	2.53717e-07	2	-0.73705	1362.64	94.8333	0
	VVDLIVHMASVK	Cc11_g16510		73.7	1.94094e-07	2	0.489857	655.879	69.1333	0
	FGIVEGLMTTVHSITATQK	Cc07_g00460;Cc11_g16510		71.98	5.99007e-07	2	0.591262	1017.04	87.2167	0
	DAPmFVVGVNEK	Cc11_g16510	M4(Oxidation)	66.97	2.5415e-06	2	-0.879904	661.326	58.1833	0
	AASFNIIPSSTGAAK	Cc07_g00460;Cc11_g16510		64.62	4.9183e-06	2	-0.995234	717.882	61.4667	0
	VTIGINGFGR	Cc11_g16510		63.73	4.08815e-06	2	1.00822	517.294	65.7833	0
	VTIGInGFGR	Cc11_g16510	N6(Deamidated)	63.63	5.96077e-06	2	0.179863	517.785	67.6833	0
	LKGVLGYTEEDVVSSDFIGDSR	Cc11_g16510		58.2	2.15682e-05	3	-0.697581	796.063	86.2333	1
	VVDLIVHMASVKA	Cc11_g16510		57.65	6.52805e-06	2	0.898893	691.398	74.25	1
	DDVELVAINDPFITTDYMTYMFK	Cc11_g16510		56.73	2.07016e-05	3	0.293823	914.429	97.4333	0
	DDVELVAINDPFITTDYMTYmFK	Cc11_g16510	M21(Oxidation)	56.67	2.16355e-05	3	-1.93654	919.759	97	0
	DAPMFVVGVNEK	Cc11_g16510		56.5	3.62673e-05	2	1.00492	653.33	73.3167	0
	LDKPATYEQIK	Cc11_g16510		56.42	2.81622e-05	2	0.614288	653.357	19.65	0
	VLPALnGK	Cc07_g00460;Cc11_g16510	N6(Deamidated)	55.9	6.94007e-06	2	2.00136	406.748	30.05	0
	TLLFGEKPVK	Cc11_g16510		55.75	8.91343e-06	2	0.867808	566.343	38.3667	0
	VVISAPSK	Cc11_g16510		54.12	2.14928e-05	2	-0.0848483	400.747	15.0667	0
	NPEEIPWGETGADFVVESTGVFTDKDK	Cc11_g16510		52.63	6.11249e-05	3	-0.729446	989.801	90.4333	1
	AGIALNEK	Cc11_g16510		49.58	0.000142099	2	-1.0398	408.234	16.0167	0
	YDTVHGQWK	Cc11_g16510		48.73	0.000146695	2	-0.15696	567.272	14.55	0
	AASFnIIPSSTGAAK	Cc07_g00460;Cc11_g16510	N5(Deamidated)	46.3	0.000337569	2	3.59122	718.378	65.2333	0
	KVVISAPSK	Cc11_g16510		46.03	7.10959e-05	2	0.303775	464.795	10.1833	1
	LTGmAFRVPTVDVSVVDLTVR	Cc11_g16510	M4(Oxidation)	45.02	0.000179422	3	-0.593368	764.419	89.2167	1
	nPEEIPWGETGADFVVESTGVFTDKDK	Cc11_g16510	N1(Deamidated)	44.62	0.000398641	2	4.84306	1484.7	93.1333	1
	YDTVHGqWK	Cc11_g16510	Q7(Deamidated)	44.23	0.000347366	2	-2.0043	567.763	17.45	0
	DAPmFVVGVnEK	Cc11_g16510	M4(Oxidation); N10(Deamidated)	44	0.000507587	2	-0.709889	661.818	62.2333	0
	GKVTIGINGFGR	Cc11_g16510		41.91	0.000476685	3	0.0783215	406.903	45.65	1
	GKVTIGInGFGR	Cc11_g16510	N8(Deamidated)	41.89	0.000786278	3	-0.377599	407.231	47.8667	1
	DDVELVAINDPFITTDYmTYmFK	Cc11_g16510	M18(Oxidation); M21(Oxidation)	39.01	0.0010111	3	-0.571367	925.092	95.1667	0
	DDVELVAInDPFITTDYMTYMFK	Cc11_g16510	N9(Deamidated)	37.79	0.00154697	3	2.22424	914.759	97.5	0
	VLPALNGK	Cc07_g00460;Cc11_g16510		37.69	0.000280856	2	-0.169956	406.255	25.7833	0
	DDVELVAInDPFITTDYmTYmFK	Cc11_g16510	N9(Deamidated); M18(Oxidation); M21(Oxidation)	37.05	0.00181463	3	6.74393	925.427	94.9833	0
	EYKPDLnVVSNAScTTncLAPLAK	Cc11_g16510	N7(Deamidated); C14(Carbamidomethyl); N17(Deamidated); C18(Carbamidomethyl)	34.47	0.00469814	3	8.73001	889.767	77.9833	0
	LDKPATYEqIK	Cc11_g16510	Q9(Deamidated)	34.04	0.00528573	3	4.53775	436.236	21.7	0
	DDKTLLFGEKPVK	Cc11_g16510		33.95	0.00330228	3	-0.835367	497.28	40.9667	1
	EYKPDLNVVSNAScTTncLAPLAK	Cc11_g16510	C14(Carbamidomethyl); N17(Deamidated); C18(Carbamidomethyl)	28.38	0.0204748	3	-4.09882	889.428	78.1	0
	VVDLIVHmASVKA	Cc11_g16510	M8(Oxidation)	24.87	0.0210165	2	-0.366953	699.394	45.7	1
	SSIFDAK	Cc07_g00460;Cc05_g16480;Cc11_g16510		54.57	3.22955e-05	2	0.0678661	384.2	25.3333	0
	LTGMAFR	Cc05_g16480;Cc11_g16510		36.8	0.00194305	2	1.05866	398.213	33.9833	0
	AGIALnEK	Cc11_g16510	N6(Deamidated)	29.16	0.0221443	2	3.66965	408.728	18.3833	0
	LTGmAFR	Cc05_g16480;Cc11_g16510	M4(Oxidation)	36.9	0.00165381	2	-1.34694	406.21	14.45	0
Cc00_g06000	Putative Aldose 1-epimerase	9802.41	58.4	7	39.8616	8.646
	Sequence	Protein Group Accessions	Modifications	IonScore	Exp Value	Charge	ΔM [ppm]	m/z [Da]	RT [min]	# Missed Cleavages
	LSVIMEAEALNK	Cc00_g06000;Cc11_g04810		94.66	4.58252e-09	2	0.426559	659.358	79.9667	0
	IGGAQFTLNGVHYK	Cc07_g03170;Cc00_g06000;Cc11_g04810;Cc00_g05980		90.91	1.24483e-08	2	-0.437217	752.899	56.8333	0
	LSVImEAEALNK	Cc00_g06000;Cc11_g04810	M5(Oxidation)	84.84	4.85581e-08	2	0.665125	667.356	77.3667	0
	KGFSLLTWNVEK	Cc00_g06000;Cc11_g04810		81.78	5.84094e-08	2	-0.300975	711.393	82.7167	1
	GLPSGGAPSGYNVNYALDEGK	Cc00_g06000		80.01	1.3469e-07	2	-0.778284	1033.49	70.8667	0
	ANPFIVLSYYSPDGEEGFPGNLLVR	Cc00_g06000;Cc00_g05980		79.06	1.42169e-07	2	-1.32441	1377.69	96.0167	0
	nGKPTDVVLGYDSVK	Cc00_g06000	N1(Deamidated)	75.89	3.43939e-07	2	-0.310092	796.912	59.4667	0
	ATPVNLAQHSYWNLGGHNSGDVLSDK	Cc00_g06000		73.28	6.53153e-07	3	-0.400869	927.451	74.3667	0
	IGGAqFTLnGVHYK	Cc07_g03170;Cc00_g06000;Cc11_g04810;Cc00_g05980	Q5(Deamidated); N9(Deamidated)	72.09	8.12692e-07	2	4.74532	753.887	65.2167	0
	VTYALLEPYKLSVIMEAEALNK	Cc00_g06000;Cc11_g04810		71.06	3.36875e-07	3	1.0882	832.455	93.9667	1
	IISLVLPDKnGKPTDVVLGYDSVK	Cc00_g06000	N10(Deamidated)	67.53	4.5034e-07	3	0.905897	857.815	85.25	1
	IGGAQFTLnGVHYK	Cc07_g03170;Cc00_g06000;Cc11_g04810;Cc00_g05980	N9(Deamidated)	66.5	3.47002e-06	2	0.535325	753.391	61.3667	0
	IISLVLPDK	Cc00_g06000		60.52	8.85054e-07	2	0.302798	499.318	75.3833	0
	NGKPTDVVLGYDSVK	Cc00_g06000		57.59	2.38628e-05	2	-0.991261	796.419	45.6167	0
	VTYALLEPYK	Cc00_g06000;Cc11_g04810;Cc00_g05980		55.25	1.88079e-05	2	0.703694	598.832	76.4667	0
	LDANEKPNMLHGGR	Cc00_g06000;Cc11_g04810		54.44	6.09775e-05	2	-0.797748	776.388	12.8833	0
	VQIFGLHYTPAnNQLIPTGEILPVK	Cc00_g06000	N12(Deamidated)	53.9	1.26288e-05	3	1.53046	921.842	92.2333	0
	LAAIAYSK	Cc00_g06000;Cc11_g04810		53.66	2.045e-05	2	0.00248659	418.747	22.5667	0
	VQIFGLHYTPANNQLIPTGEILPVK	Cc00_g06000		53.44	1.17753e-05	2	1.73467	1381.77	91.1333	0
	LDANEKPNmLHGGR	Cc00_g06000;Cc11_g04810	M9(Oxidation)	50.28	0.00013079	2	-0.123054	784.386	9.83333	0
	GLPSGGAPSGYNVNYALDEGKDHK	Cc00_g06000		49.27	0.000159119	3	-0.455632	816.059	53.5167	1
	GTPYDFLKPHK	Cc00_g06000;Cc11_g04810		45.77	0.000384033	2	0.922771	651.846	42.2833	0
	IISLVLPDKNGKPTDVVLGYDSVK	Cc00_g06000		43.4	8.22759e-05	3	0.0604759	857.486	84.8833	1
	VTNFGAR	Cc07_g03170;Cc00_g06000		41.12	0.000977441	2	-0.625219	382.706	11.15	0
	GFSLLTWNVEK	Cc00_g06000;Cc11_g04810		40.98	0.000841884	2	0.527238	647.346	89.85	0
	VTYALLEPYKLSVImEAEALNK	Cc00_g06000;Cc11_g04810	M15(Oxidation)	38.45	0.00101451	3	-0.421906	837.785	91.2333	1
	GLPSGGAPSGYNVnYALDEGKDHK	Cc00_g06000	N14(Deamidated)	37.49	0.00246859	3	0.212268	816.388	55.5333	1
	ATPVNLAQHSYWNLGGHnSGDVLSDK	Cc00_g06000	N18(Deamidated)	36.25	0.00296422	3	1.38403	927.78	80.3667	0
	GLPSGGAPSGYnVNYALDEGK	Cc00_g06000	N12(Deamidated)	35.89	0.0032204	2	6.24877	1033.99	68.8	0
	LDANEKPNMLHGGRK	Cc00_g06000;Cc11_g04810		22.11	0.0808958	4	-0.45312	420.721	9.93333	1
Cc03_g10100	Major allergen Pru ar 1	9731.06	83.02	3	17.1478	6.53662
	Sequence	Protein Group Accessions	Modifications	IonScore	Exp Value	Charge	ΔM [ppm]	m/z [Da]	RT [min]	# Missed Cleavages
	APVTSSYEVTcSIPPAR	Cc03_g10100	C11(Carbamidomethyl)	135.02	5.22526e-13	2	-0.665933	917.953	54.15	0
	SVEILEGDGGVGTIK	Cc03_g10090;Cc03_g10100		89.13	1.70441e-08	2	0.408528	737.394	67.4167	0
	EKFTYSYTVLEADGFNDVIEK	Cc03_g10090;Cc03_g10100		85.23	4.69369e-08	2	0.977267	1234.6	87.3167	1
	FTYSYTVLEADGFNDVIEK	Cc03_g10090;Cc03_g10100		82.24	7.97042e-08	3	0.888921	737.689	91.05	0
	FTYSYTVLEADGFnDVIEK	Cc03_g10090;Cc03_g10100	N14(Deamidated)	79.08	1.56347e-07	2	1.07868	1106.52	92.0167	0
	AVEAYLHANPTAYN	Cc03_g10090;Cc03_g10100		76.81	2.72026e-07	2	-3.38256	767.368	64.2667	0
	TTnTYYPK	Cc03_g10090;Cc03_g10100	N3(Deamidated)	58.38	9.00309e-06	2	-4.13161	494.733	14.35	0
	TTNTYYPK	Cc03_g10090;Cc03_g10100		58.36	7.65877e-06	2	0.802123	494.243	13.4667	0
	AVEAYLHANPTAYn	Cc03_g10090;Cc03_g10100	N14(Deamidated)	55.3	4.19072e-05	2	1.7046	767.864	60.15	0
	LTTFVEGGELK	Cc03_g10100		46.95	0.000252296	2	0.294963	597.324	56.35	0
	ILPQGVKSVEILEGDGGVGTIK	Cc03_g10090;Cc03_g10100		44.11	0.000106741	3	0.260474	737.086	82.4	1
	LFKATILEEK	Cc03_g10090;Cc03_g10100		43.18	0.000141848	3	-1.06113	397.904	45.55	1
	FEPSADGGSIcK	Cc03_g10090;Cc03_g10100	C11(Carbamidomethyl)	38.61	0.00132901	2	-2.95996	634.283	44.2	0
	FEPSADGGSIcKTTNTYYPK	Cc03_g10090;Cc03_g10100	C11(Carbamidomethyl)	32.73	0.00616002	3	-0.553908	746.012	46.3833	1
	GGAQISEEHVK	Cc03_g10100		30.15	0.0104817	3	0.351167	385.532	9.81667	0
	IccVIKFEPSADGGSIcK	Cc03_g10090;Cc03_g10100	C2(Carbamidomethyl); C3(Carbamidomethyl); C17(Carbamidomethyl)	22.6	0.0805077	3	0.545553	680.99	60.4333	1
	ILPQGVK	Cc03_g10090;Cc03_g10100		27.26	0.0035707	2	2.95842	377.746	34.35	0
	ILPqGVK	Cc03_g10090;Cc03_g10100	Q4(Deamidated)	35.94	0.000585771	2	-0.693506	378.236	17.8	0
	IccVIK	Cc03_g10090;Cc03_g10100	C2(Carbamidomethyl); C3(Carbamidomethyl)	23.57	0.0564811	2	-0.373443	396.709	16.9333	0
Cc01_g11520	Putative Vicilin-like antimicrobial peptides 2-2	8680.46	37.33	16	55.6016	5.73193
	Sequence	Protein Group Accessions	Modifications	IonScore	Exp Value	Charge	ΔM [ppm]	m/z [Da]	RT [min]	# Missed Cleavages
	TGDLYTIASGSAFYLVNAAEGQK	Cc01_g11520		138.67	1.82014e-13	2	1.04878	1188.59	94.85	0
	GPELAAAFGVDEER	Cc01_g11520		83.95	5.45682e-08	2	-0.909098	730.854	74.1833	0
	AVDENDYSPLR	Cc01_g11520		82.22	6.38777e-08	2	0.377038	639.802	40.3667	0
	GPEAcNIYER	Cc01_g11520	C5(Carbamidomethyl)	75.86	2.16614e-07	2	-0.05951	604.772	22.3833	0
	AGPFEFFGFTTSSR	Cc01_g11520		75.74	3.21356e-07	2	0.846105	775.868	93.9833	0
	DNRPQFLVGANSLLDNmR	Cc01_g11520	M17(Oxidation)	67.9	2.5057e-06	3	0.298864	692.681	83.8333	0
	LGEILDAQR	Cc01_g11520		64.59	3.71864e-06	2	1.09612	507.783	37.8333	0
	AVEYGIVLR	Cc01_g11520		64.42	2.18653e-06	2	-0.0862309	510.298	60.9333	0
	EGDAFWIPR	Cc01_g11520		61.21	9.49825e-06	2	0.772173	545.77	80.7	0
	DNRPQFLVGANSLLDNMR	Cc01_g11520		60.13	1.37327e-05	3	0.793894	687.35	89	0
	AVDEnDYSPLR	Cc01_g11520	N5(Deamidated)	58.9	1.23672e-05	2	-0.776755	640.293	41.8	0
	SPMQMGLITMEPNSLFIPQYLDSNLILFVR	Cc01_g11520		58.55	1.27768e-05	3	-8.45637	1156.59	98.2833	0
	IGHVYKDDFAER	Cc01_g11520		58.03	2.15636e-05	2	-1.98517	725.358	18.8667	1
	LGEILDAqR	Cc01_g11520	Q8(Deamidated)	57.27	1.575e-05	2	0.606651	508.275	44.35	0
	DNRPQFLVGANSLLDNmRGPELAAAFGVDEER	Cc01_g11520	M17(Oxidation)	55.88	2.78884e-05	4	0.339374	880.184	91.1	1
	YFPFcQIASR	Cc01_g11520	C5(Carbamidomethyl)	55.86	2.46447e-05	2	0.634852	644.811	82.3333	0
	SPmQmGLITmEPnSLFIPQYLDSNLILFVR	Cc01_g11520	M3(Oxidation); M5(Oxidation); M10(Oxidation); N13(Deamidated)	55.58	2.62859e-05	3	3.91111	1172.92	96.75	0
	TGDLYTIASGSAFYLVnAAEGQK	Cc01_g11520	N17(Deamidated)	50.21	0.000126722	2	0.789211	1189.08	98.6667	0
	SPMQmGLITmEPNSLFIPQYLDSNLILFVR	Cc01_g11520	M5(Oxidation); M10(Oxidation)	49.7	8.78646e-05	3	1.18163	1167.26	97.0167	0
	DNRPQFLVGAnSLLDnmRGPELAAAFGVDEER	Cc01_g11520	N11(Deamidated); N16(Deamidated); M17(Oxidation)	39.88	0.00109998	4	7.69434	880.683	92.1333	1
	DNRPqFLVGANSLLDNmR	Cc01_g11520	Q5(Deamidated); M17(Oxidation)	34.3	0.00618606	3	6.63181	693.014	85.0667	0
	GPEAcnIYER	Cc01_g11520	C5(Carbamidomethyl); N6(Deamidated)	32.56	0.00327229	2	4.88793	605.267	26.25	0
	DNRPQFLVGAnSLLDNMR	Cc01_g11520	N11(Deamidated)	30.8	0.0118526	2	1.68658	1031.01	88.1	0
	SPmQMGLITmEPNSLFIPqYLDSNLILFVR	Cc01_g11520	M3(Oxidation); M10(Oxidation); Q19(Deamidated)	28.69	0.011425	3	6.30988	1167.6	96.9833	0
	ADFKNDYGWSK	Cc01_g11520		28.49	0.0105477	2	0.144355	665.807	34.2833	1
	GPELAAAFGVDEERLGEILDAQR	Cc01_g11520		28.4	0.0168394	3	-1.49601	819.418	93.5667	1
	DNRPQFLVGANSLLDnmRGPELAAAFGVDEER	Cc01_g11520	N16(Deamidated); M17(Oxidation)	28.25	0.0153364	4	3.91559	880.433	91.2	1
	SPmQmGLITMEPnSLFIPqYLDSNLILFVR	Cc01_g11520	M3(Oxidation); M5(Oxidation); N13(Deamidated); Q19(Deamidated)	26.02	0.0226281	3	9.75605	1167.93	97.4333	0
	DNRPqFLVGAnSLLDNmR	Cc01_g11520	Q5(Deamidated); N11(Deamidated); M17(Oxidation)	26	0.0410693	3	9.10409	693.344	84.1667	0
	DnRPQFLVGAnSLLDNMR	Cc01_g11520	N2(Deamidated); N11(Deamidated)	22.05	0.0895059	3	8.50305	688.011	88.1167	0
	ESLDVVR	Cc01_g11520		43.03	0.000823755	2	-0.303288	409.224	20.8667	0
Cc07_g09200	Putative RmlC-like cupins superfamily protein	6989.59	38.35	16	45.8103	7.51807
	Sequence	Protein Group Accessions	Modifications	IonScore	Exp Value	Charge	ΔM [ppm]	m/z [Da]	RT [min]	# Missed Cleavages
	LGSGSVFFIQSDVGLER	Cc07_g09200		120.88	8.65577e-12	2	0.961978	905.971	89.6167	0
	FGVEEGDIFAVQR	Cc07_g09200		109.75	1.55181e-10	2	-0.107668	733.867	84	0
	IYAIFGNAGEDLR	Cc07_g09200		89.78	1.33599e-08	2	0.606144	719.87	83.9167	0
	QPIISTGFGEVSGVR	Cc07_g09200		82.51	6.92894e-08	2	0.531463	773.915	76.1167	0
	ILQETFKVPEEVIEEITSGR	Cc07_g09200		80.46	7.46583e-08	3	1.23227	773.082	94.6333	1
	GGmmGPHWNPEATEIAVVLQGK	Cc07_g09200	M3(Oxidation); M4(Oxidation)	73.22	6.5271e-07	3	0.0830244	785.381	85.4	0
	EPTEYGPYSSIR	Cc07_g09200		66.11	2.76744e-06	2	0.859454	699.831	42.9667	0
	VPEEVIEEITSGR	Cc07_g09200		62.78	7.1176e-06	2	-0.0465924	729.378	83.7833	0
	GGMMGPHWNPEATEIAVVLQGK	Cc07_g09200		62.06	9.739e-06	3	-0.604853	774.717	88.6	0
	IYAIFGnAGEDLR	Cc07_g09200	N7(Deamidated)	61.96	8.46938e-06	2	0.427917	720.362	86.3	0
	qPIISTGFGEVSGVR	Cc07_g09200	Q1(Deamidated)	56.55	3.26431e-05	2	2.97587	774.409	80.0167	0
	VVcPSLPNK	Cc07_g09200	C3(Carbamidomethyl)	55.5	2.18425e-05	2	-1.41279	507.275	24.6167	0
	ILqETFKVPEEVIEEITSGR	Cc07_g09200	Q3(Deamidated)	52.99	4.29503e-05	3	8.49762	773.416	97.75	1
	DLVLGFDK	Cc07_g09200		52.91	4.40046e-05	2	-0.152147	453.75	82.85	0
	VVcPSLPNKAEcK	Cc07_g09200	C3(Carbamidomethyl); C12(Carbamidomethyl)	51.15	0.000101292	3	0.411153	501.255	19.5167	1
	IYAIFGNAGEDLREPTEYGPYSSIR	Cc07_g09200		47.74	0.000231368	3	0.378038	940.128	87.5167	1
	DLVLGFDKK	Cc07_g09200		46.67	0.000115174	2	0.282315	517.798	53.6	1
	LRIYAIFGNAGEDLR	Cc07_g09200		41.78	0.000607325	3	0.284235	569.978	85.45	1
	LGSGSVFFIqSDVGLER	Cc07_g09200	Q10(Deamidated)	41.04	0.000972002	2	9.04342	906.471	98.7	0
	GGMmGPHWNPEATEIAVVLQGK	Cc07_g09200	M4(Oxidation)	40.71	0.00127802	3	-0.49593	780.048	86.65	0
	FNIFQEKPDFENcNGWSTTVTR	Cc07_g09200	C13(Carbamidomethyl)	40.41	0.00094631	3	3.29764	897.418	86.6167	0
	FNIFQEKPDFENcnGWSTTVTR	Cc07_g09200	C13(Carbamidomethyl); N14(Deamidated)	37.35	0.00131615	3	0.436773	897.743	87.65	0
	VVcPSLPnKAEcK	Cc07_g09200	C3(Carbamidomethyl); N8(Deamidated); C12(Carbamidomethyl)	28.56	0.0174841	3	0.6398	501.583	23.3	1
	IYAIFGnAGEDLREPTEYGPYSSIR	Cc07_g09200	N7(Deamidated)	28.38	0.0181514	4	5.39228	705.597	87.2	1
	GGmMGPHWnPEATEIAVVLQGK	Cc07_g09200	M3(Oxidation); N9(Deamidated)	21.71	0.0920731	3	7.96211	780.383	86.4	0
	ILQETFK	Cc07_g09200		22.69	0.0328345	2	0.127581	439.753	34.6667	0
	ILqETFK	Cc07_g09200	Q3(Deamidated)	46.12	0.00016371	2	-5.30306	440.242	33.5167	0
Cc10_g12060	Protein disulfide-isomerase	6631.23	71.66	33	56.0246	5.10986
	Sequence	Protein Group Accessions	Modifications	IonScore	Exp Value	Charge	ΔM [ppm]	m/z [Da]	RT [min]	# Missed Cleavages
	GIAFLLGDLEASQGAFQYFGLK	Cc10_g12060		109.05	1.31919e-10	2	-3.4956	1173.11	97.1333	0
	VVVADTLQDFVFNSGK	Cc10_g12060		108.76	1.35706e-10	2	0.0299499	869.954	91.3333	0
	KLAPILDEVAVSLENDADVVIAK	Cc10_g12060		95.26	8.6377e-10	4	0.222437	606.342	95.55	1
	KSEPIPEVNNEPVK	Cc10_g12060		93.71	5.27742e-09	2	0.615305	790.42	23.7	1
	SASGNILQYDGDR	Cc10_g12060		93.16	5.67594e-09	2	1.14074	698.329	43.1333	0
	TAEDATSFVDEKK	Cc10_g12060		93.06	6.2036e-09	2	-0.935611	720.846	18.55	1
	TAEDATSFVDEK	Cc10_g12060		90.13	7.86113e-09	2	1.02247	656.799	34.1333	0
	LAPILDEVAVSLENDADVVIAK	Cc10_g12060		89.41	5.78484e-09	3	-0.899881	765.421	97.2	0
	NVLLEFYAPWcGHcK	Cc10_g12060	C11(Carbamidomethyl); C14(Carbamidomethyl)	80.38	1.00784e-07	2	2.29374	947.445	88.2667	0
	FGGSVVQDYK	Cc10_g12060		78.66	1.13681e-07	2	0.920455	550.275	34.2667	0
	IDATANDIPqGTFEVK	Cc10_g12060	Q10(Deamidated)	76.77	3.03996e-07	2	0.72453	860.426	73.65	0
	SEEFVVTLDQSNFHEFVSK	Cc10_g12060		74.08	4.88551e-07	2	-1.04275	1121.54	86.2833	0
	EADGIVAYVK	Cc10_g12060		72.98	6.99866e-07	2	1.03524	532.785	48.9167	0
	IDATANDIPQGTFEVK	Cc10_g12060		72.68	8.47032e-07	2	-0.627114	859.933	70.5833	0
	IVIVGVFPEFSGEK	Cc10_g12060		70.28	7.45362e-07	2	-0.399728	760.921	90.9	0
	LIEESSVPLVTLFnNDPNNHPFVIK	Cc10_g12060	N14(Deamidated)	70.27	7.37683e-07	3	-0.204601	946.495	93.7167	0
	LAPILDEVAVSLEnDADVVIAK	Cc10_g12060	N14(Deamidated)	69.28	6.55078e-07	2	3.65368	1148.12	95.2667	0
	ALATEFGVSGFPTMK	Cc10_g12060		67.56	2.33266e-06	2	0.0399027	778.395	86.55	0
	TKEDIIEFIQK	Cc10_g12060		63.72	3.73665e-06	2	0.221507	682.377	64.2167	1
	QSGPASVEIK	Cc10_g12060		61.62	5.78468e-06	2	0.907968	508.275	16.25	0
	KIVIVGVFPEFSGEK	Cc10_g12060		60.93	2.70424e-06	2	4.51326	824.973	85.75	1
	EDQVPLIVIQTNDGEK	Cc10_g12060		60.1	1.08962e-05	2	1.7198	899.467	80.2167	0
	GELSISAPTVR	Cc10_g12060		56.99	2.64982e-05	2	0.798568	565.315	49.0333	0
	FGGSVVQDYKGPR	Cc10_g12060		56.45	3.46491e-05	2	3.69724	705.365	34.4667	1
	SDYEFGHVLDAK	Cc10_g12060		52.95	5.3741e-05	2	-0.150597	690.825	52.7	0
	THLEPDHIASWVK	Cc10_g12060		52.69	8.5854e-05	3	0.408048	511.6	47.8	0
	AASILSKEDPPLILAK	Cc10_g12060		49.88	1.07942e-05	2	1.78998	833.494	72.2667	1
	YRDVAEQYK	Cc10_g12060		49.46	9.68202e-05	2	1.48695	586.292	11.0667	1
	SEPIPEVNNEPVK	Cc10_g12060		49.3	0.000180347	2	0.166752	726.373	38.15	0
	LFKPFDELVVDFQEFNVDDLVK	Cc10_g12060		46.01	0.000294468	3	-2.84773	886.121	95.4333	0
	EDIIEFIQK	Cc10_g12060		45.06	0.00039454	2	0.750993	567.806	84.35	0
	GYPTLYFK	Cc10_g12060		41.17	0.00137872	2	-0.0181282	494.761	73.0167	0
	GIAFLLGDLEASqGAFQYFGLK	Cc10_g12060	Q13(Deamidated)	40.48	0.000971471	2	5.08312	1173.61	97.0333	0
	LRSDYEFGHVLDAK	Cc10_g12060		39.48	0.00182606	4	-0.224981	413.212	49.2167	1
	SEPIPEVnNEPVK	Cc10_g12060	N8(Deamidated)	38	0.00232187	2	-1.01459	726.864	42.3	0
	VVVADTLqDFVFNSGK	Cc10_g12060	Q8(Deamidated)	32.18	0.00684035	3	2.76423	580.635	93.75	0
	ALATEFGVSGFPTmK	Cc10_g12060	M14(Oxidation)	29.81	0.0138948	2	-0.453576	786.392	80.5167	0
	LIEESSVPLVTLFNNDPNNHPFVIK	Cc10_g12060		28.11	0.0117439	4	-2.97594	709.875	92.8333	0
	EDPPLILAK	Cc10_g12060		37.19	0.000754392	2	-0.289199	498.292	51.8	0
	KQSGPASVEIK	Cc10_g12060		26.84	0.0254627	2	-2.87498	572.32	10.3167	1
Cc11_g04810	Putative Aldose 1-epimerase	6325.93	36.5	2	37.0518	8.22119
	Sequence	Protein Group Accessions	Modifications	IonScore	Exp Value	Charge	ΔM [ppm]	m/z [Da]	RT [min]	# Missed Cleavages
	GGAPSGYNVNYALDEGK	Cc11_g04810		126.4	2.5085e-12	2	0.147261	856.4	54.5833	0
	LSVIMEAEALNK	Cc00_g06000;Cc11_g04810		94.66	4.58252e-09	2	0.426559	659.358	79.9667	0
	IGGAQFTLNGVHYK	Cc07_g03170;Cc00_g06000;Cc11_g04810;Cc00_g05980		90.91	1.24483e-08	2	-0.437217	752.899	56.8333	0
	LSVImEAEALNK	Cc00_g06000;Cc11_g04810	M5(Oxidation)	84.84	4.85581e-08	2	0.665125	667.356	77.3667	0
	KGFSLLTWNVEK	Cc00_g06000;Cc11_g04810		81.78	5.84094e-08	2	-0.300975	711.393	82.7167	1
	IGGAqFTLnGVHYK	Cc07_g03170;Cc00_g06000;Cc11_g04810;Cc00_g05980	Q5(Deamidated); N9(Deamidated)	72.09	8.12692e-07	2	4.74532	753.887	65.2167	0
	VTYALLEPYKLSVIMEAEALNK	Cc00_g06000;Cc11_g04810		71.06	3.36875e-07	3	1.0882	832.455	93.9667	1
	IGGAQFTLnGVHYK	Cc07_g03170;Cc00_g06000;Cc11_g04810;Cc00_g05980	N9(Deamidated)	66.5	3.47002e-06	2	0.535325	753.391	61.3667	0
	VTYALLEPYK	Cc00_g06000;Cc11_g04810;Cc00_g05980		55.25	1.88079e-05	2	0.703694	598.832	76.4667	0
	LDANEKPNMLHGGR	Cc00_g06000;Cc11_g04810		54.44	6.09775e-05	2	-0.797748	776.388	12.8833	0
	LAAIAYSK	Cc00_g06000;Cc11_g04810		53.66	2.045e-05	2	0.00248659	418.747	22.5667	0
	LDANEKPNmLHGGR	Cc00_g06000;Cc11_g04810	M9(Oxidation)	50.28	0.00013079	2	-0.123054	784.386	9.83333	0
	GTPYDFLKPHK	Cc00_g06000;Cc11_g04810		45.77	0.000384033	2	0.922771	651.846	42.2833	0
	GFSLLTWNVEK	Cc00_g06000;Cc11_g04810		40.98	0.000841884	2	0.527238	647.346	89.85	0
	ANPFIVLSYYSHDGEEGFPGNLLVR	Cc11_g04810		38.85	0.00162244	3	-4.02758	932.129	94.95	0
	VTYALLEPYKLSVImEAEALNK	Cc00_g06000;Cc11_g04810	M15(Oxidation)	38.45	0.00101451	3	-0.421906	837.785	91.2333	1
	LDANEKPNMLHGGRK	Cc00_g06000;Cc11_g04810		22.11	0.0808958	4	-0.45312	420.721	9.93333	1
Cc00_g15610	Glucose and ribitol dehydrogenase homolog 1	5934.28	61.09	15	31.73	6.87354
	Sequence	Protein Group Accessions	Modifications	IonScore	Exp Value	Charge	ΔM [ppm]	m/z [Da]	RT [min]	# Missed Cleavages
	IDILVNNAAEQYK	Cc00_g15610		91.64	1.03166e-08	2	-0.354122	745.896	66.4833	0
	AVSHcFALEGATVAFTYVK	Cc00_g15610	C5(Carbamidomethyl)	86.21	2.99164e-08	2	7.41561	1036.03	85.7833	0
	VVDEVVNNYGR	Cc00_g15610		81.68	1.08333e-07	2	0.39733	632.32	30.65	0
	AAAVEEIDEERLER	Cc00_g15610		74.15	5.23045e-07	2	-0.397544	815.407	38.1167	1
	IALVTGGDSGIGR	Cc00_g15610		73.04	6.67917e-07	2	0.0921961	608.338	49.05	0
	DATDTLGMLMK	Cc00_g15610		67.77	2.25597e-06	2	3.23032	598.29	85.6333	0
	GSEDKDATDTLGmLmK	Cc00_g15610	M13(Oxidation); M15(Oxidation)	66.29	1.66824e-06	2	-0.853275	872.392	36.2167	1
	EGSAIINSTSINAYK	Cc00_g15610		65.04	3.90094e-06	2	-0.84062	784.401	54.6	0
	VNGVAPGPIWTPLIPASFSDEEVQK	Cc00_g15610		62.49	4.65001e-06	2	-0.942125	1326.19	94.3833	0
	TNIFAYFFMTR	Cc00_g15610		56.84	2.74294e-05	2	2.44	705.849	95.7333	0
	GSEDKDATDTLGMLMK	Cc00_g15610		55.91	2.66706e-05	2	-0.454449	856.397	72.4833	1
	AAAVEEIDEER	Cc00_g15610		54.12	3.40787e-05	2	-0.323097	616.294	24.7	0
	LLDYTSTK	Cc00_g15610		49.68	4.89792e-05	2	1.1399	470.753	24.0333	0
	GLALQLISR	Cc00_g15610		49.61	4.37583e-05	2	0.35244	485.806	76	0
	DATDTLGmLmK	Cc00_g15610	M8(Oxidation); M10(Oxidation)	48.83	9.75341e-05	2	-0.804784	614.283	44.5167	0
	TNIFAYFFmTR	Cc00_g15610	M9(Oxidation)	45.6	0.000334639	3	0.841427	476.233	95.2667	0
	EGSAIInSTSINAYK	Cc00_g15610	N7(Deamidated)	45.07	0.000382741	2	1.41899	784.895	56.8833	0
	GAIVAFTR	Cc00_g15610		43.82	0.000259346	2	0.649599	417.746	38.8333	0
	DPmALPADLGYDENcKR	Cc00_g15610	M3(Oxidation); C15(Carbamidomethyl)	39.02	0.00104637	2	0.854711	990.944	51.55	1
	GSEDKDATDTLGMLmK	Cc00_g15610	M15(Oxidation)	36.39	0.00242244	2	-0.0537799	864.395	49.55	1
	VVDEVVnNYGR	Cc00_g15610	N7(Deamidated)	36.06	0.00335691	2	1.06442	632.813	34.5833	0
	VnGVAPGPIWTPLIPASFSDEEVQK	Cc00_g15610	N2(Deamidated)	26.37	0.0221448	3	-2.18695	884.788	95.3667	0
	IDILVnNAAEQYK	Cc00_g15610	N6(Deamidated)	23.66	0.0736201	2	0.0509999	746.388	71	0
	DATDTLGmLMK	Cc00_g15610	M8(Oxidation)	29.81	0.0104994	2	0.534086	606.286	79.2	0
	GLALqLISR	Cc00_g15610	Q5(Deamidated)	28.02	0.0143563	2	-1.66112	486.297	77.1167	0
Cc06_g05150	Enolase	5770.29	66.67	27	47.7504	6.16357
	Sequence	Protein Group Accessions	Modifications	IonScore	Exp Value	Charge	ΔM [ppm]	m/z [Da]	RT [min]	# Missed Cleavages
	AVNNVNSIIGPALVGK	Cc06_g05150		121.29	1.8947e-12	2	-0.388224	783.454	81.1	0
	IEEELGADAIYAGASFR	Cc06_g05150		119.3	1.79759e-11	2	-1.18547	906.443	85.1167	0
	YGQDATNVGDEGGFAPNIQENK	Cc06_g05150		119.01	1.02994e-11	2	0.0439235	1162.53	59.95	0
	SGETEDTFIADLSVGLATGQIK	Cc06_g05150		98.98	1.96034e-09	2	-2.23696	1126.57	95.0167	0
	KYGQDATNVGDEGGFAPNIQENK	Cc06_g05150		96.57	2.42322e-09	3	0.51606	818.051	46.4	1
	LGANAILAVSLAVcK	Cc06_g05150	C14(Carbamidomethyl)	94.84	1.52564e-09	2	-0.981372	750.434	89.55	0
	VVIGMDVAASEFYGK	Cc06_g05150		86.91	2.60741e-08	2	6.69823	793.406	86.2833	0
	AAVPSGASTGIYEALELR	Cc06_g05150		84.72	4.36787e-08	3	3.12222	602.321	86.6167	0
	VNQIGSVTESIEAVR	Cc06_g05150		76.27	3.11583e-07	2	0.850316	801.429	73.3167	0
	VQIVGDDLLVTNPK	Cc06_g05150		75.04	1.61364e-07	2	0.709588	755.928	78.3667	0
	GNPTVEVDVHVSnGVWAR	Cc06_g05150	N13(Deamidated)	73.24	7.11363e-07	2	-1.90708	968.977	74.7	0
	TYDLNFKEENNDGSQK	Cc06_g05150		70.7	6.55376e-07	2	-0.388001	951.429	33.5333	1
	mGVEVYHNLK	Cc06_g05150	M1(Oxidation)	70.41	1.49226e-06	2	-0.0356006	603.303	17.7833	0
	YGQDATNVGDEGGFAPNIqENKEGLELLK	Cc06_g05150	Q19(Deamidated)	66.05	3.45156e-06	3	3.34979	1036.5	84.8833	1
	LAmQEFMILPVGASSFK	Cc06_g05150	M3(Oxidation)	64.84	3.55983e-06	2	-3.06263	942.981	90.9833	0
	VVIGmDVAASEFYGKDK	Cc06_g05150	M5(Oxidation)	64.15	5.26891e-06	3	0.553116	615.642	59.3333	1
	ISGDQLKDLYK	Cc06_g05150		58.88	1.15183e-05	2	-2.31926	640.347	44.85	1
	YGQDATNVGDEGGFAPNIQENKEGLELLK	Cc06_g05150		55.46	3.6978e-05	3	0.285032	1036.17	83.85	1
	GNPTVEVDVHVSNGVWAR	Cc06_g05150		54.14	5.53161e-05	2	-3.29445	968.484	68.9833	0
	KLVLPVPAFNVINGGSHAGNK	Cc06_g05150		52.99	1.23074e-05	3	0.086976	711.404	81.45	1
	LAMQEFMILPVGASSFK	Cc06_g05150		52.61	5.78432e-05	3	-1.0779	623.659	94.5833	0
	TcNALLLK	Cc06_g05150	C2(Carbamidomethyl)	52.42	6.35804e-05	2	0.877275	466.766	33.4333	0
	VNqIGSVTESIEAVR	Cc06_g05150	Q3(Deamidated)	50.95	0.000110083	2	0.228395	801.921	80.1167	0
	KLVLPVPAFNVInGGSHAGNK	Cc06_g05150	N13(Deamidated)	41.17	0.000267343	3	2.06238	711.734	82.6167	1
	KAGWGVMASHR	Cc06_g05150		39.73	0.000973691	3	0.187936	400.542	12.45	1
	AVNNVnSIIGPALVGK	Cc06_g05150	N6(Deamidated)	39.06	0.000490453	2	-2.03201	783.945	79.3167	0
	LAmQEFmILPVGASSFK	Cc06_g05150	M3(Oxidation); M7(Oxidation)	38.41	0.0019757	2	0.479801	950.982	88.1833	0
	MGVEVYHNLK	Cc06_g05150		38.36	0.00226846	2	-2.15864	595.304	28.0167	0
	LVLPVPAFNVINGGSHAGNK	Cc06_g05150		38.23	0.000819212	3	-1.42935	668.705	86.2333	0
	LVLPVPAFNVInGGSHAGNK	Cc06_g05150	N12(Deamidated)	35.88	0.00178176	3	-0.149894	669.034	87.5667	0
	YGqDATnVGDEGGFAPNIQENK	Cc06_g05150	Q3(Deamidated); N7(Deamidated)	34.55	0.0027534	2	9.90961	1163.52	64.3167	0
	KYGQDATnVGDEGGFAPNIQENK	Cc06_g05150	N8(Deamidated)	30.19	0.0114385	3	7.74903	818.385	46.8833	1
	LVLPVPAFnVInGGSHAGNK	Cc06_g05150	N9(Deamidated); N12(Deamidated)	28.45	0.0115026	2	2.16845	1003.54	87.7167	0
	TYDLNFKEEnNDGSQK	Cc06_g05150	N10(Deamidated)	27.5	0.0116477	3	0.115328	634.95	36.6833	1
	VVIGMDVAASEFYGKDK	Cc06_g05150		23.64	0.0685534	2	-5.32445	914.956	80.8167	1
	LTcEIGEK	Cc06_g05150	C3(Carbamidomethyl)	21.67	0.0813519	2	0.492993	475.237	13.05	0
	DKTYDLNFK	Cc06_g05150		23.28	0.0462846	2	-0.0506485	572.288	35.7667	1
	AGWGVMASHR	Cc06_g05150		23.04	0.0412172	3	-0.424212	357.843	24.15	0
	EGLELLK	Cc06_g05150		46.53	0.000166748	2	-0.0348359	401.239	52.45	0
	TYDLNFK	Cc06_g05150		25.53	0.0142748	2	-0.108746	450.727	46.45	0
	NLPLYK	Cc06_g05150		35.78	0.00224605	2	1.24703	374.224	28.8333	0
	YNQLLR	Cc06_g05150;Cc04_g07840		40.15	0.000714878	2	0.783778	403.73	19.4833	0
Cc11_g00340	Phosphoglycerate kinase, cytosolic	5531.61	77.56	15	42.0865	6.82959
	Sequence	Protein Group Accessions	Modifications	IonScore	Exp Value	Charge	ΔM [ppm]	m/z [Da]	RT [min]	# Missed Cleavages
	KLASLADLYVNDAFGTAHR	Cc11_g00340;Cc05_g16350;Cc05_g16370		98.58	1.49076e-09	2	-0.29966	1031.54	82.8167	1
	LASLADLYVNDAFGTAHR	Cc05_g16370;Cc11_g00340;Cc05_g16350		98.46	1.91031e-09	2	4.28756	967.496	87	0
	VDLNVPLDDNFNITDDTR	Cc11_g00340;Cc05_g16350		98.24	2.22703e-09	2	-0.596304	1038.5	89.0167	0
	LAELSGNGVTTIIGGGDSVAAVEK	Cc11_g00340;Cc05_g16350		97.6	1.65091e-09	2	-0.654472	1129.6	84.55	0
	TIIWNGPMGVFEFDK	Cc11_g00340		95.91	3.68003e-09	2	-0.226882	877.434	94.65	0
	KLAELSGnGVTTIIGGGDSVAAVEK	Cc11_g00340;Cc05_g16350	N8(Deamidated)	83.11	4.37344e-08	3	-0.26832	796.427	81.6	1
	LAELSGnGVTTIIGGGDSVAAVEK	Cc11_g00340;Cc05_g16350	N7(Deamidated)	82.29	5.07573e-08	2	7.60719	1130.1	84.9	0
	mSHISTGGGASLELLEGK	Cc11_g00340;Cc05_g16350	M1(Oxidation)	79.61	1.76127e-07	2	-1.1886	901.95	57.75	0
	KLAELSGNGVTTIIGGGDSVAAVEK	Cc11_g00340;Cc05_g16350		79.3	6.9319e-08	2	0.197831	1193.65	79.9167	1
	FAAGTDTIAK	Cc11_g00340		73	4.23503e-07	2	0.96738	497.764	21.05	0
	LVATLPEGGVLLLENVR	Cc11_g00340		72.81	5.4978e-08	3	0.164775	598.356	93.2	0
	VDILLLGGGMIFTFYK	Cc05_g16370;Cc11_g00340;Cc05_g16350		72.75	4.45943e-07	2	1.41136	893.996	97.1333	0
	ELDYLVGAVANPK	Cc11_g00340;Cc05_g16350		71.46	8.21671e-07	2	0.21032	694.875	78.05	0
	LSELLGVEVK	Cc11_g00340		70.77	7.32838e-07	2	0.554074	543.824	69.7667	0
	AQGHSVGSSLVEEDKLDLALSLIEK	Cc11_g00340		69.79	9.02606e-07	3	-5.18293	880.131	88.6333	1
	TIIWNGPmGVFEFDK	Cc11_g00340	M8(Oxidation)	69.24	1.63796e-06	2	-4.32405	885.428	91.1333	0
	TIIWnGPmGVFEFDK	Cc11_g00340	N5(Deamidated); M8(Oxidation)	67.89	1.96691e-06	2	1.67778	885.926	92.15	0
	VDILLLGGGmIFTFYK	Cc05_g16370;Cc11_g00340;Cc05_g16350	M10(Oxidation)	62.13	4.96004e-06	3	0.793382	601.664	95.7333	0
	TIIWNGPmGVFEFDKFAAGTDTIAK	Cc11_g00340	M8(Oxidation)	59.45	1.56064e-05	3	0.258782	915.792	92.2833	1
	SFSEALDTTK	Cc11_g00340		58.59	1.2037e-05	2	0.575386	549.77	31.6167	0
	IGVIESLLAK	Cc11_g00340;Cc05_g16350		57.15	6.26446e-06	2	3.5794	521.831	85.5167	0
	KPFAAIVGGSK	Cc11_g00340		55.6	1.34957e-05	2	-0.119036	537.819	22.5	0
	GVSLLLPTDVVAADK	Cc11_g00340		55.46	1.23734e-05	2	-3.69058	749.427	87.4667	0
	mADDcIGEQVEK	Cc11_g00340	M1(Oxidation); C5(Carbamidomethyl)	53.81	1.4141e-05	2	-0.309743	705.797	20.7	0
	MADDcIGEQVEK	Cc11_g00340	C5(Carbamidomethyl)	51.86	2.31328e-05	2	-0.632386	697.8	27.35	0
	YLKPAVAGFLmQK	Cc11_g00340	M11(Oxidation)	50.56	5.18623e-05	2	0.558152	741.413	61.7333	0
	GVSLLLPTDVVAADKFAADANSK	Cc11_g00340		49.97	8.30719e-05	3	-2.09126	768.08	88.35	1
	YLKPAVAGFLMQK	Cc11_g00340		48.43	6.1726e-05	3	0.924701	489.28	74.5	0
	VFVRVDLNVPLDDNFNITDDTR	Cc11_g00340;Cc05_g16350		43.79	0.0006163	3	-3.44337	859.767	90.2833	1
	MSHISTGGGASLELLEGK	Cc11_g00340;Cc05_g16350		41.99	0.0010087	3	-0.131261	596.305	63.8667	0
	VILSSHLGRPK	Cc11_g00340		41.73	0.000107429	2	-0.835248	603.869	14.9833	0
	TIIWNGPMGVFEFDKFAAGTDTIAK	Cc11_g00340		38.87	0.00152419	3	3.5889	910.463	94.2333	1
	LASLADLYVnDAFGTAHR	Cc11_g00340;Cc05_g16350;Cc05_g16370	N10(Deamidated)	38.39	0.00227457	3	0.0255561	645.658	86.2333	0
	LDLALSLIEK	Cc11_g00340;Cc05_g16350		33.74	0.00194428	2	0.593968	557.84	88.2167	0
	YSLKPLVGR	Cc11_g00340		32.64	0.00138848	2	0.195696	516.814	36.9667	0
	VVPASGIPDGWmGLDIGPVSIK	Cc11_g00340	M12(Oxidation)	30.79	0.00729471	2	2.80872	1112.59	92.7	0
	VVPASGIPDGWMGLDIGPVSIK	Cc11_g00340		25.22	0.0249504	2	2.07505	1104.59	94.5333	0
Cc07_g12830	UTP--glucose-1-phosphate uridylyltransferase	5225.29	79.87	35	52.4527	6.23975
	Sequence	Protein Group Accessions	Modifications	IonScore	Exp Value	Charge	ΔM [ppm]	m/z [Da]	RT [min]	# Missed Cleavages
	EYVFVANSDNLGAVVDLK	Cc07_g12830		123.62	4.75789e-12	2	0.210999	977.002	89.8667	0
	ATSDLLLVQSDLYTLSDDGYVVR	Cc07_g12830		118.68	1.56524e-11	2	-0.954639	1272.15	94.6833	0
	NGLTFLDLIVIQIETLNK	Cc07_g12830		115.03	6.43804e-12	2	2.81878	1022.59	99.3833	0
	LnGGLGTTmGcTGPK	Cc07_g12830	N2(Deamidated); M9(Oxidation); C11(Carbamidomethyl)	92.32	5.21663e-09	2	-0.461222	740.842	22.95	0
	AATAALNQISENEK	Cc07_g12830		89.91	1.64371e-08	2	0.439859	730.373	32.1667	0
	KNPTNPTIELGPEFK	Cc07_g12830		84	4.55833e-08	2	-1.51815	842.948	54.7667	1
	LNGGLGTTmGcTGPK	Cc07_g12830	M9(Oxidation); C11(Carbamidomethyl)	83.96	4.72104e-08	2	1.76596	740.351	18.7333	0
	YLSGEAQYVDWSK	Cc07_g12830		82	6.5935e-08	2	0.350697	773.365	70.7	0
	VLQLETAAGAAIR	Cc07_g12830		81.41	4.26434e-08	3	0.362176	438.258	66.55	0
	IFNTNNLWVNLK	Cc07_g12830		79.91	1.26086e-07	2	-0.581325	738.404	88.2167	0
	LVVEDFMPLPSK	Cc07_g12830		74.89	4.91375e-07	2	-0.282178	687.87	88.6	0
	VQLLEIAQVPDEHVNEFK	Cc07_g12830		74.35	3.39736e-07	2	1.73714	1054.56	84.3	0
	SNIEIHTFNQSQYPR	Cc07_g12830		73.88	5.8115e-07	3	-0.307843	611.967	44.6	0
	LnGGLGTTMGcTGPK	Cc07_g12830	N2(Deamidated); C11(Carbamidomethyl)	65.02	3.52548e-06	2	1.97454	732.846	40.0833	0
	EYVFVAnSDNLGAVVDLK	Cc07_g12830	N7(Deamidated)	61.79	9.13859e-06	2	2.0758	977.496	91.2333	0
	AATAALnQISENEK	Cc07_g12830	N7(Deamidated)	61.56	9.9149e-06	2	2.52346	730.867	36.85	0
	LNGGLGTTMGcTGPK	Cc07_g12830	C11(Carbamidomethyl)	59.76	1.20477e-05	2	-1.68882	732.351	34.9333	0
	IFNTnNLWVNLK	Cc07_g12830	N5(Deamidated)	59.26	1.52964e-05	2	0.0853747	738.896	89.3	0
	nGLTFLDLIVIQIETLNK	Cc07_g12830	N1(Deamidated)	59.22	3.88941e-06	3	0.870081	682.39	101.817	0
	mEIIPNPK	Cc07_g12830	M1(Oxidation)	57.13	1.79119e-05	2	-0.0134934	479.257	23.2167	0
	ILNHLISNK	Cc07_g12830		55.34	6.57934e-06	2	0.943376	526.317	22.65	0
	AIGINVPR	Cc07_g12830		53.98	5.39925e-06	2	-0.152375	420.258	37.85	0
	NGLTFLDLIVIQIETLNKK	Cc07_g12830		52.45	5.67505e-06	3	0.117596	724.76	97.4	1
	YGcNVPLLLmNSFNTHDDTLK	Cc07_g12830	C3(Carbamidomethyl); M10(Oxidation)	51.66	8.22218e-05	3	1.28292	823.392	86.25	0
	DAWYPPGHGDVFPSLmNSGK	Cc07_g12830	M16(Oxidation)	51.32	7.41594e-05	3	-0.301028	731.002	82.6667	0
	FKIFNTNNLWVNLK	Cc07_g12830		50.14	3.77628e-05	2	-0.724127	875.985	88.4	1
	LVVEDFmPLPSK	Cc07_g12830	M7(Oxidation)	49.65	0.00014633	2	0.0410432	695.868	76.5833	0
	NEYcmEVTPK	Cc07_g12830	C4(Carbamidomethyl); M5(Oxidation)	48.98	4.11039e-05	2	0.126759	643.773	16.0833	0
	LDALLSQGK	Cc07_g12830		48.68	0.00015788	2	0.923283	472.775	31.8	0
	SGFINLIAR	Cc07_g12830		47.99	0.000107227	2	0.405906	495.79	82.05	0
	VSGDVWFGSGITLK	Cc07_g12830		46.98	0.000267597	2	-0.68764	733.387	88.3833	0
	SIPSIVELDSLK	Cc07_g12830		46.63	0.000202061	2	-0.398175	650.871	86.1	0
	ILNHLISNKNEYcmEVTPK	Cc07_g12830	C13(Carbamidomethyl); M14(Oxidation)	46.2	0.000365822	4	-0.483014	580.542	44.05	1
	MEIIPNPK	Cc07_g12830		46.15	0.000194129	2	-2.9505	471.259	39.4	0
	VqLLEIAQVPDEHVNEFK	Cc07_g12830	Q2(Deamidated)	45.4	0.000299939	2	7.22871	1055.05	84.15	0
	GGTLISYEGR	Cc07_g12830		39.2	0.00135856	2	0.477019	526.772	34.9	0
	SGFInLIAR	Cc07_g12830	N5(Deamidated)	36.02	0.0021753	2	-0.901532	496.282	86.3	0
	YGcnVPLLLMNSFNTHDDTLK	Cc07_g12830	C3(Carbamidomethyl); N4(Deamidated)	35.76	0.00365008	3	4.24165	818.391	90.6833	0
	YGcNVPLLLMNSFNTHDDTLK	Cc07_g12830	C3(Carbamidomethyl)	35.51	0.00390854	3	-0.82725	818.059	90.6667	0
	nGLTFLDLIVIQIETLNKK	Cc07_g12830	N1(Deamidated)	35.26	0.000491455	3	-0.552422	725.087	99.0833	1
	KYGcNVPLLLmNSFNTHDDTLK	Cc07_g12830	C4(Carbamidomethyl); M11(Oxidation)	31.53	0.00945632	3	1.054	866.09	80.95	1
	nGLTFLDLIVIqIETLNKK	Cc07_g12830	N1(Deamidated); Q12(Deamidated)	30.53	0.00163746	2	8.65589	1087.63	99.1	1
	ATAATLNPAEAEK	Cc07_g12830		28.43	0.0189485	2	3.42132	643.835	20.7167	0
	NPTNPTIELGPEFK	Cc07_g12830		25.61	0.0318756	2	8.55088	778.908	74.45	0
	SnIEIHTFNQSqYPR	Cc07_g12830	N2(Deamidated); Q12(Deamidated)	24.56	0.0475925	3	8.54823	612.629	47.05	0
	IqTPTDEVVVPYDTLAPVSEDPAETK	Cc07_g12830	Q2(Deamidated)	23.43	0.0565157	2	3.55052	1408.2	87.2333	0
	IqTPTDEVVVPYDTLAPVSEDPAETKK	Cc07_g12830	Q2(Deamidated)	22.49	0.0628456	2	7.9518	1472.25	83.2833	1
	YGcNVPLLLmnSFNTHDDTLK	Cc07_g12830	C3(Carbamidomethyl); M10(Oxidation); N11(Deamidated)	22.18	0.0647715	3	0.60768	823.72	85.2333	0
	KVGNFLSR	Cc07_g12830		38.99	0.000611986	2	-1.89882	460.768	18.0833	1
	VGnFLSR	Cc07_g12830	N3(Deamidated)	32.15	0.00804589	2	2.09987	397.215	34.8167	0
	VGNFLSR	Cc07_g12830		30.94	0.00954373	2	-0.65358	396.722	30.6667	0
	LVQESALK	Cc07_g12830		33.29	0.00508663	2	0.903731	444.264	14.25	0
	KNPTnPTIELGPEFK	Cc07_g12830	N5(Deamidated)	26.85	0.0246813	2	9.26874	843.449	53.7333	1
	SNIEIHTFNqSQYPR	Cc07_g12830	Q10(Deamidated)	35.4	0.00399438	2	6.70673	917.946	43.85	0
	LEIPDR	Cc07_g12830		23.34	0.0215503	2	0.137498	371.708	26.5	0
Cc10_g07300	Annexin D1	4964.3	59.49	22	36.1699	6.41748
	Sequence	Protein Group Accessions	Modifications	IonScore	Exp Value	Charge	ΔM [ppm]	m/z [Da]	RT [min]	# Missed Cleavages
	SLEEDVAYHTTGDFR	Cc10_g07300		99.59	1.08802e-09	2	-3.17162	870.394	60.3	0
	AQVNATLNEYK	Cc10_g07300		88.28	2.31063e-08	2	-0.366149	625.822	27.7333	0
	LVLLWTLDPPER	Cc10_g07300		78.98	5.43837e-08	2	0.490472	726.417	93.2333	0
	AQVNATLNEYKNEFGNDIIK	Cc10_g07300		72.55	7.94943e-07	2	0.347229	1141.08	81.7167	1
	SKAQVNATLNEYK	Cc10_g07300		71.4	9.70744e-07	2	-0.503437	733.386	17.7333	1
	SNQVLVEIAcTRPSK	Cc10_g07300	C10(Carbamidomethyl)	64.68	4.73167e-06	2	0.292662	851.452	49.1167	0
	DLDKELSSDFER	Cc10_g07300		63.85	4.51247e-06	3	0.37522	485.232	62.8333	1
	LLLPLVSSYR	Cc10_g07300		62.52	1.09153e-06	2	-0.86837	580.855	87.1667	0
	AQVNATLnEYK	Cc10_g07300	N8(Deamidated)	60.45	1.56873e-05	2	-0.170914	626.314	24.6667	0
	YEGDEVNLR	Cc10_g07300		60.43	1.21821e-05	2	0.513544	547.76	25.4833	0
	DAVLTDEATK	Cc10_g07300		58.42	3.28046e-05	2	0.585469	531.77	18.4833	0
	ATFEcLVYPENYFEK	Cc10_g07300	C5(Carbamidomethyl)	57.6	1.816e-05	2	0.318388	955.438	89.4667	0
	HYSDDDVIR	Cc10_g07300		57.33	1.32223e-05	2	-0.373307	560.257	13.6167	0
	AFEGWGTNER	Cc10_g07300		56.94	1.42623e-05	2	0.147515	583.765	41.5167	0
	KLLLPLVSSYR	Cc10_g07300		50.91	8.0904e-06	2	-0.215643	644.903	76.35	1
	LIISILAHR	Cc10_g07300		42.86	5.16381e-05	2	0.26271	518.337	67.6333	0
	DLEHDDDNEFLPILK	Cc10_g07300		41.4	0.00101059	2	-2.2715	906.934	87.75	0
	DAVLTDEATKK	Cc10_g07300		39.72	0.0015679	3	0.819274	397.547	11.5333	1
	SLEEDVAYHTTGDFRK	Cc10_g07300		38.44	0.00192629	3	0.174235	623.299	47.05	1
	NEFGNDIIKDLEHDDDNEFLPILK	Cc10_g07300		37.53	0.00252543	3	-0.501007	948.462	93.9167	1
	MLVALIGEDDA	Cc10_g07300		31.5	0.0111855	2	0.56	573.79	90.6333	0
	AQVnATLnEYK	Cc10_g07300	N4(Deamidated); N8(Deamidated)	29.02	0.0158522	2	-1.92393	626.805	32.7	0
	SnQVLVEIAcTRPSK	Cc10_g07300	N2(Deamidated); C10(Carbamidomethyl)	27.97	0.0215444	2	9.74932	851.952	47.8667	0
	DLEHDDDnEFLPILK	Cc10_g07300	N8(Deamidated)	23.99	0.0456884	2	9.09995	907.436	87.8667	0
	AQVnATLNEYKNEFGNDIIK	Cc10_g07300	N4(Deamidated)	23.58	0.0585438	3	8.43917	761.388	81.8667	1
	IIKDLYHK	Cc10_g07300		30.19	0.0068918	2	1.3132	515.309	10.9167	1
	DLLKDLDK	Cc10_g07300		30.97	0.0103579	2	0.877586	480.274	48.1167	1
Cc06_g07310	5-methyltetrahydropteroyltriglutamate--homocysteine methyltransferase	4922.8	54.24	30	89.6005	7.21045
	Sequence	Protein Group Accessions	Modifications	IonScore	Exp Value	Charge	ΔM [ppm]	m/z [Da]	RT [min]	# Missed Cleavages
	LQEELDIDVLVHGEPER	Cc06_g07310		146.26	3.08753e-14	2	2.26622	996.01	84.0167	0
	NIWANDLAASLTTLQALEGIVGK	Cc06_g07310		138.58	7.48848e-14	2	1.2726	1199.65	98.25	0
	FETcYQIALAIKDEVEDLEK	Cc06_g07310	C4(Carbamidomethyl)	118.24	1.85211e-11	2	-5.83718	1207.59	94.8333	1
	AVTSLSGVSAIGFDLVR	Cc06_g07310		108.65	7.64167e-11	2	1.24832	846.471	91.3667	0
	mLAVLDTNILWVNPDcGLK	Cc06_g07310	M1(Oxidation); C16(Carbamidomethyl)	98.12	2.00421e-09	2	0.71892	1094.56	94.1833	0
	DEAFFSANAAAQASR	Cc06_g07310		95.68	2.5282e-09	2	0.0913279	778.361	59.3667	0
	LNLPILPTTTIGSFPQTLELR	Cc06_g07310		92.88	9.0165e-10	2	1.27868	1162.67	95.1167	0
	IPSTEEIADR	Cc06_g07310		90.39	1.0101e-08	2	2.52269	565.789	27.1333	0
	MLAVLDTNILWVNPDcGLK	Cc06_g07310	C16(Carbamidomethyl)	89.3	1.44512e-08	2	1.87286	1086.57	95.0333	0
	LVVSTSSSLLHTAVDLVNEPK	Cc06_g07310		82.98	2.7189e-08	2	-1.97715	1105.11	87.9333	0
	GMLTGPVTILNWSFVR	Cc06_g07310		81.8	7.26763e-08	2	0.771696	895.985	95.5	0
	YNWSGGEIGFDTYFSmAR	Cc06_g07310	M16(Oxidation)	81.71	2.46203e-08	2	-2.63258	1058.95	90.7	0
	YGAGIGPGVYDIHSPR	Cc06_g07310		80.57	1.18834e-07	3	0.431298	553.615	54.1	0
	GmLTGPVTILNWSFVR	Cc06_g07310	M2(Oxidation)	78.62	1.29847e-07	2	-0.0624918	903.982	94.6167	0
	ALSGAKDEAFFSANAAAQASR	Cc06_g07310		71.64	9.39119e-07	3	0.175442	695.012	55.1	1
	YLFAGVVDGR	Cc06_g07310		69.95	1.22907e-06	2	0.257236	548.793	74.15	0
	AGINVIQIDEAALR	Cc06_g07310		64.56	2.16966e-06	2	0.0081466	741.917	85.3667	0
	YIPGNTFSYYDqVLDTIALLGAVPPR	Cc06_g07310	Q12(Deamidated)	64.29	2.96051e-06	3	9.22843	962.173	97.8167	0
	YNWSGGEIGFDTYFSMAR	Cc06_g07310		63.95	1.91291e-06	2	-0.779624	1050.96	93.5833	0
	KLNLPILPTTTIGSFPQTLELR	Cc06_g07310		60.91	8.0904e-07	2	0.514627	1226.71	92.9167	1
	AAGASWIQFDEPILVMDLESHQLQAFTK	Cc06_g07310		54.88	3.60847e-05	3	1.09851	1049.19	95.6167	0
	VVEVDALAK	Cc06_g07310		54.27	2.50654e-05	2	0.924257	472.277	33.9167	0
	FALESFWDK	Cc06_g07310		50.36	9.66472e-05	2	-0.803395	571.779	89.1333	0
	WFDTNYHFIVPELGPDVK	Cc06_g07310		49.97	0.000161613	2	-0.642111	1089.04	91.2167	0
	FALESFWDKK	Cc06_g07310		49.78	0.000113612	3	1.38941	424.221	82.6	1
	SWLAFAAQK	Cc06_g07310		43.86	0.000386481	2	0.148872	511.277	75.2667	0
	ALGVDTVPVLVGPFTFLSLSKPAK	Cc06_g07310		42.47	6.79487e-05	3	-3.20979	819.474	95.1167	0
	GNASVPAMEMTK	Cc06_g07310		40.36	0.000966472	2	-2.06214	618.29	32.35	0
	AAGASWIQFDEPILVmDLESHQLQAFTK	Cc06_g07310	M16(Oxidation)	38.12	0.001719	3	1.23687	1054.53	94.75	0
	YAEVKPALQNmVAAAK	Cc06_g07310	M11(Oxidation)	34.33	0.0040772	3	0.05259	573.975	28.5333	0
	DKLVVSTSSSLLHTAVDLVNEPK	Cc06_g07310		32.45	0.00250295	4	1.0108	613.838	88.2833	1
	cVKPPIIYGDVSRPnPmTVFWSSTAqSmTK	Cc06_g07310	C1(Carbamidomethyl); N15(Deamidated); M17(Oxidation); Q26(Deamidated); M28(Oxidation)	31.81	0.007185	4	9.90855	858.672	81.55	0
	cVKPPIIYGDVSRPNPmTVFWSSTAQSMTK	Cc06_g07310	C1(Carbamidomethyl); M17(Oxidation)	27.45	0.0192479	4	-0.471686	854.172	84.1333	0
	DEAFFSAnAAAQASR	Cc06_g07310	N8(Deamidated)	26.78	0.0171064	2	6.05514	778.857	64.7833	0
	cVKPPIIYGDVSRPNPmTVFWSSTAQSmTK	Cc06_g07310	C1(Carbamidomethyl); M17(Oxidation); M28(Oxidation)	26.16	0.0279629	4	-0.479692	858.171	81.7667	0
	EVIADLK	Cc06_g07310		48.4	0.000153217	2	0.0788361	394.232	26.2333	0
	YAEVKPALQNMVAAAK	Cc06_g07310		28.23	0.0152569	2	-1.73009	852.46	56.05	0
	LLSVFR	Cc06_g07310		33.8	0.000792052	2	-0.909409	367.731	54.3333	0
Cc11_g14370	MLP-like protein 423	4904.1	68	12	16.7035	4.93213
	Sequence	Protein Group Accessions	Modifications	IonScore	Exp Value	Charge	ΔM [ppm]	m/z [Da]	RT [min]	# Missed Cleavages
	YAEGSPEITFSK	Cc11_g14370		85.27	3.31341e-08	2	-0.389813	664.822	47.9	0
	FWDAImDSVALFPK	Cc11_g14370	M6(Oxidation)	79.54	1.51196e-07	2	-0.00176348	828.411	94.3833	0
	SSADKFWDAImDSVALFPK	Cc11_g14370	M11(Oxidation)	74.55	4.59485e-07	3	1.81454	715.352	95.6	1
	LFKPTLVVSAK	Cc11_g14370		68.51	1.40595e-07	3	-0.38624	401.588	47.75	0
	nFQELDAYLLK	Cc11_g14370	N1(Deamidated)	66.65	2.90886e-06	2	1.658	677.849	95.1167	0
	FWDAIMDSVALFPK	Cc11_g14370		66.46	3.23099e-06	2	1.37337	820.414	96.1167	0
	SSADKFWDAIMDSVALFPK	Cc11_g14370		63.69	6.34931e-06	3	3.50342	710.021	96.75	1
	nFQELDAYLLKA	Cc11_g14370	N1(Deamidated)	61.2	9.89944e-06	2	1.14053	713.367	95.85	1
	SIEVLEGDGK	Cc11_g14370		58.68	2.57486e-05	2	0.756858	523.772	33.55	0
	IEFVDEGNK	Cc11_g14370		57.54	1.9646e-05	2	0.144768	525.759	32.9167	0
	EKIEFVDEGNK	Cc11_g14370		56.42	3.19248e-05	2	0.307483	654.328	26.5667	1
	TSDEIPNPDIIK	Cc11_g14370		54.85	2.94607e-05	2	0.210242	671.349	60.6167	0
	YSVIEGDLLK	Cc11_g14370		51.95	5.26567e-05	2	0.960813	568.814	75.6333	0
	NFQELDAYLLK	Cc11_g14370		50.86	8.4086e-05	2	0.0458593	677.356	88.1167	0
	TSDEIPNPDIIKDFAAK	Cc11_g14370		50.18	0.000141991	2	-0.0735984	937.481	83.6	1
	NFQELDAYLLKA	Cc11_g14370		46.56	0.000243985	2	0.127799	712.875	85.3667	1
	EKIEFVDEGnK	Cc11_g14370	N10(Deamidated)	23.07	0.0631262	2	6.92786	654.824	28.15	1
Cc10_g12960	Alcohol dehydrogenase 2	4174	65	16	41.5151	6.46826
	Sequence	Protein Group Accessions	Modifications	IonScore	Exp Value	Charge	ΔM [ppm]	m/z [Da]	RT [min]	# Missed Cleavages
	GSSVAVFGLGAVGLAAAEGAR	Cc10_g12960		107.21	1.72048e-10	2	0.447355	930.503	91.6333	0
	VcVLScGISTGLGATLNVAKPR	Cc10_g12960	C2(Carbamidomethyl); C6(Carbamidomethyl)	91.47	6.16618e-09	3	1.07225	758.409	84.0167	0
	AAIAWEAGKPLVIEEVEVAPPQK	Cc10_g12960		86.9	7.14608e-09	2	1.09272	1223.17	85.3833	0
	FITHEVTFSEINK	Cc10_g12960		82.16	1.12201e-07	2	-0.343763	782.904	53.85	0
	FGVNEFVNPK	Cc10_g12960		75.92	3.58202e-07	2	0.392912	575.798	62.95	0
	ILFTSLcHTDVYFWEAK	Cc07_g18150;Cc10_g12960	C7(Carbamidomethyl)	74.28	5.91602e-07	2	-0.977411	1065.52	90.3	0
	SEESNmcDLLR	Cc07_g18150;Cc10_g12960;Cc10_g12940	M6(Oxidation); C7(Carbamidomethyl)	73.73	1.27093e-07	2	-0.00505267	685.29	27.3167	0
	DYPKPVQEVIAEMTDGGVDR	Cc10_g12960		70.14	1.42821e-06	2	2.63718	1110.04	93.7667	0
	RGSSVAVFGLGAVGLAAAEGAR	Cc10_g12960		68.6	9.11054e-07	3	-0.706588	672.704	84.5833	1
	KFGVNEFVNPK	Cc10_g12960		59.18	1.28028e-05	2	0.267525	639.846	44.2333	1
	DAVFQTHPmNVLNER	Cc10_g12960	M9(Oxidation)	59.16	1.4136e-05	2	-4.57394	893.927	48.2667	0
	DAVFQTHPMNVLNER	Cc10_g12960		56.61	2.79389e-05	2	-0.947518	885.932	65.6667	0
	IIGIDLLPDR	Cc10_g12960		55.97	6.95557e-06	2	1.36225	562.838	87.4167	0
	DYPKPVQEVIAEmTDGGVDR	Cc10_g12960	M13(Oxidation)	53.18	7.11642e-05	3	-0.0221694	745.691	80.5167	0
	IIGIDLLPDRFEQAK	Cc10_g12960		48.56	8.4286e-05	2	-0.554362	864.488	86.55	1
	ILGHEASGIVESVGEGVTELQPGDHVLPVFTGEcK	Cc10_g12960	C34(Carbamidomethyl)	43.43	0.00046756	3	-0.0569681	1220.95	90.7	0
	INPLAPLDK	Cc10_g12960		42.82	0.000114927	2	0.308063	490.793	61.0833	0
	GTFFGNYKPR	Cc07_g18150;Cc10_g12960;Cc10_g12930		40.23	0.00104326	3	-0.324077	396.205	37.1833	0
	VcVLScGISTGLGATLnVAKPR	Cc10_g12960	C2(Carbamidomethyl); C6(Carbamidomethyl); N17(Deamidated)	35.86	0.00190672	3	8.63659	758.743	83.9	0
	GTFFGnYKPR	Cc07_g18150;Cc10_g12960;Cc10_g12930	N6(Deamidated)	34.74	0.00412957	3	-0.463588	396.533	44.6833	0
	AAIAWEAGKPLVIEEVEVAPPqK	Cc10_g12960	Q22(Deamidated)	33.76	0.00166187	3	8.96417	816.12	85.05	0
	SEESNMcDLLR	Cc07_g18150;Cc10_g12960;Cc10_g12940	C7(Carbamidomethyl)	29.91	0.00377748	2	-0.141787	677.292	59.3667	0
	SDLPSVVEK	Cc10_g12960		29.74	0.0204376	2	2.52904	487.265	31.6333	0
	InPLAPLDKVcVLScGISTGLGATLNVAKPR	Cc10_g12960	N2(Deamidated); C11(Carbamidomethyl); C15(Carbamidomethyl)	28.08	0.00357872	4	6.19475	809.699	92.4667	1
	DYPKPVqEVIAEmTDGGVDR	Cc10_g12960	Q7(Deamidated); M13(Oxidation)	26.89	0.0296734	2	9.31148	1118.54	81.3333	0
	AFEYMLK	Cc07_g18150;Cc10_g12960		37.1	0.0012479	2	-0.130812	451.228	57.2167	0
	AFEYmLK	Cc07_g18150;Cc10_g12960	M5(Oxidation)	32.53	0.00446776	2	1.0759	459.226	39.35	0
	GQHPVFPR	Cc10_g12960		36.56	0.00216384	2	2.45555	469.255	11.95	0
Cc00_g05980	Putative Aldose 1-epimerase	3707.27	19.93	2	33.4916	10.0522
	Sequence	Protein Group Accessions	Modifications	IonScore	Exp Value	Charge	ΔM [ppm]	m/z [Da]	RT [min]	# Missed Cleavages
	IGGAQFTLNGVHYK	Cc07_g03170;Cc00_g06000;Cc11_g04810;Cc00_g05980		90.91	1.24483e-08	2	-0.437217	752.899	56.8333	0
	ANPFIVLSYYSPDGEEGFPGNLLVR	Cc00_g06000;Cc00_g05980		79.06	1.42169e-07	2	-1.32441	1377.69	96.0167	0
	IGGAqFTLnGVHYK	Cc07_g03170;Cc00_g06000;Cc11_g04810;Cc00_g05980	Q5(Deamidated); N9(Deamidated)	72.09	8.12692e-07	2	4.74532	753.887	65.2167	0
	DKANPFIVLSYYSPDGEEGFPGNLLVR	Cc00_g05980		71.07	7.85536e-07	3	7.05431	999.845	95.0667	1
	IGGAQFTLnGVHYK	Cc07_g03170;Cc00_g06000;Cc11_g04810;Cc00_g05980	N9(Deamidated)	66.5	3.47002e-06	2	0.535325	753.391	61.3667	0
	KGFSLLTWK	Cc00_g05980		57.08	7.54155e-06	2	-0.0351233	540.316	74.6	1
	VTYALLEPYK	Cc00_g06000;Cc11_g04810;Cc00_g05980		55.25	1.88079e-05	2	0.703694	598.832	76.4667	0
Cc01_g12720	Heat shock cognate 70 kDa protein	3458.8	50.39	5	70.912	5.24951
	Sequence	Protein Group Accessions	Modifications	IonScore	Exp Value	Charge	ΔM [ppm]	m/z [Da]	RT [min]	# Missed Cleavages
	SINPDEAVAYGAAVQAAILSGEGNEK	Cc01_g12720;Cc02_g08040		108.01	2.20584e-10	2	0.198923	1287.64	94.1	0
	VQDLLLLDVTPLSLGLETAGGVmTVLIPR	Cc06_g14710;Cc01_g12720;Cc04_g05250	M23(Oxidation)	103.14	4.84139e-11	3	1.3806	1017.25	97.9667	0
	IINEPTAAAIAYGLDK	Cc06_g14710;Cc02_g01290;Cc08_g16450;Cc01_g12720;Cc04_g05250;Cc02_g08040		95.21	3.43483e-09	2	-1.23377	830.45	83.3333	0
	NQVAmNPTNTVFDAK	Cc01_g12720	M5(Oxidation)	86.38	3.16448e-08	2	0.0882944	833.399	41.5	0
	FEELNMDLFR	Cc01_g12720;Cc04_g05250;Cc02_g08040		81.71	6.81273e-08	2	-0.257244	657.313	89.4333	0
	ATAGDTHLGGEDFDNR	Cc06_g14710;Cc01_g12720;Cc04_g05250;Cc02_g08040		76.1	1.11689e-07	2	-0.362779	838.369	24.9667	0
	FSDASVQSDIK	Cc01_g12720		76.04	3.3724e-07	2	0.093667	598.793	31.4167	0
	NALENYAYNMR	Cc06_g14710;Cc01_g12720;Cc02_g08040		74.38	2.46209e-07	2	-0.292886	679.811	60.9167	0
	NAVVTVPAYFNDSQR	Cc01_g12720;Cc02_g08040		73.89	6.36978e-07	2	-0.314082	840.92	75	0
	IINEPTAAAIAYGLDKK	Cc06_g14710;Cc02_g01290;Cc08_g16450;Cc01_g12720;Cc04_g05250;Cc02_g08040		64.08	2.091e-06	2	0.146578	894.499	73.25	1
	TLSSTAQTTIEIDSLFEGIDFYSTITR	Cc01_g12720		63.86	4.99547e-06	3	-0.367022	1003.84	97.3167	0
	TTPSYVAFTDTER	Cc06_g14710;Cc01_g12720;Cc04_g05250		60.35	8.99507e-06	2	-0.220421	744.354	55.6167	0
	VQQLLQDFFnGK	Cc06_g14710;Cc01_g12720;Cc04_g05250;Cc02_g08040	N10(Deamidated)	60.27	1.07128e-05	2	0.964069	719.373	90.0167	0
	VQQLLQDFFNGK	Cc06_g14710;Cc01_g12720;Cc04_g05250;Cc02_g08040		59.94	1.15079e-05	2	0.878424	718.881	88.6	0
	GEGPAIGIDLGTTYScVGVWQHDR	Cc01_g12720;Cc02_g08040	C16(Carbamidomethyl)	58.89	1.7496e-05	3	-1.47536	863.41	86.9	0
	VqDLLLLDVTPLSLGLETAGGVMTVLIPR	Cc06_g14710;Cc01_g12720;Cc04_g05250	Q2(Deamidated)	58.54	1.39627e-06	3	9.4372	1012.25	100.3	0
	DAGVISGLNVmR	Cc01_g12720;Cc02_g08040	M11(Oxidation)	56.53	4.14647e-05	2	0.0617806	624.324	56.25	0
	NAVVTVPAYFnDSQR	Cc01_g12720;Cc02_g08040	N11(Deamidated)	54.37	5.90436e-05	2	-0.0261146	841.413	78.2833	0
	VEIIANDQGNR	Cc01_g12720;Cc02_g08040		53.66	4.71427e-05	2	0.00169295	614.818	20.0833	0
	NALENYAYNmR	Cc06_g14710;Cc01_g12720;Cc02_g08040	M10(Oxidation)	53.25	2.55502e-05	2	-0.402238	687.809	40.1667	0
	VQQLLQDFFnGKELcK	Cc06_g14710;Cc01_g12720;Cc04_g05250;Cc02_g08040	N10(Deamidated); C15(Carbamidomethyl)	52.66	7.18151e-05	3	-1.53179	656.667	86.45	1
	ARFEELNMDLFR	Cc01_g12720;Cc04_g05250;Cc02_g08040		49.84	0.000154073	2	-0.0895144	770.882	84.5167	1
	VQDLLLLDVTPLSLGLETAGGVMTVLIPR	Cc06_g14710;Cc01_g12720;Cc04_g05250		48.18	1.52055e-05	3	0.516015	1011.91	100.567	0
	STVHDVVLVGGSTR	Cc01_g12720		46.88	0.000163067	2	-1.28117	713.885	28.1333	0
	EQVFSTYSDNQPGVLIQVYEGER	Cc01_g12720;Cc02_g08040		45.08	0.000383413	3	0.871036	886.762	89.4833	0
	mVNHFVQEFK	Cc01_g12720;Cc02_g08040	M1(Oxidation)	42.87	0.00080561	2	0.0904355	647.816	31.5333	0
	NQVAMNPTNTVFDAK	Cc01_g12720		42.41	0.00078654	2	0.486169	825.402	57.3	0
	EIAEAYLGSTVK	Cc01_g12720		40.93	0.000839524	2	0.353002	640.841	54.0833	0
	DAGVISGLNVMR	Cc01_g12720;Cc02_g08040		40.86	0.00143151	2	0.0910001	616.327	79.4667	0
	ELESIcNPIIAK	Cc01_g12720;Cc02_g08040	C6(Carbamidomethyl)	37.22	0.00210534	2	0.438499	693.869	65.45	0
	IInEPTAAAIAYGLDKK	Cc06_g14710;Cc02_g01290;Cc08_g16450;Cc01_g12720;Cc04_g05250;Cc02_g08040	N3(Deamidated)	33.77	0.00256053	2	9.49478	894.999	72.3333	1
	KEQVFSTYSDNQPGVLIQVYEGER	Cc01_g12720;Cc02_g08040		29.59	0.0133529	3	1.33344	929.461	84.5333	1
	ARFEELNmDLFR	Cc01_g12720;Cc04_g05250;Cc02_g08040	M8(Oxidation)	23.69	0.0532316	3	0.546297	519.589	74.1667	1
Cc11_g16120	Vignain	3302.88	47.35	9	39.5743	7.10791
	Sequence	Protein Group Accessions	Modifications	IonScore	Exp Value	Charge	ΔM [ppm]	m/z [Da]	RT [min]	# Missed Cleavages
	GVDAAEGGVcGIAmEASYPLK	Cc11_g16120	C10(Carbamidomethyl); M14(Oxidation)	116.12	2.72443e-11	2	-0.0790723	1055.99	81.7833	0
	GVDAAEGGVcGIAMEASYPLK	Cc11_g16120	C10(Carbamidomethyl)	114.75	3.96934e-11	2	-0.177529	1048	85.2167	0
	DLASEESLWDLYER	Cc11_g16120		108.54	1.58153e-10	2	-7.93143	863.395	92.9667	0
	TGQLVSLSEqELVDcETDnEGcNGGLMENAYEFIK	Cc11_g16120	Q10(Deamidated); C15(Carbamidomethyl); N19(Deamidated); C22(Carbamidomethyl)	101.16	3.06239e-10	3	3.76429	1317.91	94.1	0
	cGScWAFSTVVGVEGINK	Cc11_g16120	C1(Carbamidomethyl); C4(Carbamidomethyl)	94.56	3.88439e-09	2	0.605852	985.959	88.05	0
	LNSFADmTNHEFR	Cc11_g16120	M7(Oxidation)	82.85	4.12446e-08	2	-0.208374	799.357	35.5	0
	TESLPASVDWR	Cc11_g16120		80.58	1.29498e-07	2	0.326886	630.815	63.0833	0
	NSWGTGWGEQGYIR	Cc11_g16120		61.57	6.54829e-06	2	-0.625752	805.87	76.35	0
	mNAPAVTIDGHEmVPANDENALmK	Cc11_g16120	M1(Oxidation); M13(Oxidation); M23(Oxidation)	58.02	1.39619e-05	3	-0.171835	872.729	49.5167	0
	TGQLVSLSEqELVDcETDnEGcNGGLmENAYEFIK	Cc11_g16120	Q10(Deamidated); C15(Carbamidomethyl); N19(Deamidated); C22(Carbamidomethyl); M27(Oxidation)	54.01	1.78736e-05	3	9.4967	1323.25	91.4167	0
	LnSFADMTNHEFR	Cc11_g16120	N2(Deamidated)	48.67	0.000101194	2	6.67596	791.857	58.7833	0
	LNSFADMTNHEFR	Cc11_g16120		45.28	0.000256458	2	-0.188353	791.359	58.9333	0
	mNAPAVTIDGHEmVPANDENALMK	Cc11_g16120	M1(Oxidation); M13(Oxidation)	44.49	0.000309399	3	-2.24006	867.396	59.9	0
	MNAPAVTIDGHEMVPANDENALmK	Cc11_g16120	M23(Oxidation)	43.16	0.000456491	3	-0.944032	862.065	72.5167	0
	TGqLVSLSEqELVDcETDnEGcnGGLmENAYEFIK	Cc11_g16120	Q3(Deamidated); Q10(Deamidated); C15(Carbamidomethyl); N19(Deamidated); C22(Carbamidomethyl); N23(Deamidated); M27(Oxidation)	39.54	0.000383547	3	9.21187	1323.91	92.4	0
	MNAPAVTIDGHEMVPANDENALMK	Cc11_g16120		39.45	0.00131094	3	-0.052391	856.735	81.2	0
	nSWGTGWGEQGYIR	Cc11_g16120	N1(Deamidated)	37.45	0.000728543	2	-9.71886	806.355	86.1333	0
	mnAPAVTIDGHEMVPANDENALMK	Cc11_g16120	M1(Oxidation); N2(Deamidated)	34.99	0.00307448	3	6.84842	862.4	76.95	0
	LSSHNPKPSPPKDDL	Cc11_g16120		34.62	0.00440058	3	0.671297	544.618	11.9	1
	YWIVK	Cc11_g16120		30.15	0.0109647	2	-0.420549	354.707	45.6667	0
Cc05_g11280	Putative Protein DJ-1	3301.96	73.33	28	41.3529	5.8208
	Sequence	Protein Group Accessions	Modifications	IonScore	Exp Value	Charge	ΔM [ppm]	m/z [Da]	RT [min]	# Missed Cleavages
	ILVPIANGTEEMEALIIIDVLR	Cc05_g11280		97.34	3.41328e-10	2	0.15773	1211.69	98.35	0
	ILVPIANGTEEmEALIIIDVLR	Cc05_g11280	M12(Oxidation)	97.28	6.54739e-10	2	-2.06407	1219.68	96.8833	0
	APGTSLEFAFAITEK	Cc05_g11280		97.15	2.46723e-09	2	-0.479146	791.411	88.8833	0
	LVADVLLDDVVNGSYDVIVLPGGLGGAQAFAK	Cc05_g11280		90.45	3.69644e-09	3	0.733101	1062.58	97.55	0
	WVNAEVLVASVEDK	Cc05_g11280		82.75	8.67996e-08	2	-1.66019	779.908	89.2167	0
	ILVPIAnGTEEmEALIIIDVLR	Cc05_g11280	N7(Deamidated); M12(Oxidation)	79.23	4.65655e-08	2	-1.81562	1220.17	97.6	0
	WVNAEVLVASVEDKLEVVASR	Cc05_g11280		78.26	9.03141e-08	2	3.12637	1157.13	95.4	1
	EVSGPLVMR	Cc05_g11280		74.94	5.4186e-07	2	0.791956	494.269	38.3167	0
	AGAEVTVASVEK	Cc05_g11280		72.66	9.70182e-07	2	0.062105	580.812	24.4167	0
	LYAAIcASPAVALGSWGLLK	Cc05_g11280	C6(Carbamidomethyl)	61.03	4.45706e-06	3	1.70366	687.713	94.8167	0
	TIHGAEFLFAEFNR	Cc05_g11280		54.97	4.83998e-05	2	-0.0653339	826.415	87.1667	0
	AKEVSGPLVmR	Cc05_g11280	M10(Oxidation)	54.85	4.86101e-05	3	0.490955	401.557	12.0167	1
	VVVDGHLITSR	Cc05_g11280		54.6	1.647e-05	3	0.782358	399.232	32.2667	0
	SGNLVNLLK	Cc05_g11280		54.53	3.3299e-05	2	0.127489	479.29	63.55	0
	IVADALISDcADNVFDLISLPGGmPGATTLK	Cc05_g11280	C10(Carbamidomethyl); M24(Oxidation)	52.49	7.04547e-05	3	-0.276923	1064.2	96.15	0
	ATAFPALcDK	Cc05_g11280	C8(Carbamidomethyl)	51.57	0.000119123	2	0.775539	547.271	46.5167	0
	LVADVLLDDVVnGSYDVIVLPGGLGGAQAFAK	Cc05_g11280	N12(Deamidated)	48.03	6.84683e-05	3	3.59916	1062.91	96.6167	0
	RAGAEVTVASVEK	Cc05_g11280		47.18	0.000243111	3	0.247168	439.577	14.6333	1
	LTDPSEAENR	Cc05_g11280		45.39	0.000209574	2	0.912111	566.268	11.1333	0
	ATAFPALcDKLTDPSEAENR	Cc05_g11280	C8(Carbamidomethyl)	44.09	0.000499126	3	0.744069	736.02	70.9667	1
	ESNRPYGAFcASPALVLEPHGLLK	Cc05_g11280	C10(Carbamidomethyl)	43.07	0.000493174	4	2.46533	657.343	83.9	0
	VNWTcDGSPK	Cc05_g11280	C5(Carbamidomethyl)	42.49	0.000400183	2	-0.079002	582.261	23.3667	0
	IVADALISDcADNVFDLISLPGGMPGATTLK	Cc05_g11280	C10(Carbamidomethyl)	42.3	0.000588844	3	5.34282	1058.88	96.7833	0
	KATAFPALcDK	Cc05_g11280	C9(Carbamidomethyl)	31.99	0.00888539	3	0.508705	407.882	27.3	1
	EVSGPLVmR	Cc05_g11280	M8(Oxidation)	30.06	0.0170133	2	-0.371611	502.266	20.9667	0
	ATcYPSFR	Cc05_g11280	C3(Carbamidomethyl)	29.11	0.00533936	2	0.447431	501.229	31.1833	0
	IVADALISDcADnVFDLISLPGGMPGATTLK	Cc05_g11280	C10(Carbamidomethyl); N13(Deamidated)	28.65	0.0133047	3	8.56698	1059.21	96.8	0
	KATcYPSFR	Cc05_g11280	C4(Carbamidomethyl)	25.06	0.0230798	2	-4.85323	565.274	16.9667	1
	ILVPIAnGTEEMEALIIIDVLR	Cc05_g11280	N7(Deamidated)	24.37	0.00786029	3	4.36149	808.457	99.4667	0
	ESnRPYGAFcASPALVLEPHGLLK	Cc05_g11280	N3(Deamidated); C10(Carbamidomethyl)	23.83	0.037674	4	8.09135	657.593	83.9833	0
	SGNLVNLLKK	Cc05_g11280		23.5	0.0131772	3	0.290558	362.561	41.8	1
	AGAEVTVASVEKK	Cc05_g11280		22.11	0.064286	2	0.156808	644.859	14.8333	1
	TLESIVKK	Cc05_g11280		32.51	0.00140262	2	-0.422771	459.287	13.8	1
	LQIDAcR	Cc05_g11280	C6(Carbamidomethyl)	22.56	0.103992	2	-0.116421	438.224	18.3	0
	FLVFVR	Cc05_g11280		21.66	0.0231995	2	-0.215151	390.742	74.5667	0
	TLESIVK	Cc05_g11280		40.27	0.000775272	2	-0.250699	395.239	27.0667	0
Cc06_g14710	Heat shock 70 kDa protein	3244.43	52.67	18	71.8767	5.38916
	Sequence	Protein Group Accessions	Modifications	IonScore	Exp Value	Charge	ΔM [ppm]	m/z [Da]	RT [min]	# Missed Cleavages
	SINPDEAVAYGAAVQAAILTGEGDSK	Cc06_g14710		106.41	3.16555e-10	2	-3.95247	1274.13	94.3	0
	VQDLLLLDVTPLSLGLETAGGVmTVLIPR	Cc06_g14710;Cc01_g12720;Cc04_g05250	M23(Oxidation)	103.14	4.84139e-11	3	1.3806	1017.25	97.9667	0
	IINEPTAAAIAYGLDK	Cc06_g14710;Cc02_g01290;Cc08_g16450;Cc01_g12720;Cc04_g05250;Cc02_g08040		95.21	3.43483e-09	2	-1.23377	830.45	83.3333	0
	ATAGDTHLGGEDFDNR	Cc06_g14710;Cc01_g12720;Cc04_g05250;Cc02_g08040		76.1	1.11689e-07	2	-0.362779	838.369	24.9667	0
	NALENYAYNMR	Cc06_g14710;Cc01_g12720;Cc02_g08040		74.38	2.46209e-07	2	-0.292886	679.811	60.9167	0
	VNNAVVTVPAYFNDSQR	Cc06_g14710		70.83	1.20602e-06	2	-1.38226	947.475	77.0167	0
	YSDPSVQADmK	Cc06_g14710	M10(Oxidation)	67.84	8.63295e-07	2	1.00838	628.777	12.0833	0
	VEIITNDQGNR	Cc06_g14710		67.33	2.38556e-06	2	-0.141359	629.823	20.6833	0
	IINEPTAAAIAYGLDKK	Cc06_g14710;Cc02_g01290;Cc08_g16450;Cc01_g12720;Cc04_g05250;Cc02_g08040		64.08	2.091e-06	2	0.146578	894.499	73.25	1
	VDEVVLVGGSTR	Cc06_g14710		62.97	7.62039e-06	2	0.659868	615.838	43	0
	TTPSYVAFTDTER	Cc06_g14710;Cc01_g12720;Cc04_g05250		60.35	8.99507e-06	2	-0.220421	744.354	55.6167	0
	VQQLLQDFFnGK	Cc06_g14710;Cc01_g12720;Cc04_g05250;Cc02_g08040	N10(Deamidated)	60.27	1.07128e-05	2	0.964069	719.373	90.0167	0
	VQQLLQDFFNGK	Cc06_g14710;Cc01_g12720;Cc04_g05250;Cc02_g08040		59.94	1.15079e-05	2	0.878424	718.881	88.6	0
	YSDPSVQADMK	Cc06_g14710		59.64	7.00745e-06	2	-1.90071	620.778	23.9	0
	VqDLLLLDVTPLSLGLETAGGVMTVLIPR	Cc06_g14710;Cc01_g12720;Cc04_g05250	Q2(Deamidated)	58.54	1.39627e-06	3	9.4372	1012.25	100.3	0
	NALENYAYNmR	Cc06_g14710;Cc01_g12720;Cc02_g08040	M10(Oxidation)	53.25	2.55502e-05	2	-0.402238	687.809	40.1667	0
	TLSSTTQTTIEVDSLYEGIDFYATITR	Cc06_g14710		53.12	6.11848e-05	3	0.0282434	1009.17	96.0167	0
	VQQLLQDFFnGKELcK	Cc06_g14710;Cc01_g12720;Cc04_g05250;Cc02_g08040	N10(Deamidated); C15(Carbamidomethyl)	52.66	7.18151e-05	3	-1.53179	656.667	86.45	1
	DAGSIAGLNVMR	Cc06_g14710		49.97	0.000173192	2	-1.68486	602.31	71.4167	0
	VQDLLLLDVTPLSLGLETAGGVMTVLIPR	Cc06_g14710;Cc01_g12720;Cc04_g05250		48.18	1.52055e-05	3	0.516015	1011.91	100.567	0
	FAPEEISSmVLTK	Cc06_g14710	M9(Oxidation)	47.42	0.000296154	2	0.413615	734.374	74	0
	FEELcMDLFLK	Cc06_g14710	C5(Carbamidomethyl)	44.24	0.000348451	2	-2.74242	722.844	93.1167	0
	VVPGPGDKPLIVVTYK	Cc06_g14710		38.08	0.000256734	3	0.478867	561.335	62.9	0
	AVEETIEWLDR	Cc06_g14710		37.09	0.00311717	2	0.699711	680.841	82.3833	0
	ARFEELcmDLFLK	Cc06_g14710	C7(Carbamidomethyl); M8(Oxidation)	35.28	0.00369122	3	0.0452952	563.278	84.5167	1
	EQIFSTYSDNQPGVLIQVYEGER	Cc06_g14710		35.09	0.00416603	3	-0.652832	891.432	90.6	0
	VNNAVVTVPAYFnDSQR	Cc06_g14710	N13(Deamidated)	34.91	0.00487503	2	-0.165663	947.968	80.5667	0
	LVNHFVSEFR	Cc06_g14710		33.91	0.00664535	2	-3.1723	624.328	48.0333	0
	IInEPTAAAIAYGLDKK	Cc06_g14710;Cc02_g01290;Cc08_g16450;Cc01_g12720;Cc04_g05250;Cc02_g08040	N3(Deamidated)	33.77	0.00256053	2	9.49478	894.999	72.3333	1
	EIAESFLGHK	Cc06_g14710		32.69	0.00769726	2	-0.0689201	565.796	37.8333	0
	NQVAMNPHNTVFDAK	Cc06_g14710		25.12	0.0372208	3	-1.12976	562.606	32.5333	0
	mREIAESFLGHK	Cc06_g14710	M1(Oxidation)	25.07	0.0472981	3	1.03259	478.579	28.3667	1
	NQLAEVDELEDKLK	Cc06_g14710		23.58	0.0561319	3	-0.56243	548.621	79.1167	1
	ARFEELcMDLFLK	Cc06_g14710	C7(Carbamidomethyl)	21.71	0.0873514	3	-0.334096	557.946	88.75	1
Cc04_g11660	Aldehyde dehydrogenase family 2 member C4	3178.4	61.79	24	56.368	6.90283
	Sequence	Protein Group Accessions	Modifications	IonScore	Exp Value	Charge	ΔM [ppm]	m/z [Da]	RT [min]	# Missed Cleavages
	YGLAAGImTNDLNIANTVSR	Cc04_g11660	M8(Oxidation)	126.83	2.87376e-12	2	3.6004	1055.54	84.6833	0
	FADLVNENAEELATLDAIDAGK	Cc04_g11660		117.18	2.91924e-11	2	-1.42636	1160.07	91.7833	0
	SPLIIFNDADVDKAAEQALQGSFFNK	Cc04_g11660		116.3	2.8834e-11	2	-5.60451	1419.71	94.8833	1
	ImQAAATSNLKPVcLELGGK	Cc04_g11660	M2(Oxidation); C14(Carbamidomethyl)	86.57	2.37916e-08	2	-3.57891	1059.05	61.4167	0
	YGLAAGIMTNDLNIANTVSR	Cc04_g11660		83.3	6.05717e-08	2	2.8328	1047.54	89.6167	0
	LFINGEFVDSLSGR	Cc04_g11660		80.47	1.09486e-07	2	-1.47247	777.4	87.8333	0
	AGAIWINcYFAFDADcPHGGYK	Cc04_g11660	C8(Carbamidomethyl); C16(Carbamidomethyl)	79.95	7.23279e-08	3	0.808276	845.041	89.3333	0
	EGATLFYGGKPLDR	Cc04_g11660		77.53	2.82566e-07	2	-0.576144	762.396	52.0667	0
	IMQAAATSNLKPVcLELGGK	Cc04_g11660	C14(Carbamidomethyl)	75.4	2.16302e-07	3	0.00544949	701.043	71.6667	0
	LFInGEFVDSLSGR	Cc04_g11660	N4(Deamidated)	74.95	4.28652e-07	2	2.53159	777.896	89.6667	0
	YGLAAGImTNDLnIANTVSR	Cc04_g11660	M8(Oxidation); N13(Deamidated)	68.72	2.10814e-06	2	6.54699	1056.03	84.7167	0
	IIDLPLAVDTIR	Cc04_g11660		66.8	4.90985e-07	2	0.673797	669.904	89.65	0
	FADLVNEnAEELATLDAIDAGK	Cc04_g11660	N8(Deamidated)	63.98	6.77906e-06	2	9.46325	1160.57	91.8833	0
	SPLIIFNDADVDK	Cc04_g11660		63.51	5.88266e-06	2	1.63268	723.879	83.9	0
	ImqAAATSNLKPVcLELGGK	Cc04_g11660	M2(Oxidation); Q3(Deamidated); C14(Carbamidomethyl)	61.77	7.25148e-06	2	6.96238	1059.56	61.1667	0
	IAEGDKEDVDLAVK	Cc04_g11660		59.29	1.44846e-05	2	-0.118473	751.391	27.9167	1
	YYAGAADKIHGETLK	Cc04_g11660;Cc06_g09550		58.44	2.1268e-05	2	-1.30613	818.919	21.55	1
	AVQSTGnGSYEPSQVK	Cc04_g11660	N7(Deamidated)	56.15	2.81487e-05	2	0.826536	826.892	20	0
	AQNWVVGDPLDPNSHHGPQVDK	Cc04_g11660		55.22	4.2536e-05	3	-0.230089	804.056	59.5	0
	YGLAAGIMTnDLNIANTVSR	Cc04_g11660	N10(Deamidated)	52.34	8.60582e-05	3	5.35519	699.025	89.6333	0
	DLGMDALKK	Cc04_g11660		51.73	0.000116829	2	-1.54253	495.767	30.8667	1
	VFAQDGIYDQFLLK	Cc04_g11660		46.94	0.000236693	2	-0.463478	828.935	90.1833	0
	KGYYIEPTIFIDVK	Cc04_g11660		46.38	0.00019102	3	1.45052	562.644	85.45	1
	VGPALAAGcTMIVKPAEQTPLSALYYAHLAK	Cc04_g11660	C9(Carbamidomethyl)	45.91	0.000116684	4	-0.976393	811.183	87.8167	0
	AFDHGPWPR	Cc04_g11660		43.27	0.000480397	3	0.485396	361.511	33.6333	0
	KAFDHGPWPR	Cc04_g11660		40.5	0.00094027	3	0.450557	404.209	22.2833	1
	GYYIEPTIFIDVK	Cc04_g11660		34.43	0.00447118	2	0.0205929	779.414	91.7333	0
	AQNWVVGDPLDPNSHHGPQVDKR	Cc04_g11660		32.44	0.00809633	4	0.334659	642.319	49.0667	1
	TFETIDPR	Cc04_g11660		28.1	0.0226127	2	-0.703044	489.748	33.9	0
	AVQSTGNGSYEPSQVK	Cc04_g11660		26.48	0.0292377	2	0.303961	826.4	15.8333	0
	KEGATLFYGGKPLDR	Cc04_g11660		22.99	0.0560112	3	-0.795791	551.298	35.1333	1
	VFAQDGIYDqFLLK	Cc04_g11660	Q10(Deamidated)	31.55	0.00902796	3	9.85573	553.293	90.25	0
	SVTTPIYNSPWL	Cc04_g11660		25.92	0.0426005	2	0.589444	689.357	93.7	0
	DLGmDALK	Cc04_g11660	M4(Oxidation)	26.21	0.0333868	2	-0.174084	439.718	23.8833	0
Cc00_g13300	Putative Basic 7S globulin	3160.46	40.75	11	46.7537	7.59131
	Sequence	Protein Group Accessions	Modifications	IonScore	Exp Value	Charge	ΔM [ppm]	m/z [Da]	RT [min]	# Missed Cleavages
	IGDKDISQGMQYTPLTIGSQGEYQILVK	Cc00_g13300		89.18	1.17158e-08	3	-1.82787	1028.2	88.35	1
	TIEASNPGPLAVVR	Cc00_g13300		85.82	1.62327e-08	2	0.275378	712.399	57.3833	0
	DISQGMQYTPLTIGSQGEYQILVK	Cc00_g13300		65.65	2.62741e-06	3	4.53871	890.459	92.85	0
	VDIAAPIIDFVMENR	Cc00_g13300		62.8	7.11114e-06	3	2.69862	568.301	96.1	0
	DISQGMqYTPLTIGSQGEYQILVK	Cc00_g13300	Q7(Deamidated)	61.82	7.06982e-06	3	6.03646	890.788	92.95	0
	QLASHFGFPQK	Cc00_g13300		60.16	1.55176e-05	2	1.3036	630.331	38.3833	0
	VDIAAPIIDFVmENR	Cc00_g13300	M12(Oxidation)	56.26	3.63169e-05	3	-1.65198	573.63	94.5	0
	IGDKDISQGmQYTPLTIGSQGEYQILVK	Cc00_g13300	M10(Oxidation)	55.82	2.47418e-05	3	0.574603	1033.53	86.7	1
	SIPLLVDLnGK	Cc00_g13300	N9(Deamidated)	54.58	1.98552e-05	2	1.44149	585.343	89.6167	0
	DISQGmQYTPLTIGSQGEYQILVK	Cc00_g13300	M6(Oxidation)	49.78	0.000125183	2	1.33952	1343.18	90.3167	0
	ARPGIWcLAFVDGGYKPR	Cc00_g13300	C7(Carbamidomethyl)	46.06	0.000322065	3	0.184895	688.36	82.85	0
	APIVLGAYQLEDHIFEFDLASSQLGFR	Cc00_g13300		45.95	0.000232499	3	0.133523	1012.85	95.55	0
	DISqGMqYTPLTIGSQGEYQILVK	Cc00_g13300	Q4(Deamidated); Q7(Deamidated)	44.99	0.000377179	3	9.4647	891.119	92.9333	0
	SIPLLVDLNGK	Cc00_g13300		42.95	0.000131818	2	-0.528727	584.85	86.4667	0
	YFLFAcTPSSFLQGPLPQNVQGIVGFGHNQVSLPR	Cc00_g13300	C6(Carbamidomethyl)	42.83	0.000372654	3	1.52515	1292.66	94.9167	0
	LPPPVPK	Cc00_g13300		40.44	0.000158139	2	0.297106	374.242	17.5667	0
	DISqGmQYTPLTIGSQGEYQILVK	Cc00_g13300	Q4(Deamidated); M6(Oxidation)	33.17	0.0055424	3	8.89476	896.122	90.2167	0
	FALcLSSK	Cc00_g13300	C4(Carbamidomethyl)	31.56	0.00607462	2	-0.477503	463.244	53.3	0
	IGDKDISQGmqYTPLTIGSQGEYQILVK	Cc00_g13300	M10(Oxidation); Q11(Deamidated)	24.76	0.0332524	3	1.86622	1033.86	85.5167	1
	VDIAAPIIDFVmEnR	Cc00_g13300	M12(Oxidation); N14(Deamidated)	21.75	0.103927	3	9.74746	573.965	94.55	0
Cc05_g16350	Phosphoglycerate kinase, cytosolic	3157.61	71.57	10	42.0985	5.79541
	Sequence	Protein Group Accessions	Modifications	IonScore	Exp Value	Charge	ΔM [ppm]	m/z [Da]	RT [min]	# Missed Cleavages
	KLASLADLYVNDAFGTAHR	Cc11_g00340;Cc05_g16350;Cc05_g16370		98.58	1.49076e-09	2	-0.29966	1031.54	82.8167	1
	LASLADLYVNDAFGTAHR	Cc05_g16370;Cc11_g00340;Cc05_g16350		98.46	1.91031e-09	2	4.28756	967.496	87	0
	VDLNVPLDDNFNITDDTR	Cc11_g00340;Cc05_g16350		98.24	2.22703e-09	2	-0.596304	1038.5	89.0167	0
	LAELSGNGVTTIIGGGDSVAAVEK	Cc11_g00340;Cc05_g16350		97.6	1.65091e-09	2	-0.654472	1129.6	84.55	0
	LSELLGVEVIIANDcIGEEVEK	Cc05_g16350	C15(Carbamidomethyl)	89.44	1.24001e-08	2	0.596102	1215.13	94.8833	0
	KLAELSGnGVTTIIGGGDSVAAVEK	Cc11_g00340;Cc05_g16350	N8(Deamidated)	83.11	4.37344e-08	3	-0.26832	796.427	81.6	1
	LAELSGnGVTTIIGGGDSVAAVEK	Cc11_g00340;Cc05_g16350	N7(Deamidated)	82.29	5.07573e-08	2	7.60719	1130.1	84.9	0
	mSHISTGGGASLELLEGK	Cc11_g00340;Cc05_g16350	M1(Oxidation)	79.61	1.76127e-07	2	-1.1886	901.95	57.75	0
	KLAELSGNGVTTIIGGGDSVAAVEK	Cc11_g00340;Cc05_g16350		79.3	6.9319e-08	2	0.197831	1193.65	79.9167	1
	VDILLLGGGMIFTFYK	Cc05_g16370;Cc11_g00340;Cc05_g16350		72.75	4.45943e-07	2	1.41136	893.996	97.1333	0
	ELDYLVGAVANPK	Cc11_g00340;Cc05_g16350		71.46	8.21671e-07	2	0.21032	694.875	78.05	0
	LVASLPEGGVLLLENVR	Cc05_g16350		71.41	1.51782e-07	2	-7.36242	890.016	93.0833	0
	AHASTEGVAQYLKPAVAGFLmQK	Cc05_g16350	M21(Oxidation)	64.61	3.96101e-06	3	-0.743674	811.757	84.2833	0
	AAVPTINYLIGcSAK	Cc05_g16350	C12(Carbamidomethyl)	63.93	4.67285e-06	2	0.436091	789.422	85.0167	0
	VDILLLGGGmIFTFYK	Cc05_g16370;Cc11_g00340;Cc05_g16350	M10(Oxidation)	62.13	4.96004e-06	3	0.793382	601.664	95.7333	0
	FATGTEAIAK	Cc05_g16350		60.16	1.11322e-05	2	-0.344975	504.772	21.5833	0
	IGVIESLLAK	Cc11_g00340;Cc05_g16350		57.15	6.26446e-06	2	3.5794	521.831	85.5167	0
	VFVRVDLNVPLDDNFNITDDTR	Cc11_g00340;Cc05_g16350		43.79	0.0006163	3	-3.44337	859.767	90.2833	1
	MSHISTGGGASLELLEGK	Cc11_g00340;Cc05_g16350		41.99	0.0010087	3	-0.131261	596.305	63.8667	0
	LASLADLYVnDAFGTAHR	Cc11_g00340;Cc05_g16350;Cc05_g16370	N10(Deamidated)	38.39	0.00227457	3	0.0255561	645.658	86.2333	0
	KPYAAIVGGAK	Cc05_g16350		37.7	0.00101895	3	-1.61409	358.881	13.45	0
	SFSEALDATK	Cc05_g16350		37.4	0.00172872	2	0.535394	534.764	34.9833	0
	LDLALSLIEK	Cc11_g00340;Cc05_g16350		33.74	0.00194428	2	0.593968	557.84	88.2167	0
	YSLKPLVPR	Cc05_g16350		32.59	0.00198291	3	-0.330536	358.222	40.65	0
	GVPLLLPTDVVAADK	Cc05_g16350		30.23	0.00165973	2	-0.336845	754.44	88.45	0
	VVPASGIPDGWMGLDIGPDAIK	Cc05_g16350		27.28	0.0230094	3	-0.387001	736.717	94.05	0
	VVPASGIPDGWmGLDIGPDAIK	Cc05_g16350	M12(Oxidation)	25.12	0.0387588	3	0.966871	742.05	91.1333	0
Cc02_g08040	Heat shock cognate 70 kDa protein 2	3104.62	52.37	9	69.7395	5.32568
	Sequence	Protein Group Accessions	Modifications	IonScore	Exp Value	Charge	ΔM [ppm]	m/z [Da]	RT [min]	# Missed Cleavages
	SINPDEAVAYGAAVQAAILSGEGNEK	Cc01_g12720;Cc02_g08040		108.01	2.20584e-10	2	0.198923	1287.64	94.1	0
	IINEPTAAAIAYGLDK	Cc06_g14710;Cc02_g01290;Cc08_g16450;Cc01_g12720;Cc04_g05250;Cc02_g08040		95.21	3.43483e-09	2	-1.23377	830.45	83.3333	0
	QFAAEEISSMVLNK	Cc02_g08040		84.49	5.15665e-08	2	-1.19858	783.894	87.1167	0
	FEELNMDLFR	Cc01_g12720;Cc04_g05250;Cc02_g08040		81.71	6.81273e-08	2	-0.257244	657.313	89.4333	0
	ATAGDTHLGGEDFDNR	Cc06_g14710;Cc01_g12720;Cc04_g05250;Cc02_g08040		76.1	1.11689e-07	2	-0.362779	838.369	24.9667	0
	NALENYAYNMR	Cc06_g14710;Cc01_g12720;Cc02_g08040		74.38	2.46209e-07	2	-0.292886	679.811	60.9167	0
	NAVVTVPAYFNDSQR	Cc01_g12720;Cc02_g08040		73.89	6.36978e-07	2	-0.314082	840.92	75	0
	FSDSSVQSDMK	Cc02_g08040		69.89	5.12826e-07	2	1.24505	615.77	23.5333	0
	VQDLLLLDVTPLSQGLETAGGVmTVLIPR	Cc02_g08040	M23(Oxidation)	68.82	2.55879e-07	3	-1.18431	1022.24	96.4	0
	IINEPTAAAIAYGLDKK	Cc06_g14710;Cc02_g01290;Cc08_g16450;Cc01_g12720;Cc04_g05250;Cc02_g08040		64.08	2.091e-06	2	0.146578	894.499	73.25	1
	FSDSSVQSDmK	Cc02_g08040	M10(Oxidation)	63.31	1.14332e-06	2	1.08869	623.767	11.2	0
	mKEIAEAYLGTSIK	Cc02_g08040	M1(Oxidation)	63.23	4.80089e-06	2	-0.600655	785.413	48.0833	1
	VQQLLQDFFnGK	Cc06_g14710;Cc01_g12720;Cc04_g05250;Cc02_g08040	N10(Deamidated)	60.27	1.07128e-05	2	0.964069	719.373	90.0167	0
	VQQLLQDFFNGK	Cc06_g14710;Cc01_g12720;Cc04_g05250;Cc02_g08040		59.94	1.15079e-05	2	0.878424	718.881	88.6	0
	GEGPAIGIDLGTTYScVGVWQHDR	Cc01_g12720;Cc02_g08040	C16(Carbamidomethyl)	58.89	1.7496e-05	3	-1.47536	863.41	86.9	0
	VIAGAGDKPmIVVNYK	Cc02_g08040	M10(Oxidation)	57.27	1.40625e-05	2	-0.876991	845.963	41.5833	0
	DAGVISGLNVmR	Cc01_g12720;Cc02_g08040	M11(Oxidation)	56.53	4.14647e-05	2	0.0617806	624.324	56.25	0
	NAVVTVPAYFnDSQR	Cc01_g12720;Cc02_g08040	N11(Deamidated)	54.37	5.90436e-05	2	-0.0261146	841.413	78.2833	0
	VEIIANDQGNR	Cc01_g12720;Cc02_g08040		53.66	4.71427e-05	2	0.00169295	614.818	20.0833	0
	NALENYAYNmR	Cc06_g14710;Cc01_g12720;Cc02_g08040	M10(Oxidation)	53.25	2.55502e-05	2	-0.402238	687.809	40.1667	0
	VQQLLQDFFnGKELcK	Cc06_g14710;Cc01_g12720;Cc04_g05250;Cc02_g08040	N10(Deamidated); C15(Carbamidomethyl)	52.66	7.18151e-05	3	-1.53179	656.667	86.45	1
	ARFEELNMDLFR	Cc01_g12720;Cc04_g05250;Cc02_g08040		49.84	0.000154073	2	-0.0895144	770.882	84.5167	1
	EQVFSTYSDNQPGVLIQVYEGER	Cc01_g12720;Cc02_g08040		45.08	0.000383413	3	0.871036	886.762	89.4833	0
	mVNHFVQEFK	Cc01_g12720;Cc02_g08040	M1(Oxidation)	42.87	0.00080561	2	0.0904355	647.816	31.5333	0
	DAGVISGLNVMR	Cc01_g12720;Cc02_g08040		40.86	0.00143151	2	0.0910001	616.327	79.4667	0
	SSVHDVVLVGGSTR	Cc02_g08040		39.19	0.00118094	2	-2.74495	706.876	27.1333	0
	nQVAmNPLNTVFDAK	Cc02_g08040	N1(Deamidated); M5(Oxidation)	38.39	0.00209348	2	9.09033	839.917	79.8333	0
	ELESIcNPIIAK	Cc01_g12720;Cc02_g08040	C6(Carbamidomethyl)	37.22	0.00210534	2	0.438499	693.869	65.45	0
	IInEPTAAAIAYGLDKK	Cc06_g14710;Cc02_g01290;Cc08_g16450;Cc01_g12720;Cc04_g05250;Cc02_g08040	N3(Deamidated)	33.77	0.00256053	2	9.49478	894.999	72.3333	1
	KEQVFSTYSDNQPGVLIQVYEGER	Cc01_g12720;Cc02_g08040		29.59	0.0133529	3	1.33344	929.461	84.5333	1
	NQVAMnPLnTVFDAK	Cc02_g08040	N6(Deamidated); N9(Deamidated)	27.9	0.0239217	2	6.77966	832.409	61.15	0
	EIAEAYLGTSIK	Cc02_g08040		27.67	0.0199217	2	-0.245557	647.848	63.35	0
	QFAAEEISSmVLNK	Cc02_g08040	M10(Oxidation)	27.65	0.0233636	2	-1.13277	791.892	78.2	0
	TTPSYVGFTDTER	Cc02_g08040		25.31	0.0254692	2	-0.86716	737.346	48.9	0
	ARFEELNmDLFR	Cc01_g12720;Cc04_g05250;Cc02_g08040	M8(Oxidation)	23.69	0.0532316	3	0.546297	519.589	74.1667	1
Cc00_g27590	Kirola	3084.02	57.33	10	17.1607	6.96143
	Sequence	Protein Group Accessions	Modifications	IonScore	Exp Value	Charge	ΔM [ppm]	m/z [Da]	RT [min]	# Missed Cleavages
	VIEGDVLELYK	Cc00_g27590		103.18	4.6401e-10	2	0.549488	639.353	83.5167	0
	SDGDVFHEIFR	Cc00_g27590		87.22	2.69332e-08	2	0.758222	661.313	82.4833	0
	TFIITVHVDAHGK	Cc00_g27590		69.87	6.1308e-07	2	4.01455	719.399	45.95	0
	KNPNIPDPNTLmDFcLHVTK	Cc00_g27590	M12(Oxidation); C15(Carbamidomethyl)	69.11	1.70614e-06	3	0.238992	790.724	77.95	1
	SNLVTWTFEYEK	Cc00_g27590		68.47	1.79925e-06	2	1.75514	758.871	86.5167	0
	EVIQAIDEAK	Cc00_g27590		52.04	9.72144e-05	2	0.826536	558.301	34.3667	0
	EVIQAIDEAKR	Cc00_g27590		48.75	0.00014002	3	0.153692	424.57	24.3833	1
	LVNQIEIK	Cc00_g27590		46.2	8.03609e-05	2	1.60162	478.793	34.0167	0
	KNPNIPDPNTLMDFcLHVTK	Cc00_g27590	C15(Carbamidomethyl)	42.45	0.000776484	4	0.405588	589.297	83.9833	1
	NPNIPDPNTLmDFcLHVTK	Cc00_g27590	M11(Oxidation); C14(Carbamidomethyl)	40.25	0.00105735	3	-5.02823	748.022	82.5667	0
	SNLVTWTFEYEKK	Cc00_g27590		39.66	0.00145994	3	0.2465	548.947	78.4167	1
	KNPnIPDPNTLmDFcLHVTK	Cc00_g27590	N4(Deamidated); M12(Oxidation); C15(Carbamidomethyl)	38.61	0.00185923	3	0.535796	791.053	81	1
	NPNIPDPNTLMDFcLHVTK	Cc00_g27590	C14(Carbamidomethyl)	35.97	0.00370542	2	-0.818448	1113.54	88.3667	0
	EVIqAIDEAK	Cc00_g27590	Q4(Deamidated)	21.96	0.0942457	2	2.45936	558.794	37.9333	0
	LVnQIEIK	Cc00_g27590	N3(Deamidated)	31.85	0.00476785	2	-0.881323	479.284	41.9	0
Cc05_g08110	Putative late embryogenesis abundant domain-containing protein / LEA domain-containing protein	3047.89	33.17	11	42.6252	5.12256
	Sequence	Protein Group Accessions	Modifications	IonScore	Exp Value	Charge	ΔM [ppm]	m/z [Da]	RT [min]	# Missed Cleavages
	VAGAGQTVVGYTESK	Cc05_g08110		113.1	6.34264e-11	2	0.894549	733.879	31.75	0
	DAVVATEESAAEHAAR	Cc05_g08110		96.89	2.96734e-09	2	-0.299932	813.889	35.1667	0
	VAGEATDmAAVAGWGAAHYTAEK	Cc05_g08110	M8(Oxidation)	93.41	4.85679e-09	3	-0.680119	765.023	56.7	0
	QGVQTGSQYAAEK	Cc05_g08110		92.19	6.88501e-09	2	0.0454246	683.834	11.25	0
	VAGEATDMAAVAGWGAAHYTAEK	Cc05_g08110		82.97	6.00547e-08	3	0.485472	759.692	80.0333	0
	EAAcQKPGATSEYAAEK	Cc05_g08110	C4(Carbamidomethyl)	68.55	1.43826e-06	2	0.131476	905.918	9.95	0
	QGVqTGSQYAAEK	Cc05_g08110	Q4(Deamidated)	68.45	1.51463e-06	2	-0.229534	684.325	12.6833	0
	MATHFESLAVK	Cc05_g08110		66.53	3.52395e-06	2	0.00168608	617.318	36.0333	0
	QQAQQNSMEAIR	Cc05_g08110		62.34	7.40975e-06	2	0.40756	702.339	16.3833	0
	VAGAGqTVVGYTESK	Cc05_g08110	Q6(Deamidated)	61.3	1.14903e-05	2	1.72789	734.371	35.3833	0
	DKVAGAGQTVVGYTESK	Cc05_g08110		59.66	1.35179e-05	3	-0.00266102	570.628	30.6833	1
	EFIQEETR	Cc05_g08110		55.25	3.64217e-05	2	0.144631	526.256	21.85	0
	EmPSLEEITEYR	Cc05_g08110	M2(Oxidation)	53.54	4.53653e-05	2	-1.0927	756.847	75.4	0
	EMPSLEEITEYR	Cc05_g08110		50.24	0.000117333	2	0.0682037	748.851	85.95	0
	mATHFESLAVK	Cc05_g08110	M1(Oxidation)	48.26	0.000200781	2	-1.09867	625.315	25.8833	0
	ETAKqGVQTGSQYAAEK	Cc05_g08110	Q5(Deamidated)	26.86	0.0298791	3	-1.14675	599.626	10.9	1
Cc04_g14280	Alpha-galactosidase	3044.2	59.79	17	41.2841	5.92236
	Sequence	Protein Group Accessions	Modifications	IonScore	Exp Value	Charge	ΔM [ppm]	m/z [Da]	RT [min]	# Missed Cleavages
	GSSTATITAYWSDVGLPSTAVVNAR	Cc04_g14280		89.65	1.51208e-08	2	-0.407215	1262.64	91.3833	0
	YINLDDcWAELNR	Cc04_g14280	C7(Carbamidomethyl)	83.08	4.77278e-08	2	-4.92457	841.381	87.15	0
	LGIYSDAGTQTcSK	Cc04_g14280	C12(Carbamidomethyl)	81.04	6.80795e-08	2	0.858319	750.854	30	0
	GQISAAVDAHDSK	Cc04_g14280		77.99	1.90626e-07	2	-0.0908031	649.82	10.8	0
	TTGDIDDSWSSmTSR	Cc04_g14280	M12(Oxidation)	75.4	6.48907e-08	2	-0.897432	837.849	38.2667	0
	TYGDLEVWAGPLSGK	Cc04_g14280		66.6	3.34728e-06	2	-0.532347	796.901	88.5833	0
	APLLIGcDIR	Cc04_g14280	C7(Carbamidomethyl)	62.24	3.88073e-06	2	0.423971	564.316	65.2833	0
	TFASWGVDYLK	Cc04_g14280		62.14	6.04833e-06	2	0.693339	643.825	86.3167	0
	TTGDIDDSWSSMTSR	Cc04_g14280		61.67	2.58692e-06	2	1.10453	829.853	63.1	0
	SMDGATFQLLSNAEVIAVNQDK	Cc04_g14280		59.76	1.70676e-05	2	1.5448	1176.08	93.6833	0
	TMPGSLGHEEQDAK	Cc04_g14280		54.99	2.40887e-05	2	-0.692095	750.343	13	0
	ALADYVHSK	Cc04_g14280		52.62	8.97106e-05	2	0.590002	502.264	20.1667	0
	SHFSIWALAK	Cc04_g14280		52.27	8.18237e-05	2	0.519202	580.317	76.45	0
	VAVALWNR	Cc04_g14280		45.78	0.000141369	2	0.260711	464.772	55.5833	0
	SmDGATFQLLSNAEVIAVNQDK	Cc04_g14280	M2(Oxidation)	36.65	0.00324408	3	-2.02334	789.72	91.1333	0
	YDncnNNNISPK	Cc04_g14280	N3(Deamidated); C4(Carbamidomethyl); N5(Deamidated)	33.85	0.00088601	2	0.478542	727.797	13.1167	0
	DLWAHSTEK	Cc04_g14280		32.9	0.00376953	2	1.04193	543.765	19.4333	0
	YDNcNnNNISPK	Cc04_g14280	C4(Carbamidomethyl); N6(Deamidated)	28.31	0.00472226	2	0.820087	727.305	12.0667	0
	GSTFPSGIK	Cc04_g14280		25.04	0.0314895	2	0.282135	447.24	26.1333	0
	GLAALGYK	Cc04_g14280		37.87	0.00115947	2	0.191908	396.734	35.5833	0
	LGIYSDAGTqTcSK	Cc04_g14280	Q10(Deamidated); C12(Carbamidomethyl)	28.24	0.0121474	2	5.7216	751.35	29.4167	0
	LGVqGnKVK	Cc04_g14280	Q4(Deamidated); N6(Deamidated)	22.47	0.0659669	2	1.3023	472.775	28.0167	1
Cc06_g07100	Putative Universal stress protein A-like protein	2992.64	56.63	14	33.3523	8.42627
	Sequence	Protein Group Accessions	Modifications	IonScore	Exp Value	Charge	ΔM [ppm]	m/z [Da]	RT [min]	# Missed Cleavages
	AVDQTSGGTEEEAAVVVQQQPLLAGER	Cc06_g07100		97.24	2.14287e-09	2	0.367339	1391.7	82.35	0
	VmVAVDESEGSFYALK	Cc06_g07100	M2(Oxidation)	93.38	5.78589e-09	2	-0.677472	880.924	77.6833	0
	KAVDQTSGGTEEEAAVVVQQQPLLAGER	Cc06_g07100		85.11	3.45317e-08	3	0.489764	970.832	71.6333	1
	AETLILEGDPK	Cc06_g07100		82.59	5.7284e-08	2	0.0607944	593.322	46.2	0
	VMVAVDESEGSFYALK	Cc06_g07100		77.58	2.31321e-07	2	-0.388527	872.926	84	0
	AETLILEGDPKDR	Cc06_g07100		73.01	5.42537e-07	2	-0.0534884	728.886	34.9167	1
	IKAETLILEGDPK	Cc06_g07100		69.52	6.9804e-07	2	0.162656	713.911	49.2667	1
	IcEAAEELHVDLVVVGSR	Cc06_g07100	C2(Carbamidomethyl)	65.56	3.50244e-06	3	0.291305	666.011	83.1333	0
	cPVLIVKPPR	Cc06_g07100	C1(Carbamidomethyl)	60.94	1.32887e-06	3	-0.26177	393.574	34.4167	0
	DRIcEAAEELHVDLVVVGSR	Cc06_g07100	C4(Carbamidomethyl)	52.56	7.40425e-05	3	0.847519	756.387	85.5333	1
	nAASVLSR	Cc06_g07100	N1(Deamidated)	51.56	0.000131617	2	0.740533	409.722	29.3667	0
	AFLGSVSDYcAHHVR	Cc06_g07100	C10(Carbamidomethyl)	51.2	9.78565e-05	3	0.419739	573.607	40.55	0
	KAVDqTSGGTEEEAAVVVQQQPLLAGER	Cc06_g07100	Q5(Deamidated)	40.06	0.0011934	3	6.53256	971.166	71.35	1
	WTLNHFFHQLPAAGAVPPEEPGR	Cc06_g07100		36.62	0.00252614	3	-2.62692	857.766	84.3667	0
	ESSMITIVHVQEPFQPFIYPAGPAVYATPMVVESVK	Cc06_g07100		35.34	0.00187146	3	1.18007	1321.34	94.7167	0
	ESSmITIVHVQEPFQPFIYPAGPAVYATPmVVESVK	Cc06_g07100	M4(Oxidation); M30(Oxidation)	35.34	0.00258787	3	-0.254018	1332.01	93.15	0
	ESSmITIVHVQEPFqPFIYPAGPAVYATPmVVESVK	Cc06_g07100	M4(Oxidation); Q15(Deamidated); M30(Oxidation)	22.81	0.0411026	3	2.49048	1332.34	93.0333	0
	ALLMcK	Cc06_g07100	C5(Carbamidomethyl)	37.23	0.00105971	2	-0.0298073	368.198	21.6333	0
Cc07_g00460	Glyceraldehyde-3-phosphate dehydrogenase, cytosolic	2989.31	60.53	10	36.5038	7.04932
	Sequence	Protein Group Accessions	Modifications	IonScore	Exp Value	Charge	ΔM [ppm]	m/z [Da]	RT [min]	# Missed Cleavages
	GILGYTEDDVVSSDFVGDSR	Cc07_g00460		142.4	6.96282e-14	2	-0.440135	1065.99	87.8333	0
	FGIVEGLmTTVHSITATQK	Cc07_g00460;Cc11_g16510	M8(Oxidation)	104.33	3.80047e-10	2	1.34065	1025.04	87.2333	0
	VPTVDVSVVDLTAR	Cc07_g00460		76.86	1.90608e-07	2	0.674509	735.912	83.6333	0
	FGIVEGLMTTVHSITATQK	Cc07_g00460;Cc11_g16510		71.98	5.99007e-07	2	0.591262	1017.04	87.2167	0
	VVSWYDNEWGYSNR	Cc07_g00460		71.8	4.12933e-07	2	0.756194	887.895	82.7333	0
	AASFNIIPSSTGAAK	Cc07_g00460;Cc11_g16510		64.62	4.9183e-06	2	-0.995234	717.882	61.4667	0
	KVIISAPSK	Cc07_g00460		60.41	2.86623e-06	2	0.224995	471.803	11.05	1
	VLPALnGK	Cc07_g00460;Cc11_g16510	N6(Deamidated)	55.9	6.94007e-06	2	2.00136	406.748	30.05	0
	AASFnIIPSSTGAAK	Cc07_g00460;Cc11_g16510	N5(Deamidated)	46.3	0.000337569	2	3.59122	718.378	65.2333	0
	VALQSDDVELVAVNDPFITTDYmIYmFK	Cc07_g00460	M23(Oxidation); M26(Oxidation)	44.75	0.000417032	3	-1.10246	1090.52	95.1833	0
	AGIALNGNFVK	Cc07_g00460		43.73	0.000508372	2	0.391511	552.314	56.95	0
	DYKPDIDIVSNAScTTNcLAPLAK	Cc07_g00460	C14(Carbamidomethyl); C18(Carbamidomethyl)	38.11	0.00210927	3	5.44105	889.436	79.15	0
	VLPALNGK	Cc07_g00460;Cc11_g16510		37.69	0.000280856	2	-0.169956	406.255	25.7833	0
	IGINGFGR	Cc07_g00460		36.28	0.00262588	2	-0.717393	417.235	45.1	0
	DYKPDIDIVSNAScTTncLAPLAK	Cc07_g00460	C14(Carbamidomethyl); N17(Deamidated); C18(Carbamidomethyl)	34.47	0.00469814	3	8.72851	889.767	77.9833	0
	TILFGDKPVTVFGSR	Cc07_g00460		34.07	0.00219375	2	-0.670729	818.956	81.6333	0
	IGInGFGR	Cc07_g00460	N4(Deamidated)	32.97	0.00804935	2	-0.0646177	417.727	55.5167	0
	AGIALnGNFVK	Cc07_g00460	N6(Deamidated)	31.06	0.00940116	2	-1.16234	552.805	63.6	0
	VALQSDDVELVAVNDPFITTDYMIYmFK	Cc07_g00460	M26(Oxidation)	22.5	0.0750726	3	6.85718	1085.2	96.3	0
	SSIFDAK	Cc07_g00460;Cc05_g16480;Cc11_g16510		54.57	3.22955e-05	2	0.0678661	384.2	25.3333	0
	VIISAPSK	Cc07_g00460		26.21	0.0143599	2	1.08297	407.756	18.25	0
	DAPmFVIGVNEK	Cc07_g00460	M4(Oxidation)	27.5	0.0251627	2	0.379647	668.335	69.0333	0
Cc08_g14600	Probable phospholipid hydroperoxide glutathione peroxidase	2785.91	73.37	12	18.8605	6.02393
	Sequence	Protein Group Accessions	Modifications	IonScore	Exp Value	Charge	ΔM [ppm]	m/z [Da]	RT [min]	# Missed Cleavages
	VDVNGSNAAPLYK	Cc08_g14600		116.54	3.77093e-11	2	1.81204	674.35	34.3	0
	DQGLEILAFPcNQFGSQEPGTNEEIQQFAcTR	Cc08_g14600	C11(Carbamidomethyl); C30(Carbamidomethyl)	109.38	7.03606e-11	3	-1.02114	1228.89	94.35	0
	DQGLEILAFPcnQFGSQEPGTNEEIQQFAcTR	Cc08_g14600	C11(Carbamidomethyl); N12(Deamidated); C30(Carbamidomethyl)	85.02	2.09325e-08	4	5.81028	922.174	94.4167	0
	YAPTTSPLSIEEDVK	Cc08_g14600		81.73	1.05079e-07	2	3.79558	825.42	71.3667	0
	GnDVDLSQYK	Cc08_g14600	N2(Deamidated)	74.13	2.76252e-07	2	-2.16225	570.263	38.05	0
	LYEQYKDQGLEILAFPcNQFGSQEPGTNEEIQQFAcTR	Cc08_g14600	C17(Carbamidomethyl); C36(Carbamidomethyl)	69.05	7.96489e-07	4	2.2645	1128.03	92.0833	1
	VDVnGSnAAPLYK	Cc08_g14600	N4(Deamidated); N7(Deamidated)	67.53	2.67555e-06	2	3.32682	675.335	41.9667	0
	FLVDKEGHVVDR	Cc08_g14600		66.59	2.15991e-06	2	0.440021	707.378	24.7667	1
	AEYPIFDKVDVnGSNAAPLYK	Cc08_g14600	N12(Deamidated)	63.97	5.45179e-06	3	3.91386	771.389	83.6167	1
	VLLIVNVASQcGLTNK	Cc08_g14600	C11(Carbamidomethyl)	62.74	2.66054e-06	2	-0.660464	864.987	85.1833	0
	YAPTTSPLSIEEDVKK	Cc08_g14600		58.97	1.86979e-05	3	0.4924	593.312	55.8333	1
	GNDVDLSQYK	Cc08_g14600		56.05	2.91768e-05	2	0.748398	569.773	32.4	0
	VDVnGSNAAPLYK	Cc08_g14600	N4(Deamidated)	50.22	0.000166831	2	3.69701	674.843	38.6667	0
	AEYPIFDKVDVnGSnAAPLYK	Cc08_g14600	N12(Deamidated); N15(Deamidated)	47.57	0.000255478	2	8.80621	1157.08	83.75	1
	LYEQYKDQGLEILAFPcnQFGSQEPGTNEEIQQFAcTR	Cc08_g14600	C17(Carbamidomethyl); N18(Deamidated); C36(Carbamidomethyl)	43.38	0.000314551	4	3.20944	1128.27	92.1167	1
	FKAEYPIFDK	Cc08_g14600		28.01	0.0173937	2	-3.80705	629.327	56.9167	1
	GGLFGDSIK	Cc08_g14600		27.1	0.0195959	2	-0.0648257	447.24	49.6667	0
	AEYPIFDKVDVNGSNAAPLYK	Cc08_g14600		26.5	0.0313421	3	-0.438979	771.058	83.05	1
	AEYPIFDK	Cc08_g14600		40.75	0.000803532	2	-0.730717	491.747	50.7667	0
Cc03_g09900	Probable aldo-keto reductase 2	2767.75	74.05	3	37.7003	6.45557
	Sequence	Protein Group Accessions	Modifications	IonScore	Exp Value	Charge	ΔM [ppm]	m/z [Da]	RT [min]	# Missed Cleavages
	LSAEEmAELESIASAIK	Cc03_g09900;Cc00_g17680	M6(Oxidation)	97.27	3.14062e-09	2	0.80042	904.454	90.9667	0
	LVENLTDDDYR	Cc03_g09890;Cc03_g09900		80.87	9.53511e-08	2	1.68714	676.821	44.45	0
	FAFTYEGGQFGIR	Cc03_g09890;Cc03_g09900		78.2	2.34602e-07	2	-1.57961	746.863	87.5167	0
	LSAEEMAELESIASAIK	Cc03_g09900;Cc00_g17680		76.2	3.51429e-07	2	2.60174	896.458	94.2	0
	FQAENLEHNK	Cc03_g09810;Cc03_g09890;Cc03_g09900;Cc00_g17680		73.49	4.23089e-07	3	0.110159	410.535	12.0833	0
	YIGLSEASASTIR	Cc03_g09890;Cc00_g17680;Cc03_g09810;Cc03_g09900;Cc03_g10240;Cc03_g09850		68.82	1.4303e-06	2	-0.780806	684.361	56.9333	0
	IENLDQNIGALSVK	Cc03_g09900;Cc00_g17680		62.7	5.77309e-06	2	-0.764899	757.414	71.5333	0
	GITLLDTSDAYGPHTNEILIGK	Cc03_g09900		62.16	6.50704e-06	3	-3.02575	776.739	85.5333	0
	DIEEEIIPTcR	Cc03_g10240;Cc03_g09900	C10(Carbamidomethyl)	61.86	6.80952e-06	2	-0.976186	687.831	74.0333	0
	IDTNVPIEVTVGELK	Cc03_g09900		60.25	7.26927e-06	2	0.517599	813.952	85.8333	0
	LGLDcIDLYYQHR	Cc03_g09890;Cc03_g09900	C5(Carbamidomethyl)	54.81	5.55021e-05	3	0.805285	555.94	82.1667	0
	NLYEQVNAIASR	Cc03_g09900;Cc00_g17680		50.65	0.000142064	2	1.37335	689.361	73.45	0
	IDTNVPIEVTVGELKK	Cc03_g09900		48.83	6.21861e-05	3	0.407666	585.668	79.05	1
	LVENLTDDDYRK	Cc03_g09890;Cc03_g09900		46.44	0.000330265	3	0.982928	494.248	28.7167	1
	ELGIGIVAYSPLGR	Cc03_g09890;Cc00_g17680;Cc03_g09810;Cc03_g09900		35.85	0.00200212	2	-1.48664	722.911	89.5	0
	AHAVHPITAVQLEWSLWTR	Cc03_g09890;Cc00_g17680;Cc03_g09900;Cc03_g09700		34.96	0.0024894	4	-0.126933	554.55	87.75	0
	LGSQGLEVSAQGLGcmGmSAFYGPPKPEPDmIK	Cc03_g09890;Cc03_g09900	C15(Carbamidomethyl); M16(Oxidation); M18(Oxidation); M31(Oxidation)	34.75	0.00318217	3	-1.90354	1167.54	81.5	0
	GcTPSQLALAWVHHQGK	Cc03_g09810;Cc03_g09900;Cc00_g17680	C2(Carbamidomethyl)	30.31	0.013827	3	-0.12093	630.653	68.1	0
	DVcPIPGTTK	Cc03_g09810;Cc03_g09900;Cc00_g17680	C3(Carbamidomethyl)	25.32	0.0333423	2	0.28328	544.276	25.65	0
	GFFSSGPK	Cc03_g09890;Cc00_g17680;Cc03_g09810;Cc03_g09900		32.19	0.00531475	2	-0.82032	413.708	31.0333	0
Cc08_g10850	Elongation factor 2	2680.94	53.94	28	90.4477	6.27783
	Sequence	Protein Group Accessions	Modifications	IonScore	Exp Value	Charge	ΔM [ppm]	m/z [Da]	RT [min]	# Missed Cleavages
	STLTDSLVAAAGIIAQEVAGDVR	Cc08_g10850		109.43	7.69669e-11	2	2.75654	1129.11	99.0833	0
	ITDGALVVVDcIEGVcVQTETVLR	Cc08_g10850	C11(Carbamidomethyl); C16(Carbamidomethyl)	94.65	3.92469e-09	2	-0.334771	1323.68	95.1333	0
	VIENANVImATYEDPLLGDVQVYPEK	Cc08_g10850	M9(Oxidation)	90.02	1.09992e-08	2	0.451932	1468.73	91.8167	0
	YRVENLYEGPLDDQYANAVR	Cc08_g10850		89.79	1.34866e-08	3	-0.479866	795.72	80.4333	1
	cFLELQVEGEEAYQTFQK	Cc08_g10850	C1(Carbamidomethyl)	81.89	6.342e-08	2	-1.24916	1110.02	90.55	0
	ILSEEFGWDKDLAK	Cc08_g10850		81.65	1.02587e-07	2	0.298079	825.923	77.25	1
	QGNEYLINLIDSPGHVDFSSEVTAALR	Cc08_g10850		81.09	9.49205e-08	3	-0.0728408	982.493	94.1333	0
	LLEPVYLVEIQAPEqALGGIYSVLNQK	Cc08_g10850	Q15(Deamidated)	75.69	1.0791e-07	3	1.43335	995.879	96.95	0
	VENLYEGPLDDQYANAVR	Cc08_g10850		75.39	3.87351e-07	3	-0.515276	689.332	81	0
	NcDPEGPLmVYVSK	Cc08_g10850	C2(Carbamidomethyl); M9(Oxidation)	71.85	5.55161e-07	2	-0.348931	812.871	62.95	0
	LLEPVYLVEIQAPEQALGGIYSVLNQK	Cc08_g10850		71.75	2.50629e-07	2	-1.17868	1492.82	97.1167	0
	STGISLYYEmTDEALK	Cc08_g10850	M10(Oxidation)	69.85	1.40262e-06	2	-0.475225	918.932	79.75	0
	DLQDDFMGGAEIIK	Cc08_g10850		66.59	2.96029e-06	2	-0.0953255	776.372	89.6167	0
	KQETVEDVPcGNTVAmVGLDQFITK	Cc08_g10850	C10(Carbamidomethyl); M16(Oxidation)	66.39	3.00795e-06	3	1.3617	932.459	84.3833	1
	GVQYLNEIKDSVVAGFQWASK	Cc08_g10850		64.03	4.28973e-06	3	1.71659	780.407	93.7667	1
	NcDPEGPLMVYVSK	Cc08_g10850	C2(Carbamidomethyl)	63.43	5.17493e-06	2	-0.554422	804.873	79.8	0
	LYmEARPLEEGLAEAIDDGR	Cc08_g10850	M3(Oxidation)	63.1	7.44464e-06	3	0.16362	755.367	84.9	0
	VIENANVIMATYEDPLLGDVQVYPEK	Cc08_g10850		59.66	1.17876e-05	2	2.04148	1460.74	94.2167	0
	QIISTcmNDQK	Cc08_g10850	C6(Carbamidomethyl); M7(Oxidation)	59.43	9.74914e-06	2	-0.152865	677.31	12.1667	0
	GFVQFcYEPIK	Cc08_g10850	C6(Carbamidomethyl)	54.88	3.86854e-05	2	-2.09843	694.338	83.2833	0
	NMSVIAHVDHGK	Cc08_g10850		43.09	0.000758453	3	1.1742	436.556	13.25	0
	VIYAAQLTAKPR	Cc08_g10850		40.08	0.000353429	2	-1.26085	665.895	30.8667	0
	DLQDDFmGGAEIIK	Cc08_g10850	M7(Oxidation)	37.65	0.0018897	2	-0.193222	784.369	83.1167	0
	NATLTNEKEVDAHPIR	Cc08_g10850		33.5	0.00629824	3	1.0816	603.315	16.3833	1
	DSVVAGFQWASK	Cc08_g10850		32.62	0.00842405	2	-3.15758	647.823	80.4667	0
	LWGENFFDPATKK	Cc08_g10850		32.19	0.00863647	3	0.145191	518.265	82.3833	1
	LYMEARPLEEGLAEAIDDGR	Cc08_g10850		32.09	0.00985736	3	1.35023	750.036	88.35	0
	ImGPNYVPGEK	Cc08_g10850	M2(Oxidation)	29.11	0.0187184	2	-2.57491	610.801	28.8833	0
	GGGQVIPTAR	Cc08_g10850		28.19	0.00667502	2	0.410326	478.27	15.9	0
	SDPVVSFR	Cc08_g10850		27.91	0.0280737	2	1.1496	453.738	34.85	0
	IWcFGPETTGPNmVVDmcK	Cc08_g10850	C3(Carbamidomethyl); M13(Oxidation); M17(Oxidation); C18(Carbamidomethyl)	26.03	0.00935473	2	-0.279652	1137.49	82.6	0
	GHVFEEmQRPGTPLYNIK	Cc08_g10850	M7(Oxidation)	21.57	0.103101	3	1.43075	711.359	43.4167	0
	FSVSPVVR	Cc08_g10850		32.72	0.00529219	2	-0.09873	445.758	40.6667	0
Cc09_g01570	Lactoylglutathione lyase	2642.65	49.55	12	37.4094	6.45557
	Sequence	Protein Group Accessions	Modifications	IonScore	Exp Value	Charge	ΔM [ppm]	m/z [Da]	RT [min]	# Missed Cleavages
	GNAYAQLAISTDDVYK	Cc09_g01570		103.42	5.5281e-10	2	-0.230165	864.925	77.5667	0
	YDIGSGFGHFAIATPDVYK	Cc09_g01570		94.53	5.09176e-09	2	0.161361	1029.5	87.1	0
	TVLVDNQDFLK	Cc09_g01570		89.04	1.56547e-08	2	0.0635447	646.348	69.3833	0
	YTIAMLGYAEEQETTVLELTYNYGVTEYTK	Cc09_g01570		87.86	1.74321e-08	3	-5.7861	1165.22	96.5167	0
	DPDGYLFELIER	Cc09_g01570		78.03	2.15636e-07	2	0.158231	733.862	95.1833	0
	SGEVVNVVTQELGGK	Cc09_g01570		72.43	8.22929e-07	2	0.19269	758.404	80.6833	0
	YTIAmLGYAEEQETTVLELTYNYGVTEYTK	Cc09_g01570	M5(Oxidation)	72.26	6.00235e-07	3	-2.28785	1170.55	95.5	0
	IVSFVDPDGWK	Cc09_g01570		67.67	2.85573e-06	2	0.500601	631.825	84.35	0
	GPTPEPLcQVMLR	Cc09_g01570;Cc06_g10140	C8(Carbamidomethyl)	56.54	2.62856e-05	2	0.806593	749.382	76.85	0
	SVIAFAK	Cc09_g01570		56.02	1.50021e-05	2	0.913847	368.224	32.0667	0
	FYTEcFGMK	Cc09_g01570	C5(Carbamidomethyl)	52.17	2.0629e-05	2	0.125227	591.752	59.2833	0
	TVLVDNQDFLKELEK	Cc09_g01570		51.16	9.07232e-05	3	0.466483	597.656	84.9167	1
	FYTEcFGmK	Cc09_g01570	C5(Carbamidomethyl); M8(Oxidation)	49.42	2.3429e-05	2	-1.04041	599.748	41.3167	0
	GNAYAqLAISTDDVYK	Cc09_g01570	Q6(Deamidated)	48.06	0.000200864	2	6.53591	865.423	80.55	0
	GPTPEPLcQVmLR	Cc09_g01570;Cc06_g10140	C8(Carbamidomethyl); M11(Oxidation)	43.58	0.000587631	2	-0.440575	757.378	61.2333	0
	QPGPIPGINTK	Cc09_g01570		38.5	0.000875773	2	2.40014	561.321	39.1333	0
	TVLVDnQDFLK	Cc09_g01570	N6(Deamidated)	35.83	0.0036309	2	2.97528	646.842	74.15	0
	SGEVVnVVTQELGGK	Cc09_g01570	N6(Deamidated)	22.42	0.0902154	2	-3.51001	758.894	83.7333	0
	FLHAVYR	Cc09_g01570		28.06	0.0112547	2	-0.174401	453.253	20.4167	0
Cc04_g05640	Putative Staphylococcal nuclease domain-containing protein 1	2485.54	43.91	37	108.21	6.80029
	Sequence	Protein Group Accessions	Modifications	IonScore	Exp Value	Charge	ΔM [ppm]	m/z [Da]	RT [min]	# Missed Cleavages
	VMDFGSVFLVSPVK	Cc04_g05640		98.42	1.48916e-09	2	-0.398685	762.91	93.6	0
	QLAALNFQDAPLIGAFNPK	Cc04_g05640		87.97	1.14903e-08	2	-0.0729356	1014.55	93.95	0
	LAASSASITEVAPDAFGR	Cc04_g05640		87.35	2.78877e-08	2	1.75965	881.954	79.0167	0
	VPSLEEDYGQEAAVR	Cc04_g05640		83.85	5.95481e-08	2	-3.96197	831.899	57.7	0
	KVSLAEGPVAPAPGADSR	Cc04_g05640		71.88	6.48634e-07	2	-0.869914	861.462	30.2167	1
	DPPTMHITDLLTASAK	Cc04_g05640		70.03	1.27119e-06	3	1.09035	570.963	85.0333	0
	NVALLVVSEGWAK	Cc04_g05640		69.96	8.07402e-07	2	0.737549	693.394	88.2333	0
	TGTFLGSLWESK	Cc04_g05640		69.11	1.73069e-06	2	-1.03187	663.34	87.9333	0
	FSNLIGSVYYQDGDSAK	Cc04_g05640		67.41	2.13323e-06	2	-3.31993	932.439	79.55	0
	KGDLVLAQFSADNSWNR	Cc04_g05640		66.88	2.82035e-06	3	0.190244	640.99	80.8833	1
	DVEIEVETVDR	Cc04_g05640		66.18	3.42207e-06	2	2.20312	652.324	58.2667	0
	YVEWSASLLEDDAK	Cc04_g05640		60.93	8.35488e-06	2	-7.85352	813.382	85.3	0
	QLAALnFQDAPLIGAFNPK	Cc04_g05640	N6(Deamidated)	57.01	1.83142e-05	2	9.06616	1015.05	97.2333	0
	DLALELVEHGLAK	Cc04_g05640		55.1	2.34862e-05	2	1.09539	704.397	87.0333	0
	TNVAVTLLEAGLAR	Cc04_g05640		55.01	1.98765e-05	3	1.08238	476.613	91.1333	0
	TITLSSLIAPK	Cc04_g05640		52.2	1.08461e-05	2	4.49599	572.355	84.6167	0
	VYLLPDFR	Cc04_g05640		51.62	5.99127e-05	2	1.39069	511.788	85.8	0
	VSLAEGPVAPAPGADSR	Cc04_g05640		50.66	0.000133577	2	-1.33511	797.414	43.4	0
	IPDAHLLVQAEQSAK	Cc04_g05640		48.36	0.000145881	3	0.139177	540.63	63.4833	0
	mPAVVEYVLSGHR	Cc04_g05640	M1(Oxidation)	48.11	0.000254967	3	-1.50606	491.921	67.5667	0
	YWTNYVPPATNSK	Cc04_g05640		46.99	0.000237984	2	-1.67317	770.874	55.5333	0
	GSVDEPFAWASR	Cc04_g05640		44.38	0.000486947	2	-1.92788	661.311	76.8667	0
	MPAVVEYVLSGHR	Cc04_g05640		43.5	0.000591856	3	0.737742	486.591	86.5667	0
	VTVTEVLEGGK	Cc04_g05640		42.78	0.000566772	2	-1.71251	566.315	62.9	0
	EFGSVFLGDK	Cc04_g05640		38.23	0.00136786	2	-0.198371	549.777	75.05	0
	DPPTmHITDLLTASAK	Cc04_g05640	M5(Oxidation)	36.66	0.00303163	3	0.700951	576.295	74.6167	0
	FVQVFVAGIQAPSmGR	Cc04_g05640	M14(Oxidation)	35.67	0.00298121	2	1.85564	861.955	83.75	0
	AEASPFLAELQHLEEQAK	Cc04_g05640		34.72	0.00441846	3	4.59739	671.012	90.6	0
	VDYTVPSIGR	Cc04_g05640		33.76	0.00658437	2	0.173579	553.796	54.3833	0
	VPGAAEASIR	Cc04_g05640		33.15	0.00295345	2	0.867647	485.77	18.7333	0
	AVPSGDSLVIVGSTK	Cc04_g05640		31.9	0.00642426	2	-0.0265214	715.399	56.9	0
	ARDFLPFLQR	Cc04_g05640		29.91	0.00969893	3	-0.280787	421.572	80.8167	1
	LQTSFGTDRIPDAHLLVQAEQSAK	Cc04_g05640		28.71	0.0116417	3	1.68946	875.794	81.7333	1
	VmDFGSVFLVSPVK	Cc04_g05640	M2(Oxidation)	27.71	0.0164351	2	7.34485	770.913	89.4	0
	RmPAVVEYVLSGHR	Cc04_g05640	M2(Oxidation)	26.9	0.0268489	3	0.687454	543.956	54.35	1
	GRPmEAIVEQIR	Cc04_g05640	M4(Oxidation)	26.84	0.0238066	3	0.940414	472.254	29.0833	0
	IVLEGVDKFSNLIGSVYYQDGDSAK	Cc04_g05640		26.53	0.0264574	3	3.24042	906.463	91.7	1
	QVHVSMEYSR	Cc04_g05640		23.38	0.0619917	3	0.376704	412.533	19.6333	0
	LSEHLLSAPK	Cc04_g05640		22.44	0.0259425	3	0.0780636	365.545	25.2833	0
	IVLEGVDK	Cc04_g05640		36.82	0.00174695	2	-0.811362	436.758	29.0167	0
	LQTSFGTDR	Cc04_g05640		32.44	0.00533104	2	0.665764	512.757	22.3333	0
Cc04_g05250	Heat shock 70 kDa protein	2454.99	43.14	11	71.7815	5.47803
	Sequence	Protein Group Accessions	Modifications	IonScore	Exp Value	Charge	ΔM [ppm]	m/z [Da]	RT [min]	# Missed Cleavages
	VQDLLLLDVTPLSLGLETAGGVmTVLIPR	Cc06_g14710;Cc01_g12720;Cc04_g05250	M23(Oxidation)	103.14	4.84139e-11	3	1.3806	1017.25	97.9667	0
	IINEPTAAAIAYGLDK	Cc06_g14710;Cc02_g01290;Cc08_g16450;Cc01_g12720;Cc04_g05250;Cc02_g08040		95.21	3.43483e-09	2	-1.23377	830.45	83.3333	0
	FEELNMDLFR	Cc01_g12720;Cc04_g05250;Cc02_g08040		81.71	6.81273e-08	2	-0.257244	657.313	89.4333	0
	ATAGDTHLGGEDFDNR	Cc06_g14710;Cc01_g12720;Cc04_g05250;Cc02_g08040		76.1	1.11689e-07	2	-0.362779	838.369	24.9667	0
	NSLENYAYNmK	Cc04_g05250	M10(Oxidation)	70.72	4.19378e-07	2	0.489564	681.804	32.7667	0
	SINPDEAVAYGAAVQAAILGGETDQK	Cc04_g05250		66.17	3.17633e-06	3	0.0175599	863.433	94.4667	0
	IINEPTAAAIAYGLDKK	Cc06_g14710;Cc02_g01290;Cc08_g16450;Cc01_g12720;Cc04_g05250;Cc02_g08040		64.08	2.091e-06	2	0.146578	894.499	73.25	1
	TTPSYVAFTDTER	Cc06_g14710;Cc01_g12720;Cc04_g05250		60.35	8.99507e-06	2	-0.220421	744.354	55.6167	0
	VQQLLQDFFnGK	Cc06_g14710;Cc01_g12720;Cc04_g05250;Cc02_g08040	N10(Deamidated)	60.27	1.07128e-05	2	0.964069	719.373	90.0167	0
	VQQLLQDFFNGK	Cc06_g14710;Cc01_g12720;Cc04_g05250;Cc02_g08040		59.94	1.15079e-05	2	0.878424	718.881	88.6	0
	NQVAmNPQNTVFDAK	Cc04_g05250	M5(Oxidation)	58.9	1.53302e-05	2	-1.36633	846.903	36.4333	0
	VqDLLLLDVTPLSLGLETAGGVMTVLIPR	Cc06_g14710;Cc01_g12720;Cc04_g05250	Q2(Deamidated)	58.54	1.39627e-06	3	9.4372	1012.25	100.3	0
	VQQLLQDFFnGKELcK	Cc06_g14710;Cc01_g12720;Cc04_g05250;Cc02_g08040	N10(Deamidated); C15(Carbamidomethyl)	52.66	7.18151e-05	3	-1.53179	656.667	86.45	1
	ARFEELNMDLFR	Cc01_g12720;Cc04_g05250;Cc02_g08040		49.84	0.000154073	2	-0.0895144	770.882	84.5167	1
	VQDLLLLDVTPLSLGLETAGGVMTVLIPR	Cc06_g14710;Cc01_g12720;Cc04_g05250		48.18	1.52055e-05	3	0.516015	1011.91	100.567	0
	NAVITVPAYFNDSQR	Cc04_g05250		48.15	0.000225835	2	0.898061	847.929	81.0167	0
	EQIFSTYSDNQPGVLIqVYEGERPmTK	Cc04_g05250	Q17(Deamidated); M25(Oxidation)	37.42	0.00230946	3	8.79206	1049.51	86.7833	0
	YSDPSVQADmR	Cc04_g05250	M10(Oxidation)	36.19	0.00122623	2	-0.671767	642.779	13.8167	0
	IInEPTAAAIAYGLDKK	Cc06_g14710;Cc02_g01290;Cc08_g16450;Cc01_g12720;Cc04_g05250;Cc02_g08040	N3(Deamidated)	33.77	0.00256053	2	9.49478	894.999	72.3333	1
	SHVHDVVLVGGSTR	Cc04_g05250		33.33	0.00636386	4	1.07249	366.45	15.8333	0
	ELEALcNPIIAK	Cc04_g05250	C6(Carbamidomethyl)	30.31	0.00889208	2	0.728134	685.872	74.2667	0
	TLSSTAqTTIEIDSLYEGIDFYATITR	Cc04_g05250	Q7(Deamidated)	25.92	0.0313427	3	1.33515	1004.17	96.6333	0
	DAGAIAAINVmR	Cc04_g05250	M11(Oxidation)	24.89	0.0564351	2	0.211131	609.319	49.4	0
	LVNHFVQEFK	Cc04_g05250		24.15	0.0457664	2	1.39773	630.841	44.1833	0
	ARFEELNmDLFR	Cc01_g12720;Cc04_g05250;Cc02_g08040	M8(Oxidation)	23.69	0.0532316	3	0.546297	519.589	74.1667	1
	NQVAmnPQNTVFDAK	Cc04_g05250	M5(Oxidation); N6(Deamidated)	21.51	0.0918213	2	9.79517	847.404	35.5167	0
Cc09_g02110	Protein disulfide isomerase-like 1-3	2429.58	45.25	20	64.2523	4.80518
	Sequence	Protein Group Accessions	Modifications	IonScore	Exp Value	Charge	ΔM [ppm]	m/z [Da]	RT [min]	# Missed Cleavages
	LEEDVNFYQTTSSDVAK	Cc09_g02110		111.31	7.95076e-11	2	-2.18301	973.453	66.7833	0
	FLLEGDLTLSNIK	Cc09_g02110		91.05	5.57517e-09	2	-2.09044	731.91	90.0167	0
	LVLGFLDAFVGAASEELAAASK	Cc09_g02110		87.97	8.93692e-09	2	3.68125	1090.09	99.0667	0
	ADGFPTLLFFPAGNK	Cc09_g02110;Cc01_g11140		79.24	1.63796e-07	2	0.37125	797.917	94.6	0
	VLAYTGNEDAR	Cc09_g02110		78.48	2.24921e-07	2	0.183751	604.799	20.3667	0
	EAIVTWVK	Cc09_g02110		72.89	6.81108e-07	2	0.150263	473.274	56.65	0
	VDATEESDLGQK	Cc09_g02110		70.68	8.12313e-07	2	0.543573	646.305	16.0667	0
	KFLLEGDLTLSNIK	Cc09_g02110		63.59	1.40007e-06	2	0.837306	795.959	84.4	1
	FLEDDLKPFYK	Cc09_g02110		61.63	7.31728e-06	3	0.138154	472.247	78.8333	0
	SFDPITVDTDR	Cc09_g02110		60.34	1.19748e-05	2	-0.393426	633.304	58.25	0
	YDIQGFPTVYFFVDGIHTPYPGQR	Cc09_g02110		58.46	1.68934e-05	3	-3.4836	939.791	94.55	0
	DSAPLIFENPIK	Cc09_g02110		55	4.63274e-05	2	2.10764	672.365	89.0167	0
	SAISEFVYK	Cc09_g02110		51.82	5.82027e-05	2	1.17109	522.275	60.5167	0
	NFDEIVLDESK	Cc09_g02110		47.81	0.00023098	2	-0.250582	654.819	71.8	0
	GIDSLVIAK	Cc09_g02110		45.87	0.000222586	2	0.209797	458.279	53.0167	0
	LLcVYVEMDNEDVGKPVSDYFGVqGDAPR	Cc09_g02110	C3(Carbamidomethyl); Q24(Deamidated)	43.18	0.000560178	3	8.02358	1091.85	89.6167	0
	LFQIDPQVK	Cc09_g02110		39.93	0.00109247	2	0.342106	544.311	61.3833	0
	LLcVYVEmDnEDVGKPVSDYFGVQGDAPR	Cc09_g02110	C3(Carbamidomethyl); M8(Oxidation); N10(Deamidated)	38.82	0.00139749	3	5.11335	1097.18	86.9667	0
	LLcVYVEmDnEDVGKPVSDYFGVqGDAPR	Cc09_g02110	C3(Carbamidomethyl); M8(Oxidation); N10(Deamidated); Q24(Deamidated)	38.07	0.0017311	3	9.33727	1097.51	86.7833	0
	VLAYTGNEDARK	Cc09_g02110		36.31	0.00323929	3	-0.377464	446.233	11.6833	1
	FLPTFQEAAK	Cc09_g02110		35.83	0.00258604	2	0.375196	576.309	58.4167	0
	LQKPALSTQPK	Cc09_g02110		30.21	0.00242963	2	0.142131	605.861	11.4167	0
	AKADGFPTLLFFPAGNK	Cc09_g02110;Cc01_g11140		26.87	0.0172695	3	0.716543	598.658	89.4833	1
	TVVAFYK	Cc09_g02110		35.3	0.00199207	2	-0.468805	414.237	37.65	0
	LEEDVnFYQTTSSDVAK	Cc09_g02110	N6(Deamidated)	25.92	0.0284003	2	6.97318	973.954	64.95	0
	RPALVIIK	Cc09_g02110;Cc01_g11140		34.34	0.000367257	2	0.584944	455.316	29.9167	0
Cc05_g15320	Heat shock cognate protein 80	2392.66	46.7	17	78.17	5.2749
	Sequence	Protein Group Accessions	Modifications	IonScore	Exp Value	Charge	ΔM [ppm]	m/z [Da]	RT [min]	# Missed Cleavages
	GYEVLFmVDAIDEYAVGQLK	Cc05_g15320	M7(Oxidation)	132	9.59055e-13	2	2.63917	1138.56	95.0667	0
	GYEVLFMVDAIDEYAVGQLK	Cc05_g15320		112.52	7.86459e-11	2	-0.574271	1130.56	97.5	0
	VFIMDNcEELIPEYLSFVK	Cc02_g02350;Cc05_g15320	C7(Carbamidomethyl)	101.77	9.87931e-10	2	2.07067	1173.58	95.65	0
	TNNTLSIVDSGIGmTK	Cc05_g15320	M14(Oxidation)	93.52	5.95806e-09	2	-0.0737447	833.919	65.1833	0
	TNNTLSIVDSGIGMTK	Cc05_g15320		78.78	1.98651e-07	2	0.249619	825.922	79.25	0
	ADLVNNLGTIAR	Cc02_g02350;Cc05_g15320		77.19	2.07219e-07	2	0.13693	628.852	65.8	0
	VVDSPccLVTGEYGWTANMER	Cc05_g15320	C6(Carbamidomethyl); C7(Carbamidomethyl)	74.49	1.93819e-07	2	-2.84605	1222.53	87.2	0
	HNDDEQYVWESQAGGSFTVTR	Cc05_g15320		71.3	4.96678e-07	3	0.476265	809.36	73.7333	0
	SLTNDWEEHLAVK	Cc05_g15320		71.16	1.04887e-06	2	-0.679691	771.383	67.9333	0
	mKEGqNDIYYITGESK	Cc05_g15320	M1(Oxidation); Q5(Deamidated)	69.85	1.10243e-06	2	6.45637	946.939	39.9833	1
	SGDELTSLKDYVTR	Cc02_g02350;Cc08_g15170;Cc05_g15320		67.97	2.35392e-06	3	0.704291	528.602	71.2	1
	GIVDSEDLPLNISR	Cc05_g15320		65.22	3.20147e-06	2	1.55261	764.406	83.1833	0
	KPEEITKEEYAAFYK	Cc05_g15320		63.61	6.46735e-06	3	0.734292	615.981	42.3	1
	KGYEVLFMVDAIDEYAVGQLK	Cc05_g15320		63.14	5.96905e-06	3	1.83628	796.745	95.4667	1
	EDQLEYLEER	Cc08_g15170;Cc05_g15320		60.03	8.68977e-06	2	0.296221	662.307	59.2333	0
	EGQNDIYYITGESK	Cc05_g15320		59.14	9.99571e-06	2	1.38679	808.877	57.9833	0
	VVDSPccLVTGEYGWTANmER	Cc05_g15320	C6(Carbamidomethyl); C7(Carbamidomethyl); M19(Oxidation)	59.06	6.51867e-06	2	-0.0694779	1230.54	83.7	0
	ELISNASDALDKIR	Cc02_g02350;Cc05_g15320;Cc10_g01540		58.55	1.90604e-05	3	0.534331	515.614	68.1333	1
	mTLFLKEDQLEYLEER	Cc05_g15320	M1(Oxidation)	56.32	3.2085e-05	3	0.911929	691.679	83.9833	1
	ELISNASDALDK	Cc02_g02350;Cc05_g15320;Cc10_g01540		55.24	4.42855e-05	2	4.39939	638.328	45.9167	0
	SGDELTSLK	Cc02_g02350;Cc08_g15170;Cc05_g15320		51.45	0.000113509	2	0.370812	475.246	24.8	0
	ADLVnNLGTIAR	Cc02_g02350;Cc05_g15320	N5(Deamidated)	49.29	0.000174286	2	-0.830037	629.343	76.55	0
	RAPFDLFDTR	Cc08_g15170;Cc05_g15320		49.14	0.000174316	3	0.214482	413.216	78.5667	1
	LDAQPEFFIHIIPDK	Cc05_g15320		42.99	0.000522436	3	1.86514	594.987	88.6833	0
	HSEFISYPISLWVEK	Cc05_g15320		41.56	0.000970543	2	3.36363	917.975	89.4167	0
	TmEINPENPIMEELR	Cc05_g15320	M2(Oxidation)	35.42	0.00334446	2	-1.8358	916.43	84	0
	HFSVEGQLEFK	Cc02_g02350;Cc08_g15170;Cc05_g15320		33.65	0.00763789	3	0.200998	440.891	57.35	0
	mKEGQNDIYYITGESK	Cc05_g15320	M1(Oxidation)	31.55	0.00773325	3	-1.37935	631.295	39.5667	1
	EVSHEWSLVNK	Cc05_g15320		31.06	0.00830435	2	-2.13753	664.334	35.9833	0
	SKLDAQPEFFIHIIPDK	Cc05_g15320		30.06	0.00818612	4	-5.79121	500.27	83.9833	1
	ELISnASDALDK	Cc02_g02350;Cc05_g15320;Cc10_g01540	N5(Deamidated)	28.35	0.0203243	2	2.2842	638.818	54.7	0
	AILFVPK	Cc02_g02350;Cc08_g15170;Cc05_g15320		48.41	3.89371e-05	2	-0.225928	394.257	58.0667	0
	FYEAFSK	Cc02_g02350;Cc05_g15320		23.5	0.0469018	2	0.00233334	446.216	36.0833	0
	mTLFLK	Cc05_g15320	M1(Oxidation)	29.23	0.00465655	2	0.881118	384.72	39.75	0
	LAELLR	Cc05_g15320;Cc06_g04070		39.4	0.000711855	2	1.05267	357.729	34.2167	0
	IRFESLTDK	Cc02_g02350;Cc08_g15170;Cc05_g15320		23.37	0.0434942	2	0.912935	554.804	34.2167	1
Cc04_g04040	Late embryogenesis abundant protein Dc3	2308.31	54.49	7	17.3191	5.22412
	Sequence	Protein Group Accessions	Modifications	IonScore	Exp Value	Charge	ΔM [ppm]	m/z [Da]	RT [min]	# Missed Cleavages
	TGGILQQTGEQVK	Cc04_g04040		109.18	1.73321e-10	2	0.251765	679.868	31.2167	0
	ISGTAqATKEETSETAQAAK	Cc04_g04040	Q6(Deamidated)	86.67	2.62639e-08	3	0.642343	675	14.6833	1
	DQTGSETGAAGDKISGTAQATK	Cc04_g04040		86.46	2.63224e-08	3	0.523139	698.67	15.8333	1
	ISGTAQATKEETSETAQAAK	Cc04_g04040		85.86	3.46323e-08	3	-0.521539	674.671	11.1833	1
	AGEMLDSMGDK	Cc04_g04040		68.55	7.61021e-07	2	0.443941	577.247	30.4167	0
	SMAQGAADAVK	Cc04_g04040		61.82	8.31937e-06	2	0.192731	524.758	12.8833	0
	AGEmLDSMGDK	Cc04_g04040	M4(Oxidation)	58.87	3.89154e-06	2	-0.224818	585.244	15.8833	0
	AGEMLDSmGDKAQQGK	Cc04_g04040	M8(Oxidation)	53.81	3.90956e-05	3	-0.433804	561.255	10.3333	1
	SmAQGAADAVK	Cc04_g04040	M2(Oxidation)	50.19	0.000120606	2	-3.394	532.754	13.2167	0
	DKASELGHSAAHDAAHEK	Cc04_g04040		44.65	0.000421604	4	0.511676	469.225	9.81667	1
	TGGILQqTGEQVK	Cc04_g04040	Q7(Deamidated)	25.91	0.0403906	2	0.60754	680.36	37.0333	0
Cc03_g02730	Pyruvate, phosphate dikinase, chloroplastic	2293.55	49.64	39	105.617	6.03662
	Sequence	Protein Group Accessions	Modifications	IonScore	Exp Value	Charge	ΔM [ppm]	m/z [Da]	RT [min]	# Missed Cleavages
	EAEFFSFGTNDLTQMTFGYSR	Cc03_g02730		94.56	2.58959e-09	2	0.0948008	1224.54	95.1167	0
	KLYGEFLINAQGEDVVAGIR	Cc03_g02730		89.87	8.14005e-09	2	-0.96613	1096.59	86.05	1
	LYGEFLINAQGEDVVAGIR	Cc03_g02730		88.87	1.36852e-08	3	-0.0797209	688.697	90.8833	0
	GTAVNIqSmVFGNmGNTSGTGVLFTR	Cc03_g02730	Q7(Deamidated); M9(Oxidation); M14(Oxidation)	77.48	2.3135e-07	2	8.11802	1346.65	86.85	0
	VmANADTPDDALTAR	Cc03_g02730	M2(Oxidation)	76.26	2.17665e-07	2	0.676768	788.868	31.8333	0
	SGAAISmPGmmDTVLNLGLNDEVVAGLAAK	Cc03_g02730	M7(Oxidation); M10(Oxidation); M11(Oxidation)	76.23	2.7754e-07	3	-0.333911	998.492	91.45	0
	EAEFFSFGTNDLTQmTFGYSR	Cc03_g02730	M15(Oxidation)	72.2	3.64549e-07	2	0.0799813	1232.54	93.1833	0
	DmGAFLGNPSKPLLLSVR	Cc03_g02730	M2(Oxidation)	71.08	6.62856e-07	2	0.20563	966.025	84.65	0
	TETSPEDVGGmHAAAGILTAR	Cc03_g02730	M11(Oxidation)	67.76	2.16068e-06	3	-0.437881	700.672	47.0333	0
	GILQADPFEVLDQK	Cc03_g02730		65.85	3.3152e-06	2	0.281073	786.917	91.5833	0
	AALVADEIAK	Cc03_g02730		65.18	2.07822e-06	2	0.461818	500.788	34.65	0
	AVFNSWDSPR	Cc03_g02730		64.3	5.12719e-06	2	-0.990974	589.783	52.8333	0
	LDTDLSASDLK	Cc03_g02730		62.3	9.30373e-06	2	-0.278466	589.301	47.8167	0
	LLDPPLHEFLPEGNLEEIVGQLTTDTGmSEDEVYSR	Cc03_g02730	M28(Oxidation)	62.18	5.02433e-06	3	2.81542	1353.99	95.7833	0
	DmMDIEFTVQENR	Cc03_g02730	M2(Oxidation)	61.3	3.78068e-06	2	-2.33189	822.354	76.4167	0
	GTAVNIQSmVFGNmGNTSGTGVLFTR	Cc03_g02730	M9(Oxidation); M14(Oxidation)	60.06	1.33148e-05	3	3.15664	897.77	86.65	0
	ELVENcEILER	Cc03_g02730	C6(Carbamidomethyl)	57.82	2.28797e-05	2	-0.820641	702.345	55.55	0
	LVDTSTAIK	Cc03_g02730		55.5	2.07151e-05	2	0.962575	474.275	19.3667	0
	LSEVNPmLGFR	Cc03_g02730	M7(Oxidation)	54.34	5.06177e-05	2	-0.369859	639.829	60.75	0
	IAVDMVNER	Cc03_g02730		53.61	6.68511e-05	2	0.451091	523.769	35.3833	0
	VGTMIEIPR	Cc03_g02730		53.36	6.8275e-05	2	0.592855	508.284	57.5333	0
	LLDPPLHEFLPEGNLEEIVGQLTTDTGMSEDEVYSR	Cc03_g02730		52.88	4.50825e-05	3	-5.07541	1348.65	96.3833	0
	VGTmIEIPR	Cc03_g02730	M4(Oxidation)	52.3	9.62759e-05	2	0.123193	516.281	43.2	0
	FLDMFGNVVmDIPHSLFEEK	Cc03_g02730	M10(Oxidation)	49.79	0.000144312	3	-0.553473	795.381	95.05	0
	DmmDIEFTVQENR	Cc03_g02730	M2(Oxidation); M3(Oxidation)	49.54	4.44693e-05	2	4.35745	830.357	56.6167	0
	LPQGLWEEILEGLGIVEK	Cc03_g02730		49.33	5.71737e-05	2	0.421173	1012.06	98.4	0
	FLDmFGNVVmDIPHSLFEEK	Cc03_g02730	M4(Oxidation); M10(Oxidation)	48.57	0.000179999	3	0.177262	800.713	93.75	0
	TPEDLDTMK	Cc03_g02730		46.36	0.0002682	2	0.678506	525.245	22.3667	0
	mQLELAVK	Cc03_g02730	M1(Oxidation)	46.06	0.000329497	2	0.946762	474.266	35.6333	0
	MQLELAVK	Cc03_g02730		44.87	0.000544147	2	-0.115853	466.268	54.9	0
	ccVSGcGDIR	Cc03_g02730	C1(Carbamidomethyl); C2(Carbamidomethyl); C6(Carbamidomethyl)	44.7	3.38041e-05	2	0.870392	592.237	12.3	0
	LGISYPELTEmQVR	Cc03_g02730	M11(Oxidation)	43.2	0.000701193	2	0.549134	826.422	78.25	0
	EALDSLLPYQR	Cc03_g02730		42.71	0.00084388	2	0.522793	652.846	80.5833	0
	LGISYPELTEMQVR	Cc03_g02730		42.12	0.000923712	2	0.881552	818.425	86.4167	0
	NNGAEGIGLcR	Cc03_g02730	C10(Carbamidomethyl)	41.86	0.000619047	2	0.756608	580.778	24.1833	0
	SINQITGLK	Cc03_g02730		41.35	0.000575267	2	-0.028678	487.287	36.1667	0
	SDFEGIFR	Cc03_g02730		40.81	0.000659731	2	0.270057	485.735	72.2167	0
	TETSPEDVGGMHAAAGILTAR	Cc03_g02730		38.67	0.00184051	3	-3.3803	695.338	66.6	0
	HYKDmmDIEFTVQENR	Cc03_g02730	M5(Oxidation); M6(Oxidation)	38.19	0.000864719	3	-1.35281	696.643	35.2	1
	IAVDmVNER	Cc03_g02730	M5(Oxidation)	36.68	0.00419901	2	0.524298	531.766	17.65	0
	TEHmFFASDER	Cc03_g02730	M4(Oxidation)	35.74	0.000946735	2	-0.146451	693.293	21.7333	0
	GTAVNIQSMVFGNmGnTSGTGVLFTR	Cc03_g02730	M14(Oxidation); N16(Deamidated)	33.84	0.00590658	2	5.0858	1338.65	91.85	0
	LSEVNPMLGFR	Cc03_g02730		31.58	0.0103211	2	0.825307	631.832	79.3333	0
	DMGAFLGNPSKPLLLSVR	Cc03_g02730		29.27	0.00810383	3	0.613797	639.021	89.4333	0
	AmDGLPVTIR	Cc03_g02730	M2(Oxidation)	28.74	0.0208509	2	0.254534	544.792	48.5167	0
	VmAnADTPDDALTAR	Cc03_g02730	M2(Oxidation); N4(Deamidated)	27.32	0.0209449	2	9.7172	789.367	30.4833	0
	mImAISLEQR	Cc03_g02730	M1(Oxidation); M3(Oxidation)	26.44	0.0291678	2	3.89998	612.312	43.05	0
	FLDMFGNVVMDIPHSLFEEK	Cc03_g02730		23.48	0.0679849	3	2.43037	790.052	95.6333	0
	MImAISLEQR	Cc03_g02730	M3(Oxidation)	23.09	0.069218	2	-4.20079	604.31	55.15	0
	KMIMAISLEQR	Cc03_g02730		22.08	0.0622538	3	0.246606	440.577	55.35	1
	FLPIYLAK	Cc03_g02730		32.06	0.00080899	2	0.136929	482.797	80.85	0
	LWmLQcR	Cc03_g02730	M3(Oxidation); C6(Carbamidomethyl)	37.02	0.00252234	2	-0.124128	511.749	49.9167	0
	ELVEQYK	Cc03_g02730		23.13	0.052532	2	-0.26189	454.74	17.4833	0
	FAYDSYR	Cc03_g02730		24.23	0.023787	2	0.219316	461.209	31.95	0
	cVILVR	Cc03_g02730	C1(Carbamidomethyl)	25.12	0.0429116	2	0.537333	380.231	29.1833	0
Cc06_g16000	Enoyl-[acyl-carrier-protein] reductase [NADH], chloroplastic	2269.53	56.6	13	41.9747	8.17725
	Sequence	Protein Group Accessions	Modifications	IonScore	Exp Value	Charge	ΔM [ppm]	m/z [Da]	RT [min]	# Missed Cleavages
	HFVPImNPGGATISLTYIASER	Cc06_g16000	M6(Oxidation)	109.84	1.20353e-10	3	1.14234	797.412	85	0
	nGYLAAISASSYSFVSLLK	Cc06_g16000	N1(Deamidated)	92.49	6.56638e-09	2	-0.107388	996.52	97.6833	0
	AFIAGVADDnGYGWAIAK	Cc06_g16000	N10(Deamidated)	77.55	2.75994e-07	2	2.32409	920.451	89.3333	0
	SLAAAGAEILVGTWVPALNIFETSLR	Cc06_g16000		76.57	7.93054e-08	2	0.371213	1350.24	99.0333	0
	AFIAGVADDNGYGWAIAK	Cc06_g16000		74.4	5.19202e-07	2	-0.798257	919.957	87.75	0
	NGYLAAISASSYSFVSLLK	Cc06_g16000		68.14	1.61135e-06	2	4.37058	996.032	95.4833	0
	AIGFIDMMIDYSLENAPLQK	Cc06_g16000		60.36	1.28403e-05	2	2.00168	1135.07	97.1333	0
	SLAAAGAEILVGTWVPALnIFETSLR	Cc06_g16000	N19(Deamidated)	59.26	3.20158e-06	3	6.57641	900.831	98.9333	0
	AIGFIDmMIDYSLENAPLQK	Cc06_g16000	M7(Oxidation)	57.22	2.65539e-05	3	-0.686857	762.377	96.0167	0
	VLPDGSLMEITK	Cc06_g16000		56.56	3.44449e-05	2	0.554296	651.853	75.85	0
	AIGFIDmmIDYSLENAPLQK	Cc06_g16000	M7(Oxidation); M8(Oxidation)	56.36	3.08661e-05	2	3.42097	1151.06	90.5833	0
	VLAFEAGR	Cc06_g16000		54.61	4.18587e-05	2	2.48363	431.744	34.3167	0
	IIPGYGGGmSSAK	Cc06_g16000	M9(Oxidation)	53.48	6.28244e-05	2	-0.0741214	627.313	22.0333	0
	VNTISAGPLR	Cc06_g16000		48.27	7.96808e-05	2	2.14295	514.299	30.5167	0
	ELSAEEVGNAAAFLASPLASAVTGAVIYVDnGLnAmGVGVDSPVFK	Cc06_g16000	N31(Deamidated); N34(Deamidated); M36(Oxidation)	42.99	0.000313964	5	8.43198	908.663	100.033	0
	IIPGYGGGMSSAK	Cc06_g16000		34.74	0.00453246	2	3.71846	619.318	35.8	0
	ELSAEEVGnAAAFLASPLASAVTGAVIYVDNGLNAMGVGVDSPVFK	Cc06_g16000	N9(Deamidated)	34.37	0.00195593	4	8.12258	1131.33	101.983	0
	AIGFIDmMIDYSLEnAPLQK	Cc06_g16000	M7(Oxidation); N15(Deamidated)	31.86	0.00967668	3	8.12487	762.712	95.9833	0
	HFVPIMNPGGATISLTYIASER	Cc06_g16000		28.04	0.0163318	3	0.806769	792.08	88.5	0
	VYPLDAVFDSPEDVPEDVK	Cc06_g16000		27.71	0.0267705	2	2.85942	1067.52	91.2167	0
	DLDIPKDNNK	Cc06_g16000		25.79	0.027286	2	-0.220144	586.301	16.2	1
	DLDIPK	Cc06_g16000		36.43	0.00156982	2	0.00296978	350.697	32.8	0
Cc02_g09390	Uricase	2215	38.71	10	34.7688	7.34229
	Sequence	Protein Group Accessions	Modifications	IonScore	Exp Value	Charge	ΔM [ppm]	m/z [Da]	RT [min]	# Missed Cleavages
	LLGTEVTASWR	Cc02_g09390		83.75	6.91582e-08	2	-0.92314	616.835	69.65	0
	YAFDSLENIPVQPLYFFNSYTGVK	Cc02_g09390		74.82	4.31789e-07	2	2.5395	1406.7	96.3333	0
	TTQSGFEGFIR	Cc02_g09390		67.81	1.85446e-06	2	0.00167389	621.809	63.4667	0
	FEDDVYLPTDEPHGAIEASLSR	Cc02_g09390		61.23	9.75595e-06	2	-1.28311	1231.08	83.2	0
	MPNIHFLPVNLSSK	Cc02_g09390		58.5	1.24303e-05	2	0.00756486	798.932	83.6333	0
	VLVDTFFGTPK	Cc02_g09390		58.15	1.17128e-05	2	0.53289	612.338	84.9833	0
	mPNIHFLPVNLSSK	Cc02_g09390	M1(Oxidation)	54.49	3.76969e-05	3	0.607898	538.289	75.3167	0
	FHDLSSVDLK	Cc02_g09390		52.26	9.1521e-05	2	-0.0154404	580.801	38.6833	0
	IPVEVFAIK	Cc02_g09390		51.52	3.10065e-05	2	0.533743	508.313	80.0667	0
	KVLVDTFFGTPK	Cc02_g09390		46.79	9.94703e-05	3	0.00403177	451.259	68.4333	1
	YAFDSLENIPVQPLYFFnSYTGVK	Cc02_g09390	N18(Deamidated)	37.15	0.00265998	2	1.36707	1407.19	96.1	0
	DnPVIVKFEDDVYLPTDEPHGAIEASLSR	Cc02_g09390	N2(Deamidated)	22.64	0.058534	3	5.22354	1076.54	88.9833	1
Cc07_g03170	Putative Aldose 1-epimerase	2204.37	8.56	1	39.7952	6.66846
	Sequence	Protein Group Accessions	Modifications	IonScore	Exp Value	Charge	ΔM [ppm]	m/z [Da]	RT [min]	# Missed Cleavages
	IGGAQFTLNGVHYK	Cc07_g03170;Cc00_g06000;Cc11_g04810;Cc00_g05980		90.91	1.24483e-08	2	-0.437217	752.899	56.8333	0
	IGGAqFTLnGVHYK	Cc07_g03170;Cc00_g06000;Cc11_g04810;Cc00_g05980	Q5(Deamidated); N9(Deamidated)	72.09	8.12692e-07	2	4.74532	753.887	65.2167	0
	IGGAQFTLnGVHYK	Cc07_g03170;Cc00_g06000;Cc11_g04810;Cc00_g05980	N9(Deamidated)	66.5	3.47002e-06	2	0.535325	753.391	61.3667	0
	VTNFGAR	Cc07_g03170;Cc00_g06000		41.12	0.000977441	2	-0.625219	382.706	11.15	0
	VImEAEALNK	Cc07_g03170	M3(Oxidation)	35.15	0.00534611	2	-0.0643268	567.297	21.35	0
Cc08_g13010	Vacuolar-processing enzyme	2201.25	25.25	8	55.6663	6.30322
	Sequence	Protein Group Accessions	Modifications	IonScore	Exp Value	Charge	ΔM [ppm]	m/z [Da]	RT [min]	# Missed Cleavages
	AVSPENLFAVILGDK	Cc08_g13010		96.53	1.85646e-09	2	1.43183	786.936	95.8333	0
	GGLKDENIVVFMYDDIANNK	Cc08_g13010		81.97	9.81586e-08	3	-0.365638	752.372	92.55	1
	GGLKDENIVVFmYDDIANNK	Cc08_g13010	M12(Oxidation)	76	3.65479e-07	2	-6.47397	1136.04	82.55	1
	WAILVAGSNGFANYR	Cc08_g13010		67.53	2.4283e-06	2	-1.32284	819.922	88.0167	0
	ETIVQQYK	Cc08_g13010		48.2	0.000174816	2	0.0020624	504.772	20.5833	0
	HQSDIcHAYQILK	Cc08_g13010	C6(Carbamidomethyl)	47.74	0.000198556	2	-1.28468	806.898	36.4333	0
	GGLKDEnIVVFMYDDIANNK	Cc08_g13010	N7(Deamidated)	44.23	0.000553143	2	3.40238	1128.55	92.45	1
	GGLKDEnIVVFmYDDIANNK	Cc08_g13010	N7(Deamidated); M12(Oxidation)	41.85	0.000940508	2	8.08991	1136.55	82.05	1
	WAILVAGSnGFANYR	Cc08_g13010	N9(Deamidated)	34.82	0.0046475	2	0.0829846	820.415	90.2333	0
	DFVEVLK	Cc08_g13010		27.25	0.0131855	2	-1.32779	425.239	78.15	0
	IFIYYSDHGGPGILGmPQNTYLYGK	Cc08_g13010	M16(Oxidation)	24.37	0.0493553	3	1.41132	940.796	86.8833	0
	LNPRPGIIINRPDGDDVYAGVPK	Cc08_g13010		26.55	0.0123933	3	-1.41926	826.114	65.8667	0
Cc10_g09370	Elongation factor 1-gamma 2	2140.59	58.19	21	48.1688	6.04932
	Sequence	Protein Group Accessions	Modifications	IonScore	Exp Value	Charge	ΔM [ppm]	m/z [Da]	RT [min]	# Missed Cleavages
	FILDEVYDMELYDWK	Cc10_g09370		112.51	5.61048e-11	2	-6.4217	989.954	96	0
	YNDENTVSFVTLNK	Cc10_g09370		98.58	1.74038e-09	2	2.59891	822.401	68.8667	0
	ILGDVNQTDSVPPVPSK	Cc10_g09370		94.01	3.9322e-09	2	0.080456	883.47	57.6167	0
	LGFMVHLPPAEEAAIASLK	Cc10_g09370		85.76	1.64586e-08	3	0.820153	665.365	90.0167	0
	NPLDLLPPSK	Cc10_g09370		70.03	4.36971e-07	2	0.0384775	547.316	73.7167	0
	YNDEnTVSFVTLNK	Cc10_g09370	N5(Deamidated)	67.27	2.33437e-06	2	6.6003	822.897	68.1333	0
	ALIAAEYSDVK	Cc10_g09370		66.76	2.43547e-06	2	-1.53262	590.316	46.5	0
	VSQmIEDYEPFEGEPLLDAK	Cc10_g09370	M4(Oxidation)	64.21	4.2104e-06	2	-1.36407	1163.54	88.0333	0
	VPVLETPDGPLFESNAIAR	Cc10_g09370		58.67	1.36511e-05	2	-1.08536	1013.04	88.2667	0
	EVDISDEAQKER	Cc10_g09370		54.32	4.64134e-05	2	0.248175	709.842	15.35	1
	ANNPLFGSSLIEYAR	Cc10_g09370		53.81	6.42582e-05	2	-2.58374	826.423	87.9167	0
	LGFmVHLPPAEEAAIASLK	Cc10_g09370	M4(Oxidation)	52.47	4.5016e-05	3	-0.512196	670.696	88.55	0
	YFWTLVNQPK	Cc10_g09370		50.75	8.6243e-05	2	2.13176	648.344	84.7167	0
	IEQWIDFATTEIDVNLGR	Cc10_g09370		43.4	0.000653636	3	2.67229	707.362	95.2667	0
	EVDISDEAQK	Cc10_g09370		42.72	0.000649496	2	0.663483	567.27	15.7	0
	LGFmVHLPPAEEAAIASLKR	Cc10_g09370	M4(Oxidation)	36.92	0.000975531	3	5.08288	722.733	84.9167	1
	LGFMVHLPPAEEAAIASLKR	Cc10_g09370		31.41	0.0032886	4	-0.154024	538.3	86.5	1
	mLVIGSEPPFK	Cc10_g09370	M1(Oxidation)	29.63	0.0155717	2	0.483993	617.331	69.5333	0
	MLVIGSEPPFK	Cc10_g09370		28.15	0.0217414	2	-0.269304	609.333	80	0
	EDDLEEEEAPKPKPK	Cc10_g09370		26.74	0.0300807	3	-1.14865	585.287	10.5167	0
	SFTSEFPHVER	Cc10_g09370		25.83	0.0309541	2	0.196222	668.32	47.65	0
	MILDEWKR	Cc10_g09370		24.88	0.0547772	3	-0.22424	364.195	51.6	1
	VGGFLQR	Cc10_g09370		23.45	0.0558042	2	-2.19968	388.723	26.9167	0
	MILDEWK	Cc10_g09370		25.92	0.0446473	2	0.00222586	467.739	71.8833	0
	TPEFLK	Cc10_g09370;Cc02_g36760		31.05	0.00679229	2	0.288777	367.708	27.9	0
	mILDEWKR	Cc10_g09370	M1(Oxidation)	25.13	0.0414318	2	4.61523	553.789	38.7167	1
	GLWLFR	Cc10_g09370		22.25	0.0354419	2	-0.793374	396.231	87.3167	0
Cc05_g13840	Putative aconitate hydratase, cytoplasmic	2088.75	49.16	20	110.159	8.01611
	Sequence	Protein Group Accessions	Modifications	IonScore	Exp Value	Charge	ΔM [ppm]	m/z [Da]	RT [min]	# Missed Cleavages
	VLLQDFTGVPAVVDLASMR	Cc05_g13840		136.3	1.68784e-13	2	2.38397	1016.05	95.2333	0
	nGVTATDLVLTVTQMLR	Cc05_g04630;Cc05_g13840	N1(Deamidated)	101.46	7.10924e-10	2	0.647077	916.994	99.2	0
	SAGQDTIILAGTEYGSGSSR	Cc05_g13840		84.75	4.06983e-08	2	-0.689319	985.476	65.7833	0
	NGVTATDLVLTVTQMLR	Cc05_g04630;Cc05_g13840		80	7.8e-08	3	1.21477	611.337	96.9167	0
	HGSVVIAAITScTNTSNPSVmLGAGLVAK	Cc05_g04630;Cc05_g13840	C12(Carbamidomethyl); M21(Oxidation)	72.07	5.30843e-07	3	-1.29326	957.827	84.2167	0
	NGVTATDLVLTVTQmLR	Cc05_g04630;Cc05_g13840	M15(Oxidation)	71.27	6.56875e-07	2	2.47137	924.501	94.75	0
	VYSSYLELDLAGVEPcVSGPK	Cc05_g13840	C16(Carbamidomethyl)	70.98	1.11719e-06	2	1.9132	1142.07	90.55	0
	nGVTATDLVLTVTQmLR	Cc05_g04630;Cc05_g13840	N1(Deamidated); M15(Oxidation)	61.63	8.82883e-06	2	-1.62735	924.989	96.8333	0
	STYEAITQGnAFWNQLSVPSSK	Cc05_g13840	N10(Deamidated)	60.67	1.10986e-05	2	2.26254	1215.09	90.9333	0
	mFVDYSEPQQER	Cc05_g13840	M1(Oxidation)	60.61	4.21446e-06	2	0.852661	772.839	36.3	0
	FVEFYGSGmAELSLADR	Cc05_g13840	M9(Oxidation)	57.11	2.40252e-05	2	-0.913536	954.445	85.85	0
	VSDVRPGQDITVTTDDGK	Cc05_g13840		56.98	2.78622e-05	2	-0.54543	951.973	28.0333	0
	VLLQDFTGVPAVVDLASmR	Cc05_g13840	M18(Oxidation)	54.48	3.10112e-05	2	-1.40342	1024.05	94.1833	0
	FDTqVELTYFDHGGILPYVIR	Cc05_g13840	Q4(Deamidated)	54.03	4.17112e-05	3	6.69795	828.759	93.9333	0
	FSFSGQPAELK	Cc05_g13840		54.01	4.52798e-05	2	0.166924	605.809	59.9833	0
	IIDWQNTSPK	Cc05_g13840		53.07	6.95375e-05	2	0.858906	601.315	42.4333	0
	INPLVPVDLVIDHSVQVDVAR	Cc05_g13840		52.68	1.61853e-05	3	0.894341	766.766	92.3667	0
	YLLQSGLQK	Cc05_g04630;Cc05_g13840		51.65	3.76151e-05	2	0.630793	525.303	41.6833	0
	TSLAPGSGVVTK	Cc05_g04630;Cc05_g13840		50.89	9.08395e-05	2	0.261574	558.817	23.9	0
	STYEAITQGNAFWNQLSVPSSK	Cc05_g13840		49.36	0.000152379	2	1.41344	1214.59	89.85	0
	LRnGVTATDLVLTVTQMLR	Cc05_g04630;Cc05_g13840	N3(Deamidated)	47.99	7.46617e-05	3	1.04152	701.394	96.2833	1
	FYSLPALNDPR	Cc05_g04630;Cc05_g13840		47.16	0.000301925	2	0.628222	646.836	79.75	0
	FDTQVELTYFDHGGILPYVIR	Cc05_g13840		44.67	0.00038043	3	-0.154857	828.425	93.8667	0
	KAcELGLEVKPWIK	Cc05_g13840	C3(Carbamidomethyl)	42.22	0.000335883	3	1.71249	557.649	61.0167	1
	ATIANmSPEYGATmGFFPVDHVTLQYLK	Cc05_g04630;Cc05_g13840	M6(Oxidation); M14(Oxidation)	40.39	0.00116092	3	-3.1481	1045.17	89.0333	0
	MFVDYSEPQQER	Cc05_g13840		35.35	0.00151706	2	-5.25159	764.836	47.5667	0
	SDETVAMIEGYLR	Cc05_g04630;Cc05_g13840		35.29	0.00344608	3	0.205869	495.242	89.8833	0
	TIHIPTGEELYVYDAAMR	Cc05_g13840		35.06	0.00488106	3	-0.99304	693.678	86.0167	0
	GFGVPKEEQSK	Cc05_g13840		34.67	0.00651678	2	-0.0978089	603.312	12.8667	1
	DIWPSTEEIAEVVqSSVLPEMFK	Cc05_g13840	Q14(Deamidated)	32.8	0.00674378	2	8.267	1318.16	98.9	0
	AnYLASPPLVVAYALAGTVDIDFEKDPIGIGK	Cc05_g13840	N2(Deamidated)	30.61	0.00404067	3	4.11884	1106.93	96.9667	1
	LVEIPFKPAR	Cc05_g13840		29.85	0.00274313	3	-0.713472	390.573	51.1667	0
	LYEWDPnSTYIHQPPYFK	Cc05_g13840	N7(Deamidated)	29.48	0.0146536	3	6.33706	767.033	84.8167	0
	nGVTATDLVLTVTqMLR	Cc05_g04630;Cc05_g13840	N1(Deamidated); Q14(Deamidated)	27.51	0.0211129	2	3.76783	917.488	98.1833	0
	FGDSITTDHISPAGSIHK	Cc05_g13840		25.8	0.0370868	2	-2.30382	941.966	39.1333	0
	IDKLPYSIR	Cc05_g04630;Cc05_g13840		23.09	0.0299454	3	-0.746442	368.885	40	1
	ILLESAIR	Cc05_g04630;Cc05_g13840		25.4	0.016439	2	-0.118001	457.787	54.2333	0
	DFNSYGSR	Cc05_g04630;Cc05_g13840		32.17	0.0014865	2	0.457031	473.207	17.1667	0
	SFTcVVR	Cc05_g13840	C4(Carbamidomethyl)	25.47	0.0275278	2	0.389298	434.721	24.1	0
	GTFANIR	Cc05_g04630;Cc05_g13840		27.69	0.0128513	2	-0.0872536	389.714	21.5	0
Cc04_g09020	Elongation factor 1-alpha	2037.04	37.75	5	39.2184	8.89502
	Sequence	Protein Group Accessions	Modifications	IonScore	Exp Value	Charge	ΔM [ppm]	m/z [Da]	RT [min]	# Missed Cleavages
	NMITGTSQADcAVLIIDSTTGGFEAGISK	Cc04_g09020;Cc01_g11510	C11(Carbamidomethyl)	107.15	2.39977e-10	3	-1.5583	986.478	94.4	0
	NmITGTSQADcAVLIIDSTTGGFEAGISK	Cc04_g09020;Cc01_g11510	M2(Oxidation); C11(Carbamidomethyl)	104.7	4.50663e-10	3	1.61983	991.812	93.5667	0
	IGGIGTVPVGR	Cc04_g09020;Cc01_g11510		66.1	7.36413e-07	2	0.596796	513.309	42.9	0
	VETGVLKPGMVVTFGPTGLTTEVK	Cc04_g09020		65.86	8.17166e-07	2	3.22803	1230.68	86.6667	0
	VETGVLKPGmVVTFGPTGLTTEVK	Cc04_g09020	M10(Oxidation)	61.07	3.75181e-06	2	0.0351648	1238.67	83.45	0
	EHALLAFTLGVK	Cc04_g09020		56.72	1.03215e-05	3	-0.0805007	433.587	83.2	0
	VHINIVVIGHVDSGK	Cc04_g09020;Cc01_g11510		56.05	1.65128e-05	3	0.0538471	529.639	53.1833	0
	QTVAVGVIK	Cc04_g09020		47.78	9.50331e-05	2	0.275628	457.787	28.6333	0
	STNLDWYK	Cc04_g09020;Cc01_g11510		45.75	0.000290019	2	1.49254	513.749	46.7167	0
	LPLQDVYK	Cc04_g09020;Cc01_g11510		44.13	0.000303298	2	0.46341	488.279	49.1	0
	STTTGHLIYK	Cc04_g09020;Cc01_g11510		28.51	0.0205756	2	0.376655	560.804	12.1833	0
	YDEIIK	Cc04_g09020		25.19	0.0227019	2	0.207685	390.711	22.3333	0
	ARYDEIIK	Cc04_g09020		23.48	0.0502595	2	-0.613289	504.279	22.3	1
Cc05_g11390	Malate dehydrogenase, mitochondrial	1987.39	62.96	12	36.7734	8.71924
	Sequence	Protein Group Accessions	Modifications	IonScore	Exp Value	Charge	ΔM [ppm]	m/z [Da]	RT [min]	# Missed Cleavages
	VAVLGAAGGIGQPLALLMK	Cc05_g11390		85.57	4.02131e-09	2	-0.0044518	890.032	94.3	0
	LALYDIAGTPGVAADVSHINTR	Cc05_g11390		74.3	4.08689e-07	3	-1.98057	752.064	84.7833	0
	NGVEEVLGLGPLSDYEK	Cc05_g11390		74.26	6.58078e-07	2	-1.35681	909.958	90.4	0
	SEVVGFmGEEQLGQALEGSDVVIIPAGVPR	Cc05_g11390	M7(Oxidation)	72.97	4.69335e-07	3	-0.00630733	1033.86	94.0667	0
	GLNGVPDVVEcSFVQSSVTELPFFASK	Cc05_g11390	C11(Carbamidomethyl)	72.26	8.11209e-07	2	-4.31861	1457.21	95.7167	0
	VAVLGAAGGIGQPLALLmK	Cc05_g11390	M18(Oxidation)	69.81	1.56708e-07	2	4.73359	898.033	90.7333	0
	nGVEEVLGLGPLSDYEK	Cc05_g11390	N1(Deamidated)	66.23	4.08568e-06	2	-2.70561	910.449	94.8	0
	DDLFNINAGIVK	Cc05_g11390;Cc02_g20400		65.4	4.68655e-06	2	-0.900827	659.853	87.2667	0
	VNVAEVnVPVVGGHAGITILPLFSQATPK	Cc05_g11390	N7(Deamidated)	64.53	7.39979e-07	3	0.669069	976.879	93.1167	0
	VNVAEVNVPVVGGHAGITILPLFSQATPK	Cc05_g11390		58.06	2.34472e-06	3	0.234131	976.55	93	0
	LFGVTTLDVVR	Cc05_g11390;Cc04_g16570		56.08	1.4303e-05	2	0.362448	610.356	86.6667	0
	KLFGVTTLDVVR	Cc05_g11390;Cc04_g16570		52.88	1.26231e-05	3	-0.285317	449.938	75.3167	1
	EGLEALKPELK	Cc05_g11390		43.08	0.00024848	2	-3.08791	613.851	47.0833	0
	DDLFNInAGIVK	Cc05_g11390;Cc02_g20400	N7(Deamidated)	42.98	0.000858469	2	6.11967	660.35	88.1167	0
	YcPHALVNmISNPVnSTVPIASEVFK	Cc05_g11390	C2(Carbamidomethyl); M9(Oxidation); N15(Deamidated)	41.45	0.000945309	3	6.81729	968.821	88.05	0
	YcPHALVNmISNPVNSTVPIASEVFKK	Cc05_g11390	C2(Carbamidomethyl); M9(Oxidation)	36.7	0.00210589	3	2.88185	1011.19	84.6167	1
	SLcTAIAK	Cc05_g11390	C3(Carbamidomethyl)	35.55	0.0035523	2	-0.268592	432.236	18.0667	0
	YcPHALVNmISNPVNSTVPIASEVFK	Cc05_g11390	C2(Carbamidomethyl); M9(Oxidation)	31.21	0.0103308	3	-0.624621	968.485	88.35	0
	LALYDIAGTPGVAADVSHInTR	Cc05_g11390	N20(Deamidated)	30.55	0.00894265	3	5.24989	752.398	86.05	0
	nGVEEVLGLGPLSDYEKEGLEALKPELK	Cc05_g11390	N1(Deamidated)	26.57	0.0183944	3	-0.152118	1009.86	94.75	1
	LNPLVSK	Cc05_g11390		38.69	0.000419142	2	0.00269963	385.742	20.1333	0
Cc10_g09130	Putative Hydroxysteroid 11-beta-dehydrogenase 1-like protein	1964.7	51.69	16	40.0243	6.23975
	Sequence	Protein Group Accessions	Modifications	IonScore	Exp Value	Charge	ΔM [ppm]	m/z [Da]	RT [min]	# Missed Cleavages
	VVVITGASSGIGEQIAYEYAK	Cc10_g09130		78.29	1.4158e-07	3	0.113891	719.048	85.8167	0
	KLLTGASPGTSSQSQAPVYQQQK	Cc10_g09130		74.61	3.61507e-07	3	0.904836	802.088	28.95	1
	EVQVTGGPAEDFAK	Cc10_g09130		74.56	4.96922e-07	2	-1.235	724.356	46.3333	0
	FMVEEGAEMQWK	Cc10_g09130		64.59	2.34587e-06	2	1.24074	742.832	77.5167	0
	HVLImAADVVK	Cc10_g09130	M5(Oxidation)	64.17	2.22038e-06	2	1.07048	606.345	38.3667	0
	IVVNASIENWLPLPR	Cc10_g09130		63.86	1.39791e-06	3	0.223972	574.33	94.1	0
	AALINFYETLR	Cc10_g09130		59.69	8.26972e-06	2	1.49696	655.86	87.8833	0
	VFSPNVLYWTFHLLSTSHVSR	Cc10_g09130		55.25	2.41816e-05	3	8.24613	830.776	94.4833	0
	RGANLVLVAR	Cc10_g09130		51.7	1.14934e-05	2	0.151666	534.836	25.5167	1
	GANLVLVAR	Cc10_g09130		50.91	1.33809e-05	2	1.09809	456.785	41.5167	0
	HVLImAADVVKEEDcR	Cc10_g09130	M5(Oxidation); C15(Carbamidomethyl)	50.75	0.000116113	3	-0.55423	634.313	46.75	1
	HVLIMAADVVK	Cc10_g09130		49.4	4.93706e-05	2	0.511906	598.347	51.7667	0
	LHGIADNAQR	Cc10_g09130		44.81	0.000370014	3	0.370419	365.528	9.98333	0
	YPSWYDIFFVFR	Cc10_g09130		43.98	0.00057992	2	2.86747	820.403	97.85	0
	IVVnASIENWLPLPR	Cc10_g09130	N4(Deamidated)	42.47	0.000291613	2	-0.861764	861.482	94.9167	0
	HVLIMAADVVKEEDcR	Cc10_g09130	C15(Carbamidomethyl)	39.08	0.00151404	3	-0.402429	628.982	58.8667	1
	FmVEEGAEMQWKEER	Cc10_g09130	M2(Oxidation)	37.7	0.00107838	3	0.12035	638.95	55.75	1
	VVVITGASSGIGEqIAYEYAK	Cc10_g09130	Q14(Deamidated)	36.5	0.00207082	3	8.59384	719.382	85.9167	0
	AALInFYETLR	Cc10_g09130	N5(Deamidated)	36.33	0.00197888	2	5.58517	656.354	86.3167	0
	FmVEEGAEMQWK	Cc10_g09130	M2(Oxidation)	31.66	0.00330934	2	0.137994	750.829	69.05	0
	FmVEEGAEmQWKEER	Cc10_g09130	M2(Oxidation); M9(Oxidation)	29.41	0.0046966	3	-1.46287	644.281	43.6	1
	FmVEEGAEmQWK	Cc10_g09130	M2(Oxidation); M9(Oxidation)	28.57	0.00514282	2	-1.33711	758.825	51.8667	0
	KLLTGASPGTSSqSQAPVYQQQK	Cc10_g09130	Q13(Deamidated)	28.45	0.0160036	3	3.10549	802.418	31.2167	1
	MSLYSAAK	Cc10_g09130		28.41	0.0155748	2	-0.480126	435.723	25.1	0
	LIVAGAcR	Cc10_g09130	C7(Carbamidomethyl)	34.37	0.00656243	2	3.30207	430.246	16.75	0
Cc06_g05490	Monodehydroascorbate reductase	1879.86	65.21	21	47.0416	6.23975
	Sequence	Protein Group Accessions	Modifications	IonScore	Exp Value	Charge	ΔM [ppm]	m/z [Da]	RT [min]	# Missed Cleavages
	AFDLSWQFYGDNVGDTVLFGDSSPDSSTHK	Cc06_g05490		84.09	2.55412e-08	3	-0.666536	1098.16	94.3	0
	LFTSGIAAFYEGYYAK	Cc06_g05490		81.99	1.0087e-07	2	1.0673	900.947	91.95	0
	LSDFGVQGADAK	Cc06_g05490		78.76	2.16864e-07	2	-0.321234	604.301	33.3	0
	TLISAAGETFKYETLIIATGSTVIK	Cc06_g05490		78.74	4.47759e-08	3	-3.4195	876.487	94.5167	1
	TSVPDVYAVGDVATFPLK	Cc06_g05490		75.24	3.42614e-07	2	0.426869	939.996	89.8167	0
	YVILGGGVSAGYAAR	Cc06_g05490		64.98	2.63681e-06	2	0.99883	727.394	69.8667	0
	GTVAVGFDAHDNGEVK	Cc06_g05490		63.99	4.56884e-06	2	3.33096	808.392	29.7167	0
	EIDDADKLVEAIK	Cc06_g05490		62.3	9.03875e-06	2	-1.15023	729.887	70	1
	VLEADIVVVGVGGRPLITLFK	Cc06_g05490		61.5	7.06269e-07	3	0.795078	732.444	93.8333	0
	AVIVGGGYIGLELSAALR	Cc06_g05490		55.55	5.99016e-06	2	1.49065	880.011	94.1333	0
	VVGAFLESGTPEENK	Cc06_g05490		54.95	4.67039e-05	2	-1.1339	788.895	54.0833	0
	SIDEYDYLPYFYSR	Cc06_g05490		54.74	2.90413e-05	2	-1.23875	915.914	91.6667	0
	TLISAAGETFK	Cc06_g05490		51.64	6.0323e-05	2	2.22577	569.312	57.0833	0
	YETLIIATGSTVIK	Cc06_g05490		41.83	0.000160756	2	1.62512	754.933	82.1833	0
	VQPPADSLDELAK	Cc06_g05490		39.35	0.00142858	2	-0.548139	691.861	58.0167	0
	GISLILSTEIVK	Cc06_g05490		35.04	0.000814654	2	0.386619	636.893	87.3	0
	EAVAPYERPALSK	Cc06_g05490		23.49	0.0523825	2	1.51812	715.887	24.0833	0
	LLPEWYPEK	Cc06_g05490		39.72	0.00173855	2	-0.534576	587.81	74.8333	0
	FGSYWIK	Cc06_g05490		22.17	0.0442918	2	-0.441907	450.734	62.5	0
	AYLFPEGTAR	Cc06_g05490		44.32	0.000499268	2	0.43757	562.791	52.5	0
	NILYLR	Cc06_g05490		28.1	0.0120033	2	-0.0984488	396.242	50.4167	0
Cc07_g17400	Actin-7	1860.75	58.62	4	41.8	5.57959
	Sequence	Protein Group Accessions	Modifications	IonScore	Exp Value	Charge	ΔM [ppm]	m/z [Da]	RT [min]	# Missed Cleavages
	DLYGNIVLSGGSTMFPGIADR	Cc07_g17400;Cc10_g14700		90.44	1.40969e-08	2	-0.502923	1092.04	94.65	0
	AEYEESGPSIVHR	Cc07_g17400		82.71	5.22402e-08	2	-2.95714	737.35	21.9	0
	KDLYGNIVLSGGSTmFPGIADR	Cc07_g17400;Cc10_g14700	M15(Oxidation)	74.21	4.79833e-07	3	-0.468187	776.395	84.4833	1
	mTqImFETFNVPAmYVAIQAVLSLYASGR	Cc07_g17400;Cc02_g22000;Cc10_g14700	M1(Oxidation); Q3(Deamidated); M5(Oxidation); M14(Oxidation)	72.63	6.33079e-07	3	4.10968	1100.88	97.7	0
	DLYGNIVLSGGSTmFPGIADR	Cc07_g17400;Cc10_g14700	M14(Oxidation)	72.37	9.09703e-07	2	-0.851686	1100.04	91.6833	0
	NYELPDGQVITIGNER	Cc07_g17400		66.43	3.31027e-06	2	1.06281	909.456	83.9833	0
	LAYVALDFEQELETAK	Cc07_g17400		58.21	1.83475e-05	2	-0.199963	920.472	91.9167	0
	YPIEHGIVSNWDDMEK	Cc02_g07890;Cc07_g17400;Cc02_g22000;Cc06_g02700;Cc10_g14700		54.02	3.92315e-05	3	0.980634	644.965	76.1	0
	AGFAGDDAPR	Cc02_g07890;Cc07_g17400;Cc02_g22000;Cc06_g02700;Cc10_g14700		50.21	6.47901e-05	2	-0.00811103	488.728	15.4	0
	TTGIVLDSGDGVSHTVPIYEGYALPHAILR	Cc02_g07890;Cc07_g17400;Cc06_g02700;Cc10_g14700		48.86	7.99604e-05	3	2.93035	1051.22	87.1833	0
	EITALAPSSMK	Cc02_g07890;Cc07_g17400;Cc06_g02700;Cc10_g14700		47.23	0.000382253	2	1.08232	574.306	42.5333	0
	GYmFTTSAER	Cc07_g17400	M3(Oxidation)	45.21	0.00015065	2	0.209654	589.761	27.4833	0
	YPIEHGIVSnWDDmEK	Cc02_g07890;Cc07_g17400;Cc02_g22000;Cc06_g02700;Cc10_g14700	N10(Deamidated); M14(Oxidation)	41.2	0.000610655	2	8.28314	975.441	60.2333	0
	KDLYGNIVLSGGSTMFPGIADR	Cc07_g17400;Cc10_g14700		40.83	0.00108624	3	-1.21348	771.062	88.2	1
	VAPEEHPVLLTEAPLNPK	Cc02_g07890;Cc07_g17400;Cc10_g14700		40.74	0.000615634	3	0.581071	652.027	62.9833	0
	KDLYGnIVLSGGSTmFPGIADR	Cc07_g17400;Cc10_g14700	N6(Deamidated); M15(Oxidation)	40.23	0.00124243	3	6.05817	776.728	84.2333	1
	IWHHTFYNELR	Cc02_g07890;Cc07_g17400;Cc02_g22000;Cc06_g02700;Cc10_g14700		37	0.00232448	3	0.22131	505.921	42.8833	0
	EITALAPSSmK	Cc02_g07890;Cc07_g17400;Cc06_g02700;Cc10_g14700	M10(Oxidation)	36.36	0.00456633	2	-0.320489	582.302	24.1333	0
	AVFPSIVGRPR	Cc02_g07890;Cc07_g17400;Cc06_g02700;Cc10_g14700		31.11	0.00480166	3	0.321555	400.24	47.5333	0
	YPIEHGIVSNWDDmEK	Cc02_g07890;Cc07_g17400;Cc02_g22000;Cc06_g02700;Cc10_g14700	M14(Oxidation)	28.93	0.00946742	2	-2.54143	974.938	60.0333	0
	DLTDHLMK	Cc02_g07890;Cc07_g17400		28.21	0.0109481	2	-0.779367	486.744	33.2	0
Cc05_g12340	Putative Stem-specific protein TSJT1	1857.78	68.22	13	28.3389	6.7124
	Sequence	Protein Group Accessions	Modifications	IonScore	Exp Value	Charge	ΔM [ppm]	m/z [Da]	RT [min]	# Missed Cleavages
	EFLASNPSDAFSLSFGDAAVLSYVR	Cc05_g12340		129.48	1.66262e-12	2	1.09341	1332.15	95.7167	0
	VDSEGAmcGANFK	Cc05_g12340	M7(Oxidation); C8(Carbamidomethyl)	94.21	1.08105e-09	2	0.280455	701.293	15.6833	0
	DLDGSFAFVVYDSK	Cc05_g12340		92.72	7.18989e-09	2	-0.101053	781.872	91.6833	0
	LFcGHDEIYcLFMGSLNNLcAQIK	Cc05_g12340	C3(Carbamidomethyl); C10(Carbamidomethyl); C20(Carbamidomethyl)	82.31	5.90427e-08	3	-0.0918082	968.45	95.6167	0
	LYWGIAADGSVVISDDIAVIK	Cc05_g12340		81.25	6.63656e-08	2	-0.910548	1103.09	95.1333	0
	GSNEAmLVIEAYR	Cc05_g12340	M6(Oxidation)	79.23	1.45667e-07	2	-1.74502	734.857	70.3667	0
	GSNEAMLVIEAYR	Cc05_g12340		76.46	3.17451e-07	2	-3.15818	726.859	83.7667	0
	GTVFAALGSDGGVK	Cc05_g12340		76.32	3.65186e-07	2	0.439582	639.838	64.9833	0
	VDSEGAMcGANFK	Cc05_g12340	C8(Carbamidomethyl)	68.03	6.21723e-07	2	-0.65815	693.294	30.4667	0
	DRGPYPADQVIK	Cc05_g12340		58.7	2.23928e-05	2	1.43672	679.858	29.9833	1
	AFAHPPDELNSPASHHGSK	Cc05_g12340		49.61	0.000131822	3	-0.12234	666.985	13.9333	0
	mPEETLKEFLASNPSDAFSLSFGDAAVLSYVR	Cc05_g12340	M1(Oxidation)	48.5	0.000160323	3	1.79903	1169.91	95.4167	1
	GPYPADQVIK	Cc05_g12340		40.19	0.00145015	2	0.682323	544.293	33.45	0
	RGTVFAALGSDGGVK	Cc05_g12340		28.48	0.0189444	3	0.505621	478.928	46.4167	1
	LFcGHDEIYcLFmGSLNNLcAQIK	Cc05_g12340	C3(Carbamidomethyl); C10(Carbamidomethyl); M13(Oxidation); C20(Carbamidomethyl)	23.23	0.0453945	3	-1.44607	973.78	94.4	0
	SYAPFPK	Cc05_g12340		29.59	0.0123638	2	-0.837539	405.213	27.9333	0
	VDLYSR	Cc05_g12340		26.81	0.0176139	2	-0.116854	376.7	18.2333	0
Cc02_g05460	Superoxide dismutase [Mn], mitochondrial	1846.35	61.84	12	25.5131	8.11865
	Sequence	Protein Group Accessions	Modifications	IonScore	Exp Value	Charge	ΔM [ppm]	m/z [Da]	RT [min]	# Missed Cleavages
	LVVETTANQDPLVTK	Cc02_g05460		117.61	1.53442e-11	2	0.283852	814.449	54.3167	0
	HHQTYVTNFNK	Cc02_g05460		72.38	7.68868e-07	2	-0.36576	694.839	10.45	0
	LVVETTAnQDPLVTK	Cc02_g05460	N8(Deamidated)	67.74	1.96032e-06	2	-1.96082	814.939	59.95	0
	ALEQLDDAINK	Cc02_g05460		66.29	2.40837e-06	2	-2.10463	615.321	49.8	0
	ALEQLDDAINKGDSPTVVK	Cc02_g05460		60.25	9.62942e-06	2	2.60404	1007.03	60.4167	1
	ALEQLDDAInKGDSPTVVK	Cc02_g05460	N10(Deamidated)	53.97	4.8104e-05	2	6.23922	1007.53	60.3333	1
	YASDIYEK	Cc02_g05460		47.87	0.000103699	2	0.103272	494.735	17.2167	0
	YASDIYEKEcP	Cc02_g05460	C10(Carbamidomethyl)	45.55	0.000115624	2	1.29353	687.799	33.65	1
	HHQTYVTnFNK	Cc02_g05460	N8(Deamidated)	43.72	0.000484066	2	2.09842	695.332	12.5	0
	GSSLVPLLGIDVWEHAYYLQYK	Cc02_g05460		43.32	0.000412044	2	0.318297	1276.17	95.1333	0
	RLVVETTANQDPLVTK	Cc02_g05460		40.97	0.000475901	3	-0.557486	595.335	45.2667	1
	GSLGWAIDNHFGSLEALVQK	Cc02_g05460		40.18	0.00110811	2	1.37812	1071.55	91.05	0
	mNADGAGLQGSGWVWLGLDK	Cc02_g05460	M1(Oxidation)	39.79	0.00146411	2	-2.63173	1046	92.85	0
	FNGGGHINHSIFWK	Cc02_g05460		31.1	0.0101688	4	-0.137056	404.205	46.3	0
	FnGGGHINHSIFWK	Cc02_g05460	N2(Deamidated)	26.21	0.0287198	4	-0.369821	404.451	55.2333	0
	NVRPDYLK	Cc02_g05460		25.6	0.0347033	2	-0.644984	502.78	12.85	0
Cc03_g05530	Malate dehydrogenase, cytoplasmic	1827.62	64.16	16	35.3341	7.06396
	Sequence	Protein Group Accessions	Modifications	IonScore	Exp Value	Charge	ΔM [ppm]	m/z [Da]	RT [min]	# Missed Cleavages
	SQASALEQHAAPNcK	Cc03_g05530	C14(Carbamidomethyl)	112.91	6.54953e-11	2	0.0732618	806.381	11.5667	0
	QLVADDAWLNGEFITTVQQR	Cc03_g05530		74.43	4.50723e-07	2	1.87143	1152.59	92.1667	0
	mELVDAAFPLLK	Cc03_g05530	M1(Oxidation)	65.93	3.02495e-06	2	2.67629	681.872	89.9167	0
	MELVDAAFPLLK	Cc03_g05530		62.14	7.54513e-06	2	1.01139	673.874	93.6	0
	EFAPSIPAK	Cc03_g05530		60.34	1.70144e-05	2	0.366933	480.264	38.0667	0
	VLVVANPANTNALILK	Cc03_g05530		60.13	9.68211e-07	2	-0.901773	825.5	83.0333	0
	KLSSALSAASAAcDHIR	Cc03_g05530	C13(Carbamidomethyl)	59.26	1.6245e-05	3	1.64483	586.638	39.1667	1
	mDATAAELSEEK	Cc03_g05530	M1(Oxidation)	56.37	1.63779e-05	2	0.783684	655.793	17.7667	0
	LGVQVSDVK	Cc03_g05530		53.03	7.09275e-05	2	-0.62244	472.774	27.3833	0
	VLVTGAAGQIGYALVPMIAR	Cc03_g05530		51.58	1.25104e-05	3	0.842667	667.384	93.7	0
	nGEWSIVQGR	Cc03_g05530	N1(Deamidated)	44.54	0.000414841	2	0.641993	573.781	67.4333	0
	VLVTGAAGQIGYALVPmIAR	Cc03_g05530	M17(Oxidation)	42.51	0.000190756	3	-0.128737	672.715	90.05	0
	LSSALSAASAAcDHIR	Cc03_g05530	C12(Carbamidomethyl)	41.39	0.000947568	3	0.234047	543.939	44	0
	GVmLGPDQPVILHMLDIPPAAEALnGVK	Cc03_g05530	M3(Oxidation); N25(Deamidated)	30.65	0.00697405	3	0.152599	971.514	94.1833	0
	MDATAAELSEEKDLAYScLS	Cc03_g05530	C18(Carbamidomethyl)	27.25	0.00960661	2	-2.88658	1102.49	84.4333	1
	qLVADDAWLnGEFITTVQQR	Cc03_g05530	Q1(Deamidated); N10(Deamidated)	23.26	0.0684491	3	9.29403	769.389	91.6167	0
	NAIIWGNHSSTQYPDVNHATVK	Cc03_g05530		21.75	0.0922315	3	0.948311	818.072	48.65	0
	SqASALEQHAAPNcK	Cc03_g05530	Q2(Deamidated); C14(Carbamidomethyl)	33.58	0.00589824	2	9.00453	806.88	11.3667	0
	ALGQISER	Cc03_g05530		28.74	0.0177099	2	0.231351	437.243	15.1167	0
	NAIIWGnHSSTQYPDVNHATVK	Cc03_g05530	N7(Deamidated)	22.87	0.0728147	3	9.30596	818.407	47.85	0
	NITcLTR	Cc03_g05530	C4(Carbamidomethyl)	27.95	0.0219645	2	-0.480845	439.231	18.0167	0
Cc04_g13250	Chaperone protein ClpB1	1789.19	45.44	29	100.909	5.79541
	Sequence	Protein Group Accessions	Modifications	IonScore	Exp Value	Charge	ΔM [ppm]	m/z [Da]	RT [min]	# Missed Cleavages
	QAISNAGGGEEAANSSER	Cc04_g13250		124.91	3.29306e-12	2	-0.851319	874.395	10.4833	0
	VILFIDEIHLVLGAGR	Cc04_g13250		106.9	3.06261e-11	3	1.19286	589.018	95.1667	0
	VQLDSQPEEIDSLER	Cc04_g13250		101.36	8.55433e-10	2	0.615568	879.432	65.5	0
	LIALDMGALIAGAK	Cc04_g13250		90.26	5.1333e-09	2	-0.167985	678.9	92.9333	0
	VVGQDQAVSAVAEAVLR	Cc04_g13250		75.79	2.33315e-07	2	-0.746478	856.47	88.1833	0
	AGLGRPQQPTGSFLFLGPTGVGK	Cc04_g13250		71.11	4.22082e-07	3	0.194925	762.418	83.8667	0
	LIALDmGALIAGAK	Cc04_g13250	M6(Oxidation)	68.95	7.64102e-07	2	-0.0312649	686.897	81.75	0
	AHPTVFNTLLQVLDDGR	Cc04_g13250		64.9	2.87998e-06	3	-0.134257	632.671	93.65	0
	DELLYALQEAER	Cc04_g13250		64.62	5.02184e-06	2	-1.40573	725.364	88.2667	0
	FQQVYVAEPSVADTISILR	Cc04_g13250		63.86	3.18641e-06	2	2.27143	1068.57	91.2667	0
	ALAEQLFDDDKLmIR	Cc04_g13250	M13(Oxidation)	59.43	1.57925e-05	2	-1.35621	897.458	83.4	1
	RFQQVYVAEPSVADTISILR	Cc04_g13250		57.75	1.09122e-05	3	1.41584	764.751	87.0333	1
	ALVVAAQLSSR	Cc04_g13250		56.17	1.34058e-05	2	0.934887	557.833	45.9333	0
	YGAIQEVEAAIAR	Cc04_g13250		55.52	4.19412e-05	2	-5.51361	695.866	86.3333	0
	LIGAPPGYVGHEEGGQLTEAVR	Cc04_g13250		52.46	7.3497e-05	3	0.153523	750.722	63.3167	0
	AIDLVDEAcANVR	Cc04_g13250	C9(Carbamidomethyl)	51.23	9.86896e-05	2	1.25757	723.357	68.5	0
	QAISnAGGGEEAANSSER	Cc04_g13250	N5(Deamidated)	47.52	0.000140724	2	9.89034	874.896	10.6333	0
	NNPVLIGEPGVGK	Cc04_g13250;Cc07_g04080;Cc08_g00050		47.26	0.000114638	2	3.2326	647.364	46.2833	0
	IDMSEYMEQHSVAR	Cc04_g13250		46.5	0.00013992	2	-0.193378	848.377	57.3	0
	TVDFTNTVIIMTSNLGAEFLLR	Cc04_g13250		44.67	0.000262719	3	1.22407	819.103	98.5833	0
	IQLEVELHALEK	Cc04_g13250		43.01	0.000322522	2	-0.392404	711.403	76.5333	0
	GDVPSNLADVR	Cc04_g13250		42.29	0.000537083	2	1.20086	571.794	39.1167	0
	RPYSVILFDEVEK	Cc04_g13250		41.69	0.000582772	3	5.80331	532.29	79.2333	0
	VQLDSqPEEIDSLER	Cc04_g13250	Q6(Deamidated)	38.45	0.00174325	2	8.87286	879.931	66.9	0
	LEADTDEGGMLTETVGPDQIAEVVSR	Cc04_g13250		37.19	0.00271199	3	0.642482	911.437	90.6333	0
	LDEIVVFDPLSHEQLR	Cc04_g13250		34.18	0.00381944	3	-2.12804	637.337	87.6333	0
	SDILIEIPnGPNR	Cc04_g13250	N9(Deamidated)	30.6	0.00827415	2	2.80525	719.883	82.6667	0
	HFKPELLNR	Cc04_g13250		30.56	0.00487857	3	-0.289993	385.221	22.85	0
	WTGIPITR	Cc04_g13250		30.21	0.00881336	2	0.0445982	472.272	55.65	0
	SDILIEIPNGPNR	Cc04_g13250		30.18	0.00968995	2	-0.0750607	719.388	79.3	0
	RRPYSVILFDEVEK	Cc04_g13250		29.17	0.00562928	3	1.83069	584.322	69.6	1
	ALAEQLFDDDKLMIR	Cc04_g13250		27.33	0.0283863	3	-1.62806	593.309	86.3333	1
	AGLGRPqQPTGSFLFLGPTGVGK	Cc04_g13250	Q7(Deamidated)	25.36	0.0218304	3	-3.09269	762.744	84.8833	0
	IDmSEYmEQHSVAR	Cc04_g13250	M3(Oxidation); M7(Oxidation)	22.84	0.0278198	3	-1.33386	576.583	14.3833	0
	LIGLAER	Cc04_g13250		42.38	0.000326624	2	-0.101002	386.24	33.1833	0
	EmVLEEVR	Cc04_g13250	M2(Oxidation)	30.52	0.0164567	2	1.38861	510.756	28.1333	0
	DLVELAGK	Cc04_g13250		22.88	0.0571904	2	0.440604	422.743	45.1167	0
	LDPVIGR	Cc04_g13250;Cc07_g04080;Cc08_g00050		32.75	0.00159265	2	-0.946019	385.232	29.6833	0
Cc10_g14700	Actin-11	1787.05	58.62	3	41.6751	5.49072
	Sequence	Protein Group Accessions	Modifications	IonScore	Exp Value	Charge	ΔM [ppm]	m/z [Da]	RT [min]	# Missed Cleavages
	DLYGNIVLSGGSTMFPGIADR	Cc07_g17400;Cc10_g14700		90.44	1.40969e-08	2	-0.502923	1092.04	94.65	0
	AEYDESGPAIVHR	Cc10_g14700		87.93	1.71534e-08	2	0.0707079	722.347	24	0
	SYELPDGQVITIGSER	Cc10_g14700		82.68	1.07093e-07	2	1.14071	882.445	84.9833	0
	KDLYGNIVLSGGSTmFPGIADR	Cc07_g17400;Cc10_g14700	M15(Oxidation)	74.21	4.79833e-07	3	-0.468187	776.395	84.4833	1
	mTqImFETFNVPAmYVAIQAVLSLYASGR	Cc07_g17400;Cc02_g22000;Cc10_g14700	M1(Oxidation); Q3(Deamidated); M5(Oxidation); M14(Oxidation)	72.63	6.33079e-07	3	4.10968	1100.88	97.7	0
	DLYGNIVLSGGSTmFPGIADR	Cc07_g17400;Cc10_g14700	M14(Oxidation)	72.37	9.09703e-07	2	-0.851686	1100.04	91.6833	0
	LAYVALDFEQEAETAK	Cc10_g14700		58.71	1.70924e-05	2	2.41509	899.451	85.8	0
	YPIEHGIVSNWDDMEK	Cc02_g07890;Cc07_g17400;Cc02_g22000;Cc06_g02700;Cc10_g14700		54.02	3.92315e-05	3	0.980634	644.965	76.1	0
	AGFAGDDAPR	Cc02_g07890;Cc07_g17400;Cc02_g22000;Cc06_g02700;Cc10_g14700		50.21	6.47901e-05	2	-0.00811103	488.728	15.4	0
	TTGIVLDSGDGVSHTVPIYEGYALPHAILR	Cc02_g07890;Cc07_g17400;Cc06_g02700;Cc10_g14700		48.86	7.99604e-05	3	2.93035	1051.22	87.1833	0
	EITALAPSSMK	Cc02_g07890;Cc07_g17400;Cc06_g02700;Cc10_g14700		47.23	0.000382253	2	1.08232	574.306	42.5333	0
	GYSFTTTAER	Cc02_g07890;Cc06_g02700;Cc10_g14700		43.13	0.000440199	2	0.496306	566.767	30.4333	0
	YPIEHGIVSnWDDmEK	Cc02_g07890;Cc07_g17400;Cc02_g22000;Cc06_g02700;Cc10_g14700	N10(Deamidated); M14(Oxidation)	41.2	0.000610655	2	8.28314	975.441	60.2333	0
	KDLYGNIVLSGGSTMFPGIADR	Cc07_g17400;Cc10_g14700		40.83	0.00108624	3	-1.21348	771.062	88.2	1
	VAPEEHPVLLTEAPLNPK	Cc02_g07890;Cc07_g17400;Cc10_g14700		40.74	0.000615634	3	0.581071	652.027	62.9833	0
	KDLYGnIVLSGGSTmFPGIADR	Cc07_g17400;Cc10_g14700	N6(Deamidated); M15(Oxidation)	40.23	0.00124243	3	6.05817	776.728	84.2333	1
	IWHHTFYNELR	Cc02_g07890;Cc07_g17400;Cc02_g22000;Cc06_g02700;Cc10_g14700		37	0.00232448	3	0.22131	505.921	42.8833	0
	EITALAPSSmK	Cc02_g07890;Cc07_g17400;Cc06_g02700;Cc10_g14700	M10(Oxidation)	36.36	0.00456633	2	-0.320489	582.302	24.1333	0
	AVFPSIVGRPR	Cc02_g07890;Cc07_g17400;Cc06_g02700;Cc10_g14700		31.11	0.00480166	3	0.321555	400.24	47.5333	0
	YPIEHGIVSNWDDmEK	Cc02_g07890;Cc07_g17400;Cc02_g22000;Cc06_g02700;Cc10_g14700	M14(Oxidation)	28.93	0.00946742	2	-2.54143	974.938	60.0333	0
	DLTDYLmK	Cc06_g02700;Cc10_g14700	M7(Oxidation)	32.11	0.00430624	2	1.17999	507.745	67.75	0
Cc07_g12860	Isocitrate dehydrogenase [NADP]	1697.79	43.27	11	46.4688	6.99072
	Sequence	Protein Group Accessions	Modifications	IonScore	Exp Value	Charge	ΔM [ppm]	m/z [Da]	RT [min]	# Missed Cleavages
	GGETSTNSIASIFAWTR	Cc07_g12860		125.92	3.4413e-12	2	-3.42512	899.439	92.5333	0
	YLNTEEFIDAVADDLR	Cc07_g12860		120.24	1.44301e-11	2	-1.66034	942.453	95.8167	0
	GGETSTnSIASIFAWTR	Cc07_g12860	N7(Deamidated)	95.24	4.30886e-09	2	8.78664	899.942	92.6333	0
	LIDDMVAYALK	Cc07_g01930;Cc07_g12860		81.34	7.27169e-08	2	0.624831	626.337	87.7333	0
	TIEAEAAHGTVTR	Cc07_g12860;Cc07_g01930		69.73	1.11203e-06	2	-0.522184	678.349	12.95	0
	DATDDKVTVESAEATLK	Cc07_g12860		58.39	2.43394e-05	2	-0.417161	896.944	52.2667	1
	FKDIFQEVYEANWK	Cc07_g12860		52.68	9.36051e-05	2	-0.323586	908.949	89	1
	DLALIIHGPK	Cc07_g01930;Cc07_g12860		52.56	1.4143e-05	2	0.327015	538.827	62.8333	0
	LIDDmVAYALK	Cc07_g12860;Cc07_g01930	M5(Oxidation)	49.04	0.000152181	2	2.32481	634.335	69.0167	0
	cATITPDEAR	Cc07_g12860	C1(Carbamidomethyl)	47.68	0.000139046	2	-1.00741	567.266	13.6833	0
	VANPIVEmDGDEmTR	Cc07_g12860	M8(Oxidation); M13(Oxidation)	38.65	0.000914271	2	-0.507927	854.879	30.0667	0
	NILNGTVFR	Cc07_g12860;Cc07_g01930		35.39	0.00263052	2	0.553494	517.293	71.7333	0
	YFDLGLPHR	Cc07_g12860		29.07	0.0203163	2	0.395569	559.293	64.45	0
	VTVESAEATLK	Cc07_g12860;Cc07_g01930		27.34	0.0238929	2	-1.19196	574.313	38.7833	0
	VANPIVEMDGDEMTR	Cc07_g12860		26.59	0.0175424	2	0.836182	838.885	72.7167	0
	LVFVPEGADEK	Cc07_g12860		25.36	0.0525384	2	2.63543	602.318	52.9833	0
	LILPFLELDIK	Cc07_g12860		24.91	0.00564986	2	-0.32571	657.407	95.95	0
	SEGGYVWAcK	Cc07_g12860	C9(Carbamidomethyl)	22.66	0.0308941	2	-0.546403	578.758	37.65	0
	LLDFTEK	Cc07_g12860		36.12	0.00173484	2	0.210384	433.237	47.85	0
Cc09_g01440	Aspartic proteinase	1688.99	42.69	17	55.7958	6.21436
	Sequence	Protein Group Accessions	Modifications	IonScore	Exp Value	Charge	ΔM [ppm]	m/z [Da]	RT [min]	# Missed Cleavages
	SAEIHYGTGAISGFFSQDNVK	Cc09_g01440		97.97	2.29009e-09	2	-3.44602	1114.53	82.45	0
	NYmDAQYFGEIGIGTPPQK	Cc09_g01440	M3(Oxidation)	78.09	1.94825e-07	2	-1.44193	1073	83.2667	0
	VGEGAAAqcISGFTGLDMPPPR	Cc09_g01440	Q8(Deamidated); C9(Carbamidomethyl)	75.79	2.84724e-07	2	-0.312682	1116.52	85.7333	0
	VGEGAAAQcISGFTGLDmPPPR	Cc09_g01440	C9(Carbamidomethyl); M18(Oxidation)	67.31	2.26652e-06	2	-0.381353	1124.03	81.5167	0
	ILNYANELcDR	Cc09_g01440	C9(Carbamidomethyl)	63.31	6.5099e-06	2	-0.472181	690.832	57.95	0
	KTEEEEGGEIVFGGVDPNHFK	Cc09_g01440		54.77	4.51793e-05	4	0.103024	580.279	64.9333	1
	GPLWILGDVFMGR	Cc09_g01440		52.97	7.62039e-05	2	0.371091	730.89	96.3167	0
	FDGImGLGFR	Cc09_g01440	M5(Oxidation)	52.82	4.38813e-05	2	-0.22411	564.779	82.15	0
	EPVFSFWLNR	Cc09_g01440		52.7	7.70641e-05	2	0.0479509	647.833	92.4667	0
	EISVGNAVPVWYNMVK	Cc09_g01440		52.23	8.49744e-05	2	0.0177637	903.466	91.2333	0
	FDGIMGLGFR	Cc09_g01440		51.95	6.35072e-05	2	1.35011	556.782	88.5667	0
	GPLWILGDVFmGR	Cc09_g01440	M11(Oxidation)	51.67	0.000110625	2	-0.726534	738.887	95.5	0
	NYmDAqYFGEIGIGTPPQK	Cc09_g01440	M3(Oxidation); Q6(Deamidated)	50.24	0.000114495	2	7.03221	1073.5	83.3333	0
	VGDLVVK	Cc09_g01440		49.46	9.11582e-05	2	-1.94382	365.228	18.55	0
	VGDLVVKDQEFIEATR	Cc09_g01440		48.68	0.000178207	3	-0.739187	606.991	68.65	1
	DQEFIEATR	Cc09_g01440		42.56	0.000784795	2	1.58957	554.768	33.9333	0
	NYMDAqYFGEIGIGTPPQK	Cc09_g01440	Q6(Deamidated)	41.85	0.00090132	2	9.73992	1065.51	87.45	0
	cYFSVPcFFHSK	Cc09_g01440	C1(Carbamidomethyl); C7(Carbamidomethyl)	34.6	0.00182037	3	1.00555	526.901	84.5333	0
	VFDLAPEEYILK	Cc09_g01440		33.59	0.00409083	2	0.446892	718.888	90.1333	0
	EPSVTFLVAK	Cc09_g01440		29.79	0.00844882	2	-0.0347694	545.811	67	0
	FTVIFDTGSSNLWVPSSK	Cc09_g01440		24.65	0.0447312	3	-2.88895	662.337	92.15	0
	VSFTIGGK	Cc09_g01440		22.18	0.0390445	2	0.410758	404.732	37.5167	0
Cc06_g14970	Leucine aminopeptidase 3, chloroplastic	1664.27	69.2	11	54.7866	5.97314
	Sequence	Protein Group Accessions	Modifications	IonScore	Exp Value	Charge	ΔM [ppm]	m/z [Da]	RT [min]	# Missed Cleavages
	IASLYSDVLTTTILNVEQcK	Cc03_g13600;Cc06_g14970	C19(Carbamidomethyl)	146.11	2.37559e-14	2	0.638432	1134.59	95.0833	0
	SAQASNVAIALASSETLSADSR	Cc06_g14970		105.3	3.58572e-10	3	2.34307	717.031	83.5667	0
	KPTLTSVDILGLGTGPEIEK	Cc06_g14970		94.57	1.18708e-09	2	4.78786	1034.59	85.05	0
	FDMGGSAAVLGAAK	Cc03_g13600;Cc06_g14970		90.88	1.22487e-08	2	-1.35012	647.826	69.7167	0
	TIEVNNTDAEGR	Cc03_g13600;Cc06_g14970		73.7	5.26826e-07	2	0.312508	659.816	13.9667	0
	TGPGcSIELmK	Cc06_g14970	C5(Carbamidomethyl); M10(Oxidation)	73.55	5.47547e-07	2	0.151485	604.786	26.0167	0
	GATGFGISTLVEWVLK	Cc06_g14970		70.8	5.2817e-07	2	-1.56022	839.463	97.2167	0
	EVLEASEVAGEK	Cc03_g13600;Cc06_g14970		62.8	9.28909e-06	2	0.398276	630.82	28.7333	0
	VGLVGLGQAASTTAAYR	Cc06_g14970		61.13	6.59122e-06	2	-0.133294	817.947	74.5167	0
	FDmGGSAAVLGAAK	Cc03_g13600;Cc06_g14970	M3(Oxidation)	57.73	2.32744e-05	2	-5.28212	655.821	39.8333	0
	LTTVSAIATGTVLGTYEDSR	Cc06_g14970		55.99	2.75686e-05	2	2.53134	1028.04	87.1167	0
	IVDLATLTGAcIIALGSSIAGVYTPSDDLAK	Cc06_g14970	C11(Carbamidomethyl)	55.89	1.36545e-05	3	0.966451	1035.89	98.3667	0
	SLGETIAAAAK	Cc06_g14970		51.16	9.1106e-05	2	0.321916	516.29	41.25	0
	LGGLLSEASSEEDFTGK	Cc03_g13600;Cc06_g14970		50.75	0.000125368	2	-0.10801	870.42	80.9	0
	GLTFDSGGYNIK	Cc03_g13600;Cc06_g14970		48.99	0.000128075	2	0.339785	636.317	65.8	0
	LTLADALVYAcNQGVEK	Cc03_g13600;Cc06_g14970	C11(Carbamidomethyl)	44.42	0.000460798	2	3.67734	932.981	90.3667	0
	FAESVSSAVIFGInLVNAPANVLTPAVLAEEAK	Cc06_g14970	N14(Deamidated)	43.99	0.000111727	3	5.68369	1114.94	97.45	0
	RVGLVGLGQAASTTAAYR	Cc06_g14970		42.67	0.000381232	3	-1.48217	597.666	61.6833	1
	TGPGcSIELMK	Cc06_g14970	C5(Carbamidomethyl)	41.87	0.000890678	2	-0.219627	596.789	44.2	0
	GDILAIGVTEK	Cc03_g13600;Cc06_g14970		33.52	0.00595806	2	0.369369	558.319	64.2167	0
	SGVADmVNTGGRPGGSITAALFLK	Cc03_g13600;Cc06_g14970	M6(Oxidation)	31.07	0.00879331	3	2.80079	779.076	83.2167	0
	mPLEESYWESMK	Cc03_g13600;Cc06_g14970	M1(Oxidation)	24.9	0.0142381	2	2.22369	773.335	74.8	0
	mGSYLGVAAASAnPPHFIHIVYKPLGGSVK	Cc03_g13600;Cc06_g14970	M1(Oxidation); N13(Deamidated)	23.97	0.0258559	3	6.35585	1033.55	82.4667	0
	KPTLTSVDILGLGTGPEIEKK	Cc06_g14970		23.79	0.00814769	3	-0.19786	732.754	80.3	1
Cc03_g09890	Probable aldo-keto reductase 2	1655.59	45.19	1	37.7872	6.78564
	Sequence	Protein Group Accessions	Modifications	IonScore	Exp Value	Charge	ΔM [ppm]	m/z [Da]	RT [min]	# Missed Cleavages
	LVENLTDDDYR	Cc03_g09890;Cc03_g09900		80.87	9.53511e-08	2	1.68714	676.821	44.45	0
	FAFTYEGGQFGIR	Cc03_g09890;Cc03_g09900		78.2	2.34602e-07	2	-1.57961	746.863	87.5167	0
	FQAENLEHNK	Cc03_g09810;Cc03_g09890;Cc03_g09900;Cc00_g17680		73.49	4.23089e-07	3	0.110159	410.535	12.0833	0
	YIGLSEASASTIR	Cc03_g09890;Cc00_g17680;Cc03_g09810;Cc03_g09900;Cc03_g10240;Cc03_g09850		68.82	1.4303e-06	2	-0.780806	684.361	56.9333	0
	LGLDcIDLYYQHR	Cc03_g09890;Cc03_g09900	C5(Carbamidomethyl)	54.81	5.55021e-05	3	0.805285	555.94	82.1667	0
	DVEEEIIPTcR	Cc03_g09890;Cc00_g17680;Cc03_g09810;Cc03_g09850	C10(Carbamidomethyl)	48.8	0.000150281	2	2.62234	680.826	62.9667	0
	LVENLTDDDYRK	Cc03_g09890;Cc03_g09900		46.44	0.000330265	3	0.982928	494.248	28.7167	1
	ELGIGIVAYSPLGR	Cc03_g09890;Cc00_g17680;Cc03_g09810;Cc03_g09900		35.85	0.00200212	2	-1.48664	722.911	89.5	0
	AHAVHPITAVQLEWSLWTR	Cc03_g09890;Cc00_g17680;Cc03_g09900;Cc03_g09700		34.96	0.0024894	4	-0.126933	554.55	87.75	0
	LGSQGLEVSAQGLGcmGmSAFYGPPKPEPDmIK	Cc03_g09890;Cc03_g09900	C15(Carbamidomethyl); M16(Oxidation); M18(Oxidation); M31(Oxidation)	34.75	0.00318217	3	-1.90354	1167.54	81.5	0
	YASDAGTWK	Cc03_g09890		31.34	0.00506815	2	-1.78067	499.732	17.4333	0
	GFFSSGPK	Cc03_g09890;Cc00_g17680;Cc03_g09810;Cc03_g09900		32.19	0.00531475	2	-0.82032	413.708	31.0333	0
Cc06_g01070	Pyruvate decarboxylase isozyme 2	1612.12	54.06	17	65.1137	6.11279
	Sequence	Protein Group Accessions	Modifications	IonScore	Exp Value	Charge	ΔM [ppm]	m/z [Da]	RT [min]	# Missed Cleavages
	GLEAAVEAAAEFLNK	Cc06_g01070		109.57	1.61748e-10	2	2.06947	766.903	95.3833	0
	VTIANGPAFGcVLMK	Cc06_g01070	C11(Carbamidomethyl)	98.26	2.34369e-09	2	1.92549	789.414	84.1833	0
	VNVLFQHIQnmmSGDTAVIAETGDSWFNcQK	Cc06_g01070	N10(Deamidated); M11(Oxidation); M12(Oxidation); C29(Carbamidomethyl)	78.79	8.98481e-08	3	5.77996	1191.88	89.1167	0
	VSAANSRPPNPQ	Cc06_g01070		74.15	5.30737e-07	2	-0.959837	619.317	9.98333	0
	AcEAFVELADASGYALAVmPSAK	Cc06_g01070	C2(Carbamidomethyl); M19(Oxidation)	71.95	6.92516e-07	3	-6.00456	796.375	92.5167	0
	cEEELIEAIETATGAK	Cc06_g01070	C1(Carbamidomethyl)	61.94	8.31655e-06	2	0.475146	882.422	93.1	0
	ILHHTIGLPDFSQELR	Cc02_g14490;Cc06_g01070		59.9	8.03285e-06	3	0.184141	626.008	79.8	0
	NWnYTGLVDAIHnGEGK	Cc06_g01070	N3(Deamidated); N13(Deamidated)	58.67	1.52131e-05	2	9.55618	945.446	82.9833	0
	cFQTVTcYQAVVNNLEDAHEAIDTAISTALK	Cc06_g01070	C1(Carbamidomethyl); C7(Carbamidomethyl)	57.17	1.92826e-05	3	1.38614	1161.56	96.25	0
	VnVLFQHIQnmmSGDTAVIAETGDSWFNcQK	Cc06_g01070	N2(Deamidated); N10(Deamidated); M11(Oxidation); M12(Oxidation); C29(Carbamidomethyl)	55.9	1.86354e-05	3	9.15605	1192.21	89.1667	0
	DcLcFIEVIVHK	Cc02_g14490;Cc06_g01070	C2(Carbamidomethyl); C4(Carbamidomethyl)	55.73	4.07633e-05	3	0.265828	511.592	89.5667	0
	AVKPVMVGGPK	Cc06_g01070		51.24	1.87906e-05	2	0.740856	541.824	12.3667	0
	EPVPFSLSPK	Cc06_g01070		49.11	0.000189026	2	0.319899	550.803	66.1333	0
	VRcEEELIEAIETATGAK	Cc06_g01070	C3(Carbamidomethyl)	46.05	0.00038861	3	4.15621	673.676	90.1333	1
	NWNYTGLVDAIHNGEGK	Cc06_g01070		45.92	0.000314706	2	-1.15892	944.452	83.2	0
	NTTAYENYER	Cc06_g01070		45.11	0.000126411	2	-0.886852	630.778	16.9833	0
	VTIAnGPAFGcVLMK	Cc06_g01070	N5(Deamidated); C11(Carbamidomethyl)	44.59	0.000484813	2	-4.34377	789.901	85.35	0
	ESKPVYISIScNLPAIPHPTFSR	Cc06_g01070	C11(Carbamidomethyl)	43.87	0.000397898	3	-2.15377	871.786	84.6333	0
	VIAcIGDGSFQVTAQDVSTmLR	Cc02_g14490;Cc06_g01070	C4(Carbamidomethyl); M20(Oxidation)	42.97	0.000666153	3	-3.83095	795.388	87.8	0
	AIIVQPDR	Cc06_g01070		38.52	0.000534298	2	-0.0196592	456.269	21.7333	0
	RNTTAYENYER	Cc06_g01070		36.35	0.00193502	3	-0.320863	472.888	11.1833	1
	NWNYTGLVDAIHnGEGK	Cc06_g01070	N13(Deamidated)	36.07	0.00247172	3	-7.07331	630.295	83.15	0
	IYVPEGHPLK	Cc06_g01070		35.81	0.00177135	2	0.166643	576.824	26.1667	0
	IGALDTcKPLSNDVGSLPTNGAVTIHQSPISFNSADSTLGR	Cc06_g01070	C7(Carbamidomethyl)	29.01	0.0102366	4	-4.23292	1053.53	84.9333	0
Cc02_g04750	Oleosin 1	1590.47	24.44	4	14.1958	10.1987
	Sequence	Protein Group Accessions	Modifications	IonScore	Exp Value	Charge	ΔM [ppm]	m/z [Da]	RT [min]	# Missed Cleavages
	AEQYGQQNIPAGSQQH	Cc02_g04750		70.69	7.33666e-07	2	-0.243717	878.406	20.85	0
	NPPGADQLDR	Cc02_g04750		67.41	1.97891e-06	2	0.28829	541.765	15.5667	0
	DRAEQYGQQNIPAGSQQH	Cc02_g04750		54.25	4.13421e-05	3	0.732856	676.316	19.5167	1
	AEQYGQQNIPAGSQqH	Cc02_g04750	Q15(Deamidated)	42.67	0.000511013	2	5.02965	878.902	21.4833	0
	DRAEQYGqQNIPAGSQQH	Cc02_g04750	Q8(Deamidated)	35.38	0.00308567	3	2.26313	676.645	21.7833	1
	YVTGKNPPGADQLDR	Cc02_g04750		35.15	0.00400195	2	-1.58689	815.912	20.1	1
	YVTGKnPPGADQLDR	Cc02_g04750	N6(Deamidated)	31.72	0.00881599	3	-1.70398	544.605	23.3167	1
	AEQYGqQnIPAGSQQH	Cc02_g04750	Q6(Deamidated); N8(Deamidated)	30.06	0.00729847	2	1.06958	879.391	25.8667	0
	NPPGADqLDR	Cc02_g04750	Q7(Deamidated)	27.3	0.0175967	2	1.84224	542.258	19.65	0
	DRAEQYGqQNIPAGSqQH	Cc02_g04750	Q8(Deamidated); Q16(Deamidated)	39.8	0.00108378	2	9.28084	1014.96	21.4	1
Cc00_g13850	Aldose reductase	1559.77	45.2	12	36.5977	7.03467
	Sequence	Protein Group Accessions	Modifications	IonScore	Exp Value	Charge	ΔM [ppm]	m/z [Da]	RT [min]	# Missed Cleavages
	STSPQAQHPVYSAIVEAGYR	Cc00_g13850		77.54	2.34343e-07	3	0.0673047	721.027	63.6833	0
	HVDTAAEYGVQEEVGLAINR	Cc00_g13850		66.63	2.70501e-06	3	-1.31481	724.362	77	0
	nGIHVTAYSPLGSQDHGR	Cc00_g13850	N1(Deamidated)	59.03	1.71285e-05	3	0.0468345	637.31	43.2833	0
	VFEWEIPEEDFQALcR	Cc00_g13850	C15(Carbamidomethyl)	58.24	1.56717e-05	3	-0.478034	689.987	94.15	0
	SPGQVLVR	Cc00_g13850		56.66	7.44422e-06	2	-0.184593	428.256	16.25	0
	DLIHDPIVEK	Cc00_g13850		55.43	3.26516e-05	2	-0.490327	589.824	50.1333	0
	DIGVcNFTLK	Cc00_g13850	C5(Carbamidomethyl)	48.07	0.000213659	2	-0.130226	583.797	79.1833	0
	KnGIHVTAYSPLGSQDHGR	Cc00_g13850	N2(Deamidated)	41.02	0.000952768	4	2.3468	510.259	31.2	1
	SVADVWDHED	Cc00_g13850		37.24	0.000415358	2	-0.0920438	586.746	51.85	0
	STSPQAqHPVYSAIVEAGYR	Cc00_g13850	Q7(Deamidated)	36.87	0.0030016	3	8.62111	721.362	66.8333	0
	LLSGHAIPAVGLGTWK	Cc00_g13850		34.22	0.000813652	3	0.812042	540.648	79.75	0
	LWcADLSPER	Cc00_g13850	C3(Carbamidomethyl)	34.1	0.00355976	2	0.880867	623.798	61	0
	NGIHVTAYSPLGSQDHGR	Cc00_g13850		28.2	0.0236872	3	3.40265	636.984	34.8333	0
	HVDTAAEYGVqEEVGLAINR	Cc00_g13850	Q11(Deamidated)	26.86	0.0282306	3	7.79414	724.696	79.7167	0
	SLFVTSK	Cc00_g13850		43.88	0.000184167	2	-0.43243	391.226	25.9	0
Cc08_g16450	Luminal-binding protein 5	1551.19	36.75	6	73.2329	5.2749
	Sequence	Protein Group Accessions	Modifications	IonScore	Exp Value	Charge	ΔM [ppm]	m/z [Da]	RT [min]	# Missed Cleavages
	IINEPTAAAIAYGLDK	Cc06_g14710;Cc02_g01290;Cc08_g16450;Cc01_g12720;Cc04_g05250;Cc02_g08040		95.21	3.43483e-09	2	-1.23377	830.45	83.3333	0
	LGTVIGIDLGTTYScVGVYK	Cc02_g01290;Cc08_g16450	C15(Carbamidomethyl)	85.99	3.17227e-08	2	-0.870432	1058.55	90.1667	0
	HQIDEIVLVGGSTR	Cc02_g01290;Cc08_g16450		66.93	1.72353e-06	2	-1.37675	762.411	53.5167	0
	IINEPTAAAIAYGLDKK	Cc06_g14710;Cc02_g01290;Cc08_g16450;Cc01_g12720;Cc04_g05250;Cc02_g08040		64.08	2.091e-06	2	0.146578	894.499	73.25	1
	NGHVEIIANDQGNR	Cc02_g01290;Cc08_g16450		60.45	1.33433e-05	2	-0.890138	768.879	13.3167	0
	DAGIIAGLNVAR	Cc02_g01290;Cc08_g16450		53.98	1.85974e-05	2	0.711383	585.336	74.4333	0
	ITPSWVAFTDSER	Cc08_g16450		51.04	9.64131e-05	2	-1.35737	754.872	83.9333	0
	FEELNNDLFR	Cc02_g01290;Cc08_g16450		48	0.000213961	2	-2.31982	648.813	78.8	0
	GVNPDEAVAYGAAVQGGILSGEGGDETK	Cc02_g01290;Cc08_g16450		44.5	0.000438195	3	-2.05713	887.758	86.3667	0
	DILLLDVAPLTLGIETVGGVMTK	Cc08_g16450		41.46	0.000103602	3	-1.01951	790.118	99.0333	0
	ARFEELNNDLFR	Cc02_g01290;Cc08_g16450		38.92	0.00201326	3	-0.239244	508.591	71.45	1
	IKDAVVTVPAYFNDAQR	Cc08_g16450		38.66	0.00148397	3	1.06211	636.34	69.2333	1
	nGHVEIIANDQGNR	Cc02_g01290;Cc08_g16450	N1(Deamidated)	38.63	0.00174787	2	-2.6428	769.369	22.7667	0
	IInEPTAAAIAYGLDKK	Cc06_g14710;Cc02_g01290;Cc08_g16450;Cc01_g12720;Cc04_g05250;Cc02_g08040	N3(Deamidated)	33.77	0.00256053	2	9.49478	894.999	72.3333	1
	VFSPEEISAMVLTK	Cc02_g01290;Cc08_g16450		32.92	0.00719812	2	-0.32107	775.91	92	0
	nGLETYVYNmK	Cc08_g16450	N1(Deamidated); M10(Oxidation)	30.06	0.00749572	2	-1.03731	674.807	66.55	0
	VFSPEEISAmVLTK	Cc02_g01290;Cc08_g16450	M10(Oxidation)	28.78	0.0166867	2	1.37035	783.909	86.0333	0
	LKEVEAVcNPIITAVYQR	Cc08_g16450	C8(Carbamidomethyl)	28.4	0.00925081	3	3.08656	701.716	81.5167	1
	DYFDGKEPNK	Cc02_g01290;Cc08_g16450		25.64	0.0238786	2	-0.732274	606.78	19.2333	1
	LSQEEIER	Cc02_g01290;Cc08_g16450		26.2	0.0322643	2	1.06833	502.257	14.25	0
	IMEYFIK	Cc08_g16450		23.07	0.0342756	2	0.309572	472.252	68.6	0
	TIFDVK	Cc02_g01290;Cc08_g16450		35.86	0.00221802	2	-0.564667	361.708	39.3	0
Cc06_g04020	Adenosine kinase 2	1532.12	48.49	11	36.7734	5.35107
	Sequence	Protein Group Accessions	Modifications	IonScore	Exp Value	Charge	ΔM [ppm]	m/z [Da]	RT [min]	# Missed Cleavages
	EQLVDTNGAGDAFVGGFLSQLVR	Cc06_g04020		91.82	8.77973e-09	2	-1.69978	1197.11	95.8833	0
	VHGWETDNVEEIAVK	Cc06_g04020		88.55	1.87113e-08	2	-2.64099	863.424	57.8667	0
	SLVANLSAANcYK	Cc06_g04020	C11(Carbamidomethyl)	77.38	2.65989e-07	2	-4.14115	705.853	57.6667	0
	FNVEYIAGGATQNSIR	Cc06_g04020		66.11	3.35522e-06	2	1.09898	870.44	75.15	0
	VLPYmDYVFGNETEAR	Cc06_g04020	M5(Oxidation)	65.86	3.29461e-06	2	-0.386961	960.446	84.5	0
	LNDAILAEEK	Cc06_g04020		64.69	5.1623e-06	2	1.04167	558.301	38.1833	0
	VLPYMDYVFGNETEAR	Cc06_g04020		61.5	9.23869e-06	2	0.268965	952.449	91.15	0
	ITVITQGADPVVVAEDGK	Cc06_g04020		57.36	1.56106e-05	2	-2.82451	906.489	71.5333	0
	NSAQAGVNVHYYEDESAPTGTcAVcVVGGER	Cc06_g04020	C22(Carbamidomethyl); C25(Carbamidomethyl)	50.58	4.54992e-05	3	-1.09859	1099.82	66.3667	0
	nSAqAGVNVHYYEDESAPTGTcAVcVVGGER	Cc06_g04020	N1(Deamidated); Q4(Deamidated); C22(Carbamidomethyl); C25(Carbamidomethyl)	50.12	5.00965e-05	3	8.66673	1100.49	66.2833	0
	EQLVDTnGAGDAFVGGFLSQLVR	Cc06_g04020	N7(Deamidated)	47.49	0.000215668	2	9.35424	1197.61	96.4333	0
	NSAqAGVNVHYYEDESAPTGTcAVcVVGGER	Cc06_g04020	Q4(Deamidated); C22(Carbamidomethyl); C25(Carbamidomethyl)	43.27	0.000301425	3	9.33811	1100.16	68.8833	0
	SGcTYPEKPDFN	Cc06_g04020	C3(Carbamidomethyl)	39.3	0.000334846	2	-0.778966	707.8	33.8167	0
	ITVITqGADPVVVAEDGK	Cc06_g04020	Q6(Deamidated)	38.22	0.00126555	2	8.55284	906.991	73.6667	0
	SLVAnLSAANcYK	Cc06_g04020	N5(Deamidated); C11(Carbamidomethyl)	31.35	0.00934351	2	9.42273	706.355	58.3667	0
	RITVITqGADPVVVAEDGK	Cc06_g04020	Q7(Deamidated)	31.14	0.0059223	3	7.06395	657.03	59.3	1
	VLPYmDYVFGnETEAR	Cc06_g04020	M5(Oxidation); N11(Deamidated)	26.19	0.0266884	2	4.94622	960.943	84.3	0
	LFPVIK	Cc06_g04020		25.45	0.0162508	2	-0.583304	358.739	52.3833	0
Cc02_g02350	Heat shock protein 83	1525.64	33.33	9	80.9471	5.0083
	Sequence	Protein Group Accessions	Modifications	IonScore	Exp Value	Charge	ΔM [ppm]	m/z [Da]	RT [min]	# Missed Cleavages
	VFIMDNcEELIPEYLSFVK	Cc02_g02350;Cc05_g15320	C7(Carbamidomethyl)	101.77	9.87931e-10	2	2.07067	1173.58	95.65	0
	SLTNDWEDHLAVK	Cc02_g02350;Cc08_g15170		86.51	2.89248e-08	2	-0.0248209	764.376	64.4333	0
	GVVDSDDLPLNISR	Cc02_g02350;Cc08_g15170		81.65	7.38625e-08	2	-0.0986285	750.389	79.1	0
	ADLVNNLGTIAR	Cc02_g02350;Cc05_g15320		77.19	2.07219e-07	2	0.13693	628.852	65.8	0
	SGDELTSLKDYVTR	Cc02_g02350;Cc08_g15170;Cc05_g15320		67.97	2.35392e-06	3	0.704291	528.602	71.2	1
	ITLFLKDDQLEYLEER	Cc02_g02350		67.08	1.95884e-06	3	3.16803	675.692	87.6333	1
	ELISNASDALDKIR	Cc02_g02350;Cc05_g15320;Cc10_g01540		58.55	1.90604e-05	3	0.534331	515.614	68.1333	1
	ELISNASDALDK	Cc02_g02350;Cc05_g15320;Cc10_g01540		55.24	4.42855e-05	2	4.39939	638.328	45.9167	0
	SGDELTSLK	Cc02_g02350;Cc08_g15170;Cc05_g15320		51.45	0.000113509	2	0.370812	475.246	24.8	0
	LDAQPELFIR	Cc02_g02350		50.99	0.000126589	2	0.326283	601.333	77.1667	0
	AVENSPFLER	Cc02_g02350		50.52	0.000164567	2	-0.342565	581.298	42.65	0
	ADLVnNLGTIAR	Cc02_g02350;Cc05_g15320	N5(Deamidated)	49.29	0.000174286	2	-0.830037	629.343	76.55	0
	TLSIIDSGVGmTK	Cc02_g02350;Cc08_g15170	M11(Oxidation)	46.91	0.000232223	2	0.371593	669.353	54.2833	0
	KPEEITKDEYASFYK	Cc02_g02350		37.56	0.00291144	3	-2.1779	616.639	38.4167	1
	TLSIIDSGVGMTK	Cc02_g02350;Cc08_g15170		36.65	0.00249794	2	7.33297	661.36	70.2167	0
	RAPFDLFDSR	Cc02_g02350		35.32	0.00390707	3	0.0780064	408.544	75.7833	1
	HFSVEGQLEFK	Cc02_g02350;Cc08_g15170;Cc05_g15320		33.65	0.00763789	3	0.200998	440.891	57.35	0
	DIYYITGESK	Cc02_g02350		31.81	0.00794305	2	0.489728	594.793	52.1	0
	HNDDEQYIWESQAGGSFTVTR	Cc02_g02350		29.48	0.0068759	3	-1.49772	814.03	79.3667	0
	ELISnASDALDK	Cc02_g02350;Cc05_g15320;Cc10_g01540	N5(Deamidated)	28.35	0.0203243	2	2.2842	638.818	54.7	0
	KAVENSPFLER	Cc02_g02350		27.38	0.0239481	3	-0.096574	430.566	25.2333	1
	EGqKDIYYITGESK	Cc02_g02350	Q3(Deamidated)	22.24	0.0650768	2	-6.50455	816.388	55.6	1
	AILFVPK	Cc02_g02350;Cc08_g15170;Cc05_g15320		48.41	3.89371e-05	2	-0.225928	394.257	58.0667	0
	SFEDLcK	Cc02_g02350	C6(Carbamidomethyl)	41.51	0.000300185	2	0.32066	449.703	28.3333	0
	FYEAFSK	Cc02_g02350;Cc05_g15320		23.5	0.0469018	2	0.00233334	446.216	36.0833	0
	IRFESLTDK	Cc02_g02350;Cc08_g15170;Cc05_g15320		23.37	0.0434942	2	0.912935	554.804	34.2167	1
Cc08_g09040	Aspartate aminotransferase, cytoplasmic	1509.17	55.48	13	45.7546	8.38232
	Sequence	Protein Group Accessions	Modifications	IonScore	Exp Value	Charge	ΔM [ppm]	m/z [Da]	RT [min]	# Missed Cleavages
	MFVADGGEcLVAQSYAK	Cc08_g09040	C9(Carbamidomethyl)	77.65	1.86393e-07	2	-0.634895	923.429	77.95	0
	LILGADSPAVQDNR	Cc08_g09040		76.75	1.89157e-07	2	-0.127943	734.891	49.05	0
	VTTVQcLSGTGSLR	Cc06_g09870;Cc08_g09040	C6(Carbamidomethyl)	67.08	3.21251e-06	2	-0.738401	739.885	44.4	0
	QAEQLLVNDSSR	Cc08_g09040		61.04	1.36946e-05	2	-0.454458	680.346	30.3167	0
	VFTLAGLSVK	Cc08_g09040;Cc06_g09870		58.23	3.23176e-06	2	0.630257	517.816	82.6667	0
	TEEGKPLVLNVVR	Cc06_g09870;Cc08_g09040		57.96	5.83839e-06	3	0.416449	485.284	45.35	0
	VGAEFLAR	Cc06_g09870;Cc08_g09040		57.06	2.16467e-05	2	1.30099	431.743	38.4167	0
	LNLGVGAYR	Cc06_g09870;Cc08_g09040		53.99	3.45157e-05	2	0.407338	481.775	49.3	0
	VKEYLPIVGLADFNK	Cc08_g09040		48.07	7.25192e-05	2	1.58977	853.481	86.9333	1
	GTPGDWSHIIK	Cc06_g09870;Cc08_g09040		44.09	0.000423087	2	1.38117	605.815	51.9833	0
	mFVADGGEcLVAQSYAK	Cc08_g09040	M1(Oxidation); C9(Carbamidomethyl)	41.3	0.000685712	2	0.00702529	931.427	67.05	0
	KEYHIYmTSDGR	Cc08_g09040	M7(Oxidation)	40.16	0.000693957	3	0.44234	505.902	10.7333	1
	EYLPIVGLADFNK	Cc08_g09040		39.51	0.0011978	2	0.961651	739.899	92.1333	0
	TVPHLTDAIHAAVTK	Cc08_g09040		34.99	0.00248811	3	-0.155381	525.295	51.25	0
	QQLFDALR	Cc08_g09040		34.02	0.0052705	2	-0.149333	495.772	62.35	0
	NMFHEWTLELK	Cc08_g09040		33.93	0.005482	3	-0.597187	483.239	83.6333	0
	LVIRPmYSNPPIHGASIVATILK	Cc08_g09040	M6(Oxidation)	30.9	0.00101604	3	4.41682	836.149	84.1833	0
	NMGLYGER	Cc08_g09040		27.41	0.0160673	2	0.49187	470.222	24.9833	0
	qIGmFTFTGLNSEQVTFmR	Cc08_g09040	Q1(Deamidated); M4(Oxidation); M18(Oxidation)	26.51	0.0283664	2	7.23915	1120.53	88.75	0
	MFVADGGEcLVAqSYAK	Cc08_g09040	C9(Carbamidomethyl); Q13(Deamidated)	24.47	0.0310827	2	4.58733	923.925	77.55	0
	EYHIYmTSDGR	Cc06_g09870;Cc08_g09040	M6(Oxidation)	23.7	0.0181296	2	0.560019	694.301	18.8333	0
	TIYIPVPTWGNHPK	Cc08_g09040		21.99	0.0597629	3	-0.0705849	541.628	79.4833	0
Cc00_g17680	Probable aldo-keto reductase 2	1490.18	50.99	1	56.131	6.7124
	Sequence	Protein Group Accessions	Modifications	IonScore	Exp Value	Charge	ΔM [ppm]	m/z [Da]	RT [min]	# Missed Cleavages
	LSAEEmAELESIASAIK	Cc03_g09900;Cc00_g17680	M6(Oxidation)	97.27	3.14062e-09	2	0.80042	904.454	90.9667	0
	LSAEEMAELESIASAIK	Cc03_g09900;Cc00_g17680		76.2	3.51429e-07	2	2.60174	896.458	94.2	0
	FQAENLEHNK	Cc03_g09810;Cc03_g09890;Cc03_g09900;Cc00_g17680		73.49	4.23089e-07	3	0.110159	410.535	12.0833	0
	YIGLSEASASTIR	Cc03_g09890;Cc00_g17680;Cc03_g09810;Cc03_g09900;Cc03_g10240;Cc03_g09850		68.82	1.4303e-06	2	-0.780806	684.361	56.9333	0
	IENLDQNIGALSVK	Cc03_g09900;Cc00_g17680		62.7	5.77309e-06	2	-0.764899	757.414	71.5333	0
	NLYEQVNAIASR	Cc03_g09900;Cc00_g17680		50.65	0.000142064	2	1.37335	689.361	73.45	0
	DVEEEIIPTcR	Cc03_g09890;Cc00_g17680;Cc03_g09810;Cc03_g09850	C10(Carbamidomethyl)	48.8	0.000150281	2	2.62234	680.826	62.9667	0
	ELGIGIVAYSPLGR	Cc03_g09890;Cc00_g17680;Cc03_g09810;Cc03_g09900		35.85	0.00200212	2	-1.48664	722.911	89.5	0
	AHAVHPITAVQLEWSLWTR	Cc03_g09890;Cc00_g17680;Cc03_g09900;Cc03_g09700		34.96	0.0024894	4	-0.126933	554.55	87.75	0
	VPIEVTIGELKK	Cc00_g17680;Cc03_g09850		31.35	0.00164886	2	-3.73203	663.403	59.85	1
	GcTPSQLALAWVHHQGK	Cc03_g09810;Cc03_g09900;Cc00_g17680	C2(Carbamidomethyl)	30.31	0.013827	3	-0.12093	630.653	68.1	0
	RLDVDcIDLYYQHR	Cc00_g17680;Cc03_g09850	C6(Carbamidomethyl)	30.02	0.0157772	3	-0.10641	622.637	65.45	1
	AHAVHPITAVQLEWSLWSR	Cc00_g17680;Cc03_g10240		28.98	0.0122047	4	1.89391	551.047	86.9	0
	DVcPIPGTTK	Cc03_g09810;Cc03_g09900;Cc00_g17680	C3(Carbamidomethyl)	25.32	0.0333423	2	0.28328	544.276	25.65	0
	LDVDcIDLYYQHR	Cc00_g17680;Cc03_g09850	C5(Carbamidomethyl)	24.54	0.0435935	3	0.77287	570.604	76.7333	0
	FAISYQDEK	Cc00_g17680		23.26	0.037293	2	-1.63369	550.766	37.6667	0
	GFFSSGPK	Cc03_g09890;Cc00_g17680;Cc03_g09810;Cc03_g09900		32.19	0.00531475	2	-0.82032	413.708	31.0333	0
Cc02_g35860	Aspartic proteinase oryzasin-1	1459.98	29.39	10	55.2815	5.36377
	Sequence	Protein Group Accessions	Modifications	IonScore	Exp Value	Charge	ΔM [ppm]	m/z [Da]	RT [min]	# Missed Cleavages
	YGSGSISGFSSQDNVEVGDLVVK	Cc02_g35860		121.31	1.04284e-11	2	-1.35143	1172.57	84.9333	0
	EIVSQYGELIWDLLVSGVLPDR	Cc02_g35860		95.55	2.01994e-09	2	-0.610844	1251.17	99.5333	0
	NYLDAQYYGEIGIGTPPQK	Cc02_g35860		85.58	4.24726e-08	2	0.569843	1064.02	84.4667	0
	EGSLTFVIAK	Cc02_g35860		84.78	2.67791e-08	2	0.556153	532.803	65.0333	0
	FTVIFDTGSSNLWVPSAK	Cc02_g35860		54.64	3.98527e-05	2	3.09906	985.01	92.5667	0
	cYFSIAcWLHSK	Cc02_g35860	C1(Carbamidomethyl); C7(Carbamidomethyl)	51.05	6.91007e-05	3	0.233789	524.576	87.6667	0
	EIVSqYGELIWDLLVSGVLPDR	Cc02_g35860	Q5(Deamidated)	32.99	0.00364198	3	6.50172	834.781	99.4667	0
	DPNAEDGGELVFGGVDTNHFK	Cc02_g35860		30.88	0.00608354	3	-0.975901	740.006	81.2667	0
	SFELTPK	Cc02_g35860		35.03	0.00221406	2	0.781651	411.224	32.1833	0
	DQVFIEASR	Cc02_g35860		27.06	0.0265665	2	0.124073	532.772	37	0
	QAGLcPLR	Cc02_g35860	C5(Carbamidomethyl)	22.56	0.0282859	2	-4.03716	457.746	22.9667	0
Cc07_g18150	Alcohol dehydrogenase 1	1433.19	28.72	1	41.588	6.39209
	Sequence	Protein Group Accessions	Modifications	IonScore	Exp Value	Charge	ΔM [ppm]	m/z [Da]	RT [min]	# Missed Cleavages
	GSTVAIFGLGAVGLAAAEGAR	Cc07_g18150;Cc10_g12940		83.91	2.90607e-08	2	-0.491476	944.518	93.8167	0
[truncated: 7,890 more rows]

## Sheet: Table S3 - hormones profiles
	Table S3 - ESI-MS-MS Phytohormone profiling in developing Arabica coffee seed (stage 4 to stage 7)
		ABA and ABA metabolites (ng/g DW)							Cytokinins (ng/g DW)										Auxins (ng/g DW)					Gibberellins (ng/g DW)
	Sample	ABA	DPA	ABAGE	PA	7'OH-ABA	neo-PA	t-ABA	t-ZOG	c-ZOG	t-Z	c-Z	dhZ	t-ZR	c-ZR	dhZR	2iP	iPA	IAA	IAA-Ala	IAA-Asp	IAA-Glu	IAA-Leu	GA1	GA3	GA4	GA7	GA8	GA9	GA19	GA20	GA24	GA29	GA34	GA44	GA51	GA53
	ST4-rep1	3263.43	28132.3	1187.54	215.127	104.902	19.9523	21.9632	2406.96	n.d.	9052.66	n.d.	n.d.	165.132	<5	102.291	14145.7	153.566	182.707	n.d.	31.6234	<10	<5	n.d.	n.d.	n.d.	n.d.	n.d.	171.858	1833.6	648.95	74.0795	260.641	n.d.	183.272	26.7739	107
	ST4-rep2	3307.39	20976.3	1170.09	201.346	92.4237	33.4897	21.3521	2471.71	n.d.	8095.82	n.d.	n.d.	137.343	<5	93.0536	15137.1	126.725	175.338	<5	26.7107	<10	<5	n.d.	n.d.	n.d.	<5	n.d.	161.199	1768.97	608.113	90.1192	221.195	n.d.	177.147	27.7567	95.5218
	ST4-rep3	3455.4	25452.4	1309.47	215.805	128.974	<40	<38	2373.93	n.d.	10253.9	n.d.	n.d.	162.375	<5	107.118	12172.3	166.886	182.877	<7	29.6644	<10	<5	n.d.	n.d.	n.d.	8.02018	n.d.	173.41	1810.57	671.7	102.561	222.69	n.d.	181.719	30.543	118.952
	ST4 Mean	3342.07	24853.7	1222.37	210.759	108.767	26.721	21.6576	2417.53		9134.12			154.95		100.821	13818.4	149.059	180.308		29.3328								168.822	1804.38	642.921	88.9199	234.842		180.713	28.3579	107.158
	ST4 StDev	100.573	3615.37	75.9363	8.15938	18.579	9.5724	0.432095	49.739		1081.33			15.3101		7.14658	1509.28	20.4563	4.3043		2.47306								6.64772	32.7564	32.2194	14.2786	22.3555		3.18393	1.95517	11.716
	ST5-rep1	936.283	1371.22	371.878	39.4568	90.3684	<31	21.2542	1424.72	n.d.	2062.85	n.d.	n.d.	101.684	<5	33.3928	21725.7	283.022	87.9356	<5	<25	<10	<5	n.d.	n.d.	n.d.	<5	n.d.	n.d.	166.093	410.132	11.0746	n.d.	n.d.	n.d.	<10	n.d.
	ST5-rep2	893.56	1039.76	271.112	33.9017	50.6706	<7	23.5759	1520.58	n.d.	1845.84	n.d.	n.d.	125.002	<7	32.1744	20963.8	288.413	90.5218	<5	<24	<10	<5	n.d.	n.d.	n.d.	<5	n.d.	n.d.	147.891	399.407	<10	n.d.	n.d.	n.d.	n.d.	n.d.
	ST5-rep3	893.471	1202.68	382.174	26.5708	80.8142	8.34236	22.9215	1681.49	n.d.	2190.31	n.d.	n.d.	91.9987	6.4209	32.8486	20582.4	261.391	89.7023	<5	<24	<10	<5	n.d.	n.d.	n.d.	<5	n.d.	n.d.	148.561	380.656	<10	n.d.	n.d.	n.d.	<10	n.d.
	ST5 mean	907.771	1204.55	341.721	33.3098	73.9511		22.5839	1542.26		2033			106.228		32.8053	21090.6	277.609	89.3866											154.182	396.731
	ST5 StDev	24.6917	165.741	61.3656	6.46336	20.7197		1.19711	129.752		174.166			16.9646		0.610357	582.125	14.3014	1.32169											10.321	14.9192
	ST6-rep1	372.6	1083.5	<36	<10	14.3215	<5	36.4511	837.182	n.d.	n.d.	n.d.	n.d.	<5	<5	17.1884	<15	<5	45.7674	<5	<25	<10	<5	n.d.	n.d.	n.d.	<5	n.d.	n.d.	<25	40.7335	<10	<104	n.d.	n.d.	<10	n.d.
	ST6-rep2	379.385	1171.37	n.d.	<10	18.1572	n.d.	42.6935	750.832	n.d.	n.d.	n.d.	n.d.	<5	<5	17.3802	<10	<5	<57	<5	<26	<10	<5	n.d.	n.d.	n.d.	<5	n.d.	n.d.	<26	45.6993	<10	83.0998	n.d.	n.d.	n.d.	n.d.
	ST6-rep3	361.693	1027.4	<52	10.6954	25.4318	<5	41.4495	745.669	n.d.	<55	n.d.	n.d.	<5	<5	17.7431	<10	<5	47.1444	<5	<26	<10	<5	n.d.	n.d.	n.d.	<5	n.d.	n.d.	<26	43.7353	<10	82.2508	n.d.	n.d.	<10	n.d.
	ST6 mean	371.226	1094.09			19.3035		40.198	777.894							17.4372			46.4559												43.3894		82.6753
	ST6 stdev	8.92567	72.5661			5.64315		3.30403	51.4093							0.281747			0.97367												2.5009		0.600347
	ST7-rep1	144.843	665.916	n.d.	<10	9.62237	n.d.	67.3581	817.872	n.d.	n.d.	n.d.	n.d.	<5	24.9057	<5	<10	7.17249	34.584	<5	<24	n.d.	<5	n.d.	n.d.	n.d.	<5	n.d.	n.d.	<24	49.9942	<10	81.479	n.d.	n.d.	<10	n.d.
	ST7-rep2	154.042	668.041	<24	<9	15.1392	n.d.	76.0919	902.727	n.d.	n.d.	n.d.	n.d.	<5	28.9349	<5	<9	10.4843	32.9751	n.d.	<24	n.d.	<5	n.d.	n.d.	n.d.	<5	n.d.	n.d.	25.0248	47.8272	9.91755	107.973	n.d.	n.d.	<9	n.d.
	ST7-rep3	147.242	621.655	n.d.	<10	11.9493	n.d.	77.7956	969.54	n.d.	n.d.	n.d.	n.d.	<5	28.641	<5	<10	6.14178	44.2822	n.d.	<25	n.d.	<5	n.d.	n.d.	n.d.	<5	n.d.	n.d.	<25	40.2313	<10	104.309	n.d.	n.d.	<10	n.d.
	ST7 mean	148.709	651.871			12.237		73.7485	896.713						27.4939			7.93286	37.2805												46.0176		97.9204
	ST7 stdev	4.77172	26.1892			2.76965		5.59944	76.0126						2.24627			2.26892	6.11685												5.12685		14.356
		n.d.	Concentration is below the Limit of Detection (LOD) or Signal to Noise ratio is less than 3
		< x	Concentration is below the Limit of Quantification (LOQ)
ABA & metabolites
	ABA	cis-Abscisic acid
	ABAGE	Abscisic acid glucose ester
	DPA	Dihydrophaseic acid
	PA	Phaseic acid
	7'OH-ABA	7'-Hydroxy-abscisic acid
	neo-PA	neo-Phaseic acid
	t-ABA	trans-Abscisic acid
Auxins
	IAA	Indole-3-acetic acid
	IAA-Asp	N-(Indole-3-yl-acetyl)-aspartic acid
	IAA-Glu	N-(Indole-3-yl-acetyl)-glutamic acid
	IAA-Ala	N-(Indole-3-yl-acetyl)-alanine
	IAA-Leu	N-(Indole-3-yl-acetyl)-leucine
Cytokinins
	t-ZOG	(trans) Zeatin-O-glucoside
	c-ZOG	(cis) Zeatin-O-glucoside
	t-Z	(trans) Zeatin
	c-Z	(cis) Zeatin
	dhZ	Dihydrozeatin
	t-ZR	(trans) Zeatin riboside
	c-ZR	(cis) Zeatin riboside
	dhZR	Dihydrozeatin riboside
	2iP	Isopentenyladenine
	iPA	Isopentenyladenosine
Gibberellins
	GA1	Gibberellin 1
	GA3	Gibberellin 3
	GA4	Gibberellin 4
	GA7	Gibberellin 7
	GA8	Gibberellin 8
	GA9	Gibberellin 9
	GA19	Gibberellin 19
	GA20	Gibberellin 20
	GA24	Gibberellin 24
	GA29	Gibberellin 29
	GA34	Gibberellin 34
	GA44	Gibberellin 44
	GA51	Gibberellin 51
	GA53	Gibberellin 53

## Sheet: Table S4 Transcriptome Seed
Table S4 microarray seed transcriptome			Relative expression level
Reporter ID (oligonucleotide probe)	SGN Accession (Coffea build#2)	Best Coffea canephora gene model	Stage 1 (45 DAF)	Stage 2 (75 DAF)	Stage 3 (105 DAF)	Stage 4 (135 DAF)	Stage 5 (150 DAF)	Stage 6 (200 DAF)	Stage 7 (250 DAF)	DEGs during seed development (FDR<0.05)	DEGs between two consecutive stages (FDR<0.05)	Genebank best hit	E value	Putative function	Putative function'	TAIR	E Value
Cof::opCocaV10012662	SGN-U350708	Cc10_g12930 Alcohol dehydrogenase class-P	0.22676	0.223336	0.307967	0.530439	1.55639	8.20301	2.94244	*	***	AT1G77120.1	1e-130	Symbols: ADH, ATADH, ADH1 | ADH1	ALCOHOL DEHYDROGENASE 1	AT1G77120.1	1e-130	ADH, ATADH, ADH1 | ADH1
Cof::opCocaV10009448	SGN-U351643	Cc03_g14610 Putative late blight resistance protein homolog R1B-17	1.20589	1.07114	1.05516	0.838695	1.15591	1.07009	1.2613	*
Cof::opCocaV10011791	SGN-U359395	Cc11_g01510 Hypothetical protein	0.930106	0.986728	1.06971	1.19033	0.92964	0.898166	0.961861
Cof::opCocaV10011480	SGN-U349610	Cc05_g07460 ADP,ATP carrier protein 3, mitochondrial	1.04611	1.03077	0.97705	0.855506	0.802633	0.883245	0.690096	*		gi|84468306|dbj|BAE71236.1|	1e-146	putative ADP,ATP carrier-like protein [Trifolium pratense]		AT4G28390.1	1e-146	ATAAC3, AAC3 | AAC3 (ADP/ATP CARRIER 3 " ATP:ADP antiporter/ binding | chr4:14041492-14042787 REVERSE "
Cof::opCocaV10000275	SGN-U349051	Cc09_g00310 binding	0.95732	1.12589	1.02992	1.08935	1.03453	1.02711	0.999276
Cof::opCocaV10001538	SGN-U355922	Cc01_g11240 geminivirus rep interacting kinase 2	0.849178	0.830787	0.863243	1.12908	1.57341	1.38634	1.09775	*
Cof::opCocaV10007566	SGN-U351705	Cc06_g16430 Pectin lyase-like superfamily protein	0.871978	1.15593	1.35081	1.02116	0.590793	2.59381	2.53462	*	***	AT3G57790.1	5e-110	glycoside hydrolase family 28 protein / polygalacturonase	pectinase	AT3G57790.1	5e-110	glycoside hydrolase family 28 protein / polygalacturonase
Cof::opCocaV10014314	SGN-U358551	Cc01_g19090 BI1-like protein	1.01003	1.00563	0.868903	1.13378	1.02428	1.43447	1.24056	*		gi|61889383|emb|CAI53895.2|	1e-16	putative receptor associated protein [Capsicum chinense]		AT3G63310.1	3e-18	glutamate binding | chr3:23398913-23399857 REVERSE
Cof::opCocaV10001728	SGN-U351373	Cc07_g20970 Succinate dehydrogenase [ubiquinone] iron-sulfur subunit 2, mitochondrial	0.933168	0.938704	0.918563	1.00328	0.991417	0.997083	0.912692			AT5G40650.1	6e-127	Symbols: SDH2-2 | SDH2-2	succinate dehydrogenase 2-2	AT5G40650.1	6e-127	SDH2-2 | SDH2-2
Cof::opCocaV10012442	SGN-U350633		0.999055	1.19591	0.931181	0.993692	1.13233	1.09834	1.08558
Cof::opCocaV10015131	SGN-U356778	Cc06_g20260 Peroxisome biogenesis protein 2	0.974966	1.0404	0.97959	1.06269	0.977607	1.00619	0.985335			AT1G79810.2	6e-56	Symbols: PEX2, TED3 | TED3	REVERSAL OF THE DET PHENOTYPE	AT1G79810.2	6e-56	PEX2, TED3 | TED3
Cof::opCocaV10010897	SGN-U360571		1.18431	1.22439	1.14639	1.03073	0.898249	1.06671	1.11373	*
Cof::opCocaV10000524	SGN-U351905	Cc08_g00060 CHD3-type chromatin-remodeling factor PICKLE	1.19366	1.06638	1.07872	0.920364	0.892806	1.23739	1.33382	*	***	AT2G25170.1	1e-10	Symbols: CHR6, GYM, CHD3, SSL2, PKL | PKL/SSL2	PICKLE, SUPPRESSOR OF SLR2	AT2G25170.1	1e-10	CHR6, GYM, CHD3, SSL2, PKL | PKL/SSL2
Cof::opCocaV10004205	SGN-U349022	Cc06_g05500 60S acidic ribosomal protein P2B	1.05894	0.973685	1.0952	1.12893	0.836749	0.744461	0.685199	*	***	AT3G44590.1	2e-16	60S acidic ribosomal protein P2	RPP2D	AT3G44590.1	2e-16	60S acidic ribosomal protein P2
Cof::opCocaV10009206	SGN-U360981	Cc00_g24900 Hypothetical protein	1.01606	1.02408	1.09731	1.07995	1.12725	1.09739	1.08813
Cof::opCocaV10013605	SGN-U359607	Cc02_g12400 NAD(P)H dehydrogenase B3	1.38294	1.19035	1.15043	0.800972	0.841006	1.53648	1.97234	*	***	gi|87240748|gb|ABD32606.1|	1e-116	FAD-dependent pyridine nucleotide-disulphide oxidoreductase		AT4G21490.1	2e-116	pyridine nucleotide-disulphide oxidoreductase family protein | chr4:11436507-11438969 REVERSE
Cof::opCocaV10005278	SGN-U349050	Cc09_g01430 WRKY transcription factor 6	0.990435	0.878545	0.960107	0.935466	1.11943	1.51978	2.30877	*		gi|126013406|gb|ABN69038.1|	8e-57	WRKY protein [Solanum tuberosum]		AT4G22070.1	1e-34	ATWRKY31, WRKY31 | WRKY31 (WRKY DNA-binding protein 31 " transcription factor | chr4:11691393-11694246 REVERSE "
Cof::opCocaV10012987	SGN-U360502	Cc06_g10630 Mitogen-activated protein kinase kinase 6	0.999501	1.01079	1.00973	1.00838	1.11589	1.09319	0.938105
Cof::opCocaV10011266	SGN-U362388		1.04719	1.21875	0.930818	1.05499	1.03911	1.02913	0.94592
Cof::opCocaV10006529	SGN-U352111	Cc09_g00250 Protein kinase G11A	1.07717	1.08093	1.2005	1.02916	0.939186	0.956902	1.10418
Cof::opCocaV10012335	SGN-U347336	Cc11_g14800 FUNCTIONS IN	0.886112	0.975239	1.07023	1.30787	0.928419	0.815802	0.766947	*	***	gi|15239148|ref|NP_196729.1|	9e-91	putative protein [Arabidopsis thaliana]		AT5G11680.1	1e-92	similar to hypothetical protein TTHERM_00502170 [Tetrahymena thermophila SB210] (GB:XP_001022271.1 " similar to Os09g0512900 [Oryza sativa (japonica cultivar-group" ] (GB:NP_001063646.1 " | chr5:3759464-3760635 FORWARD "
Cof::opCocaV10013320	SGN-U357519		1.12136	1.08489	0.991112	1.12544	1.01032	0.90993	1.08543
Cof::opCocaV10006775	SGN-U352791	Cc06_g09070 3-ketoacyl-CoA synthase 11	1.19805	0.875491	0.794945	1.19564	1.06895	0.760662	0.944463	*	***	AT2G26640.1	1e-114	beta-ketoacyl-CoA synthase, putative | chr2:11337172-11338701 FORWARD		AT2G26640.1	1e-114	beta-ketoacyl-CoA synthase, putative | chr2:11337172-11338701 FORWARD
Cof::opCocaV10009030	SGN-U354117	Cc07_g19130 Putative uncharacterized protein	1.34448	1.12168	0.989796	1.01856	0.947346	0.975124	1.05963	*		AT2G18245.1	9e-31	similar to unknown protein [Arabidopsis thaliana]	TAIR:AT3G19970.1	AT2G18245.1	9e-31	similar to unknown protein [Arabidopsis thaliana]
Cof::opCocaV10015278	SGN-U357069		1.10463	0.998703	0.967664	0.997766	1.17876	0.880964	1.10512			AT4G21960.1	1e-25	Symbols: PRXR1 | PRXR1	peroxidase 42	AT4G21960.1	1e-25	PRXR1 | PRXR1
Cof::opCocaV10000802	SGN-U358088	Cc07_g12000 Putative Exosome complex CDSuclease RRP44	0.906539	1.0244	0.975163	1.06409	1.15371	1.05614	0.957213			AT2G17510.1	3e-22	ribonuclease II family protein | chr2:7616477-7622963 REVERSE		AT2G17510.1	3e-22	ribonuclease II family protein | chr2:7616477-7622963 REVERSE
Cof::opCocaV10011165	SGN-U354003	Cc07_g12440 Hypothetical protein	0.835754	0.97587	0.880371	0.995522	1.23027	1.31222	1.07238	*
Cof::opCocaV10004497	SGN-U351186	Cc06_g07640 INVOLVED IN	1.02537	1.17194	1.15363	1.01208	0.876271	0.811594	0.849202			AT5G35080.1	5e-19	similar to unknown protein [Oryza sativa	japonica cultivar-group	AT5G35080.1	5e-19	similar to unknown protein [Oryza sativa
Cof::opCocaV10011235	SGN-U359273	Cc08_g12300 Protein of unknown function, DUF547	1.16268	1.06401	0.968502	1.26459	0.965547	0.674326	0.730815	*	***	AT5G47380.1	2e-95	similar to unknown protein [Arabidopsis thaliana]	TAIR:AT5G66600.1	AT5G47380.1	2e-95	similar to unknown protein [Arabidopsis thaliana]
Cof::opCocaV10009039	SGN-U356366	Cc04_g03000 Golgin candidate 5	0.903421	0.934209	0.915994	0.962927	1.09708	0.946985	0.93298			gi|87240431|gb|ABD32289.1|	4e-57	tRNA-binding arm		AT1G79830.1	6e-45	similar to CIP1 (COP1-INTERACTIVE PROTEIN 1 [Arabidopsis thaliana] (TAIR:AT5G41790.1 " similar to Os05g0559900 [Oryza sativa (japonica cultivar-group" ] (GB:NP_001056303.1 " similar to Tropomyosin tRNA-binding arm t-snare [Medicago truncatula] (GB:.
Cof::opCocaV10002240	SGN-U356712	Cc03_g05800 Long-chain-alcohol oxidase FAO1	1.02882	1.02316	1.0706	0.864622	1.02552	1.03792	1.25091			AT1G03990.1	7e-08	alcohol oxidase-related | chr1:1024846-1027615 FORWARD		AT1G03990.1	7e-08	alcohol oxidase-related | chr1:1024846-1027615 FORWARD
Cof::opCocaV10014329	SGN-U361687	Cc03_g03050 Uncharacterized protein At5g19025	1.05524	0.948161	1.04689	1.1065	1.13371	0.860294	1.02949			AT3G06180.1	3e-26	structural constituent of ribosome | chr3:1871711-1873560 FORWARD		AT3G06180.1	3e-26	structural constituent of ribosome | chr3:1871711-1873560 FORWARD
Cof::opCocaV10009603	SGN-U361952	Cc09_g10200 Hypothetical protein	1.15392	0.96728	1.04619	1.10344	1.09415	0.97666	0.981907			AT2G35035.1	1e-18	Symbols: URED | URED	urease accessory protein D	AT2G35035.1	1e-18	URED | URED
Cof::opCocaV10009566	SGN-U357601	Cc00_g18880 late embryogenesis abundant protein-related / LEA protein-related	0.533612	0.487948	0.51699	2.46074	0.512682	0.497764	0.68082	*	***	gi|84874558|gb|ABC68276.1|	2e-68	late embryogenic abundant protein [Coffea canephora]		AT3G19430.1	2e-38	late embryogenesis abundant protein-related / LEA protein-related | chr3:6736388-6738336 REVERSE
Cof::opCocaV10002133	SGN-U360904	Cc11_g14690 Polygalacturonase-1 non-catalytic subunit beta	1.07746	1.04002	0.969389	0.904191	0.906049	0.909726	1.00741
Cof::opCocaV10001555	SGN-U362191	Cc01_g11670 Putative Dof zinc finger protein DOF2.1	1.16378	0.982988	1.00451	1.06477	0.78271	1.88132	1.98319	*	***	gi|112363376|gb|ABI16012.1|	2e-11	Dof11 [Glycine max]		AT2G28510.1	2e-07	Dof-type zinc finger domain-containing protein | chr2:12206460-12207704 REVERSE
Cof::opCocaV10002175	SGN-U360914		0.603976	1.10288	1.25879	1.26459	0.836884	0.736835	0.894327	*
Cof::opCocaV10000277	SGN-U354562	Cc08_g00980 CTC-interacting domain 7	1.02341	1.11043	1.07257	0.942854	1.01469	0.942156	0.957193			gi|15225276|ref|NP_180196.1|	1e-94	At2g26280 [Arabidopsis thaliana]		AT2G26280.1	1e-96	CID7 | CID7 ATP binding / damaged DNA binding | chr2:11195221-11197657 REVERSE
Cof::opCocaV10014188	SGN-U352560	Cc02_g35570 Putative RNA polymerase II subunit B1 CTD phosphatase RPAP2 homolog	0.949209	1.01747	1.02854	0.88427	0.939417	1.43561	1.48084	*	***	AT5G26760.2	3e-47	similar to Os05g0134300 [Oryza sativa	japonica cultivar-group	AT5G26760.2	3e-47	similar to Os05g0134300 [Oryza sativa
Cof::opCocaV10000139	SGN-U359098	Cc02_g02180 Reticulon-like protein B2	1.30911	1.06458	1.00022	0.95564	0.968156	0.673472	0.786529	*	***
Cof::opCocaV10001681	SGN-U348181	Cc08_g00990 Putative Protein of unknown function (DUF1677)	0.819326	0.663885	0.624354	0.781073	1.2282	2.69099	3.16277	*	***	gi|15218503|ref|NP_177395.1|	8e-20	unknown protein		AT1G72510.2	8e-22	similar to unknown protein [Arabidopsis thaliana] (TAIR:AT2G09970.1 " similar to 4Fe-4S ferredoxin, iron-sulfur binding [Medicago truncatula] (GB:ABE81755.1" " contains InterPro domain Protein of unknown function DUF1677, plant (InterPro:IPR012876" "
Cof::opCocaV10012213	SGN-U353900	Cc04_g06050 Protein kinase superfamily protein	0.856781	0.916982	0.946931	1.08811	1.21855	1.05732	0.988802	*		AT3G17850.1	3e-34	protein kinase, putative | chr3:6109860-6116251 REVERSE		AT3G17850.1	3e-34	protein kinase, putative | chr3:6109860-6116251 REVERSE
Cof::opCocaV10003029	SGN-U347954	Cc11_g15360 CRS2-associated factor 2, chloroplastic	1.16544	1.10995	1.08436	0.983927	0.984783	0.953482	0.941808			gi|22329751|ref|NP_173754.2|	8e-36	F28C11.4 [Arabidopsis thaliana]		AT1G23400.1	1e-37	CAF2, ATCAF2 | ATCAF2/CAF2 (ARABIDOPSIS THALIANA HOMOLOG OF MAIZE CAF2 " | chr1:8312188-8314729 REVERSE "
Cof::opCocaV10012466	SGN-U349572	Cc05_g08530 60S ribosomal protein L11	1.51505	1.26325	1.12825	0.935025	0.708765	0.704357	0.766788	*		AT2G42740.1	6e-87	Symbols: RPL16A | RPL16A	ribosomal protein large subunit 16A	AT2G42740.1	6e-87	RPL16A | RPL16A
Cof::opCocaV10011285	SGN-U353263	Cc00_g10990 Secologanin synthase	0.898326	0.873431	0.949663	0.965816	0.9715	1.86354	2.05714	*	***	AT3G14690.1	5e-167	Symbols: CYP72A15 | CYP72A15	cytochrome P450, family 72, subfamily A, polypeptide 15	AT3G14690.1	5e-167	CYP72A15 | CYP72A15
Cof::opCocaV10004789	SGN-U360117	Cc02_g23330 KH domain-containing protein At1g09660	0.901277	1.06958	0.952438	1.13626	1.0344	1.08836	0.972938			AT1G09660.1	9e-39	KH domain-containing quaking protein, putative | chr1:3128034-3130793 REVERSE		AT1G09660.1	9e-39	KH domain-containing quaking protein, putative | chr1:3128034-3130793 REVERSE
Cof::opCocaV10004804	SGN-U354635	Cc02_g37470 NAD-dependent malic enzyme 59 kDa isoform, mitochondrial	1.21468	1.09754	1.08021	0.959222	1.00063	0.674125	0.742281	*	***	gi|585452|sp|P37225|MAON_SOLTU	7e-08	NAD-DEPENDENT MALIC ENZYME 59 KDA ISOFORM, MITOCHONDRIAL PRECURSOR	NAD-ME
Cof::opCocaV10010524	SGN-U362530		1.08116	1.07787	1.13917	1.11663	1.07415	0.975042	1.13358
Cof::opCocaV10004136	SGN-U349006	Cc08_g04350 Putative UDP-glycosyltransferase 73C7	1.20009	1.33913	1.14987	0.937865	0.856451	0.95457	1.20653			AT2G36780.1	3e-42	UDP-glucoronosyl/UDP-glucosyl transferase family protein | chr2:15424697-15426187 REVERSE		AT2G36780.1	3e-42	UDP-glucoronosyl/UDP-glucosyl transferase family protein | chr2:15424697-15426187 REVERSE
Cof::opCocaV10006688	SGN-U348766	Cc04_g05020 40S ribosomal protein S12	1.16284	1.16857	0.963651	0.973305	0.485668	0.451573	0.432639	*	***	AT2G32060.1	1e-51	40S ribosomal protein S12	RPS12C	AT2G32060.1	1e-51	40S ribosomal protein S12
Cof::opCocaV10005040	SGN-U356375	Cc02_g37760 Uncharacterized protein At3g61260	0.936991	0.994886	0.922763	0.959117	1.08475	1.53202	1.36016	*
Cof::opCocaV10011128	SGN-U349535	Cc03_g14120 Putative 15 kDa selenoprotein	0.984793	1.1583	1.18651	1.01763	0.941212	0.783204	0.731876	*		AT1G05720.1	9e-61	selenoprotein family protein | chr1:1717676-1718848 REVERSE		AT1G05720.1	9e-61	selenoprotein family protein | chr1:1717676-1718848 REVERSE
Cof::opCocaV10012028	SGN-U350757	Cc01_g09630 Putative CONTAINS InterPro DOMAIN/s	0.917609	0.950755	1.06994	0.912891	1.02284	1.286	1.34281	*		AT3G22435.1	6e-12	XS domain-containing protein | chr3:7956256-7957612 FORWARD		AT3G22435.1	6e-12	XS domain-containing protein | chr3:7956256-7957612 FORWARD
Cof::opCocaV10005324	SGN-U354653	Cc07_g02370 UDP-glycosyltransferase 90A1	0.929091	0.945016	1.09678	1.0637	0.99325	1.09043	1.16636			gi|21553613|gb|AAM62706.1|	3e-70	putative glucosyltransferase [Arabidopsis thaliana]		AT2G16890.2	3e-72	UDP-glucoronosyl/UDP-glucosyl transferase family protein | chr2:7324020-7326104 FORWARD
Cof::opCocaV10006169	SGN-U350949	Cc06_g21180 Hypothetical protein	0.928361	1.07522	0.998742	1.04168	1.0935	0.999293	1.1169
Cof::opCocaV10009177	SGN-U347583	Cc10_g01750 C2H2-like zinc finger protein	1.11755	1.09704	1.1727	0.974677	0.851816	1.07046	1.16581	*		gi|15222333|ref|NP_177700.1|	1e-44	zinc finger	C2H2 type	AT1G75710.1	2e-46	zinc finger (C2H2 type " family protein | chr1:28432467-28434789 FORWARD "
Cof::opCocaV10011052	SGN-U359855	Cc11_g12070 Putative Glucan endo-1,3-beta-glucosidase-like protein 3	1.1306	1.18849	1.17388	0.859312	1.03218	0.703053	0.708648	*	***	AT5G08000.1	9e-30	Symbols: E13L3 | glycosyl hydrolase family protein 17 | chr5:2563685-2565283 FORWARD		AT5G08000.1	9e-30	E13L3 | glycosyl hydrolase family protein 17 | chr5:2563685-2565283 FORWARD
Cof::opCocaV10006125	SGN-U360286	Cc02_g05430 Macro domain-containing protein XCC3184	1.17911	1.2036	1.13334	0.784182	0.798321	1.14467	1.13758	*	***	gi|92898859|gb|ABE94379.1|	8e-37	Appr-1-p		AT2G40600.1	4e-36	appr-1-p processing enzyme family protein | chr2:16954090-16955615 REVERSE
Cof::opCocaV10000511	SGN-U350270	Cc05_g13370 Protein disulfide isomerase-like 5-4	1.51784	1.23123	1.00091	0.846658	0.850486	0.806754	0.769959	*		AT4G27080.1	3e-44	Symbols: ATPDIL5-4 | ATPDIL5-4	PDI-LIKE 5-4	AT4G27080.1	3e-44	ATPDIL5-4 | ATPDIL5-4
Cof::opCocaV10008824	SGN-U362598	Cc04_g13030 Putative unknown protein; FUNCTIONS IN	0.941326	1.24331	1.23746	1.15412	0.981872	0.697749	0.746677	*	***	AT1G60010.1	6e-41	similar to unknown protein [Arabidopsis thaliana]	TAIR:AT1G10530.1	AT1G60010.1	6e-41	similar to unknown protein [Arabidopsis thaliana]
Cof::opCocaV10008306	SGN-U358531		1.11543	0.922046	1.02144	1.09217	1.07494	1.04766	0.994467			gi|84514187|gb|ABC59102.1|	2e-49	cytochrome P450 monooxygenase CYP706A12 [Medicago truncatula]		AT4G12330.1	1e-45	CYP706A7 | CYP706A7 (cytochrome P450, family 706, subfamily A, polypeptide 7 " oxygen binding | chr4:7317774-7319656 REVERSE "
Cof::opCocaV10002571	SGN-U360539	Cc10_g16080 PLC-like phosphodiesterases superfamily protein	0.041891	0.0646692	0.138423	1.90289	2.21604	0.733838	0.457943	*	***
Cof::opCocaV10003467	SGN-U360359	Cc10_g04870 Putative F-box/LRR-repeat protein 8	0.933493	1.13521	1.12387	1.02222	0.831077	1.00766	1.16841
Cof::opCocaV10011482	SGN-U348014	Cc06_g07410 Homeobox protein knotted-1-like 3	1.29207	1.21378	1.11764	0.665044	0.865893	1.07843	1.6291	*	***	gi|6016226|sp|O22300|LET12_LYCES	6e-126	Homeobox protein knotted-1-like LET12		AT5G11060.1	4e-117	KNAT4 | KNAT4 (KNOTTED1-LIKE HOMEOBOX GENE 4 " transcription factor | chr5:3510409-3512968 FORWARD "
Cof::opCocaV10013733	SGN-U357529	Cc02_g09060 Putative Methyltransferase-like protein 6	1.15572	1.12968	0.959393	0.932732	1.01881	0.984186	1.03096			gi|3776564|gb|AAC64881.1|	6e-30	Similar to hypothetical protein T1D16.16 gi3075397 from A. thaliana BAC gb|AC004484 [Arabidopsis thaliana]		AT1G54650.1	7e-32	similar to unknown protein [Arabidopsis thaliana] (TAIR:AT2G26200.1 " similar to Os07g0414200 [Oryza sativa (japonica cultivar-group" ] (GB:NP_001059456.1 " similar to PREDICTED: hypothetical protein isoform 1 [Gallus gallus] (GB:XP_001235215.1" " con
Cof::opCocaV10013990	SGN-U351339	Cc01_g18920 Protein of unknown function (DUF506) _x0001_	0.270082	0.240816	0.364647	1.61152	1.73628	1.36094	0.634218	*	***	AT3G22970.1	2e-78	similar to unknown protein [Arabidopsis thaliana]	TAIR:AT4G14620.1	AT3G22970.1	2e-78	similar to unknown protein [Arabidopsis thaliana]
Cof::opCocaV10011379	SGN-U358546		1.02223	1.0273	1.12821	1.09734	1.12473	0.979888	1.0249			gi|50284480|dbj|BAD29721.1|	4e-38	UDP-glucose glucosyltransferase [Catharanthus roseus]		AT3G21750.1	9e-26	UDP-glucoronosyl/UDP-glucosyl transferase family protein | chr3:7664572-7665993 FORWARD
Cof::opCocaV10010755	SGN-U356642	Cc02_g11060 Putative Pumilio homolog 4	0.846248	0.856753	1.05572	0.924752	1.34747	1.00428	0.97009	*	***	AT3G10360.1	7e-78	Symbols: APUM4 | APUM4	ARABIDOPSIS PUMILIO 4	AT3G10360.1	7e-78	APUM4 | APUM4
Cof::opCocaV10002819	SGN-U358737	Cc09_g10760 Thioredoxin-like 1-1, chloroplastic	0.823079	0.981918	0.777998	0.782926	0.936363	3.18432	3.90895	*	***
Cof::opCocaV10012828	SGN-U358430	Cc01_g17050 Cyclin-dependent kinase inhibitor 3	1.14329	0.896928	1.00885	1.09645	0.922651	0.943799	1.07455			AT5G48820.1	8e-27	Symbols: KRP3, ICK6 | ICK6	KIP-RELATED PROTEIN 3	AT5G48820.1	8e-27	KRP3, ICK6 | ICK6
Cof::opCocaV10014340	SGN-U352985	Cc10_g08680 Probable peptide/nitrate transporter At3g54450	0.584893	0.712228	0.863584	1.25748	1.51574	1.27408	1.25783	*	***	AT1G72120.1	1e-55	proton-dependent oligopeptide transport	POT	AT1G72120.1	1e-55	proton-dependent oligopeptide transport
Cof::opCocaV10002040	SGN-U348044	Cc02_g16940 B-box zinc finger family protein	0.61321	0.535662	0.671423	1.49995	1.31705	1.12464	1.06918	*	***	gi|115480279|ref|NP_001063733.1|	1e-65	Os09g0527900 [Oryza sativa Japonica Group]		AT2G21320.1	1e-62	zinc finger (B-box type " family protein | chr2:9133583-9134733 FORWARD "
Cof::opCocaV10013192	SGN-U354987		1.08777	1.11819	1.0479	0.98293	1.08578	0.96356	1.04472
Cof::opCocaV10014108	SGN-U348066	Cc00_g33000 Hypothetical protein	0.810754	0.897394	0.842668	1.27108	1.11934	1.03714	0.952767	*	***	gi|18394883|ref|NP_564119.1|	5e-45	At1g20580/F2D10_6 [Arabidopsis thaliana]		AT1G20580.1	5e-47	small nuclear ribonucleoprotein, putative / snRNP, putative / Sm protein, putative | chr1:7128969-7130361 FORWARD
Cof::opCocaV10004064	SGN-U347810	Cc06_g23570 Organic cation/carnitine transporter 7	1.28361	1.36358	1.20834	0.670297	0.574391	1.20799	2.25066	*	***	gi|125549662|gb|EAY95484.1|	2e-76	hypothetical		AT3G13050.1	7e-71	transporter-related | chr3:4176873-4178875 FORWARD
Cof::opCocaV10012298	SGN-U357110	Cc04_g05510 4-coumarate--CoA ligase 1	1.09907	0.92049	1.1871	1.09862	1.0197	0.832733	1.13102	*
Cof::opCocaV10001109	SGN-U354852	Cc07_g11940 Putative Calcium-binding EF hand family protein	1.0579	1.03503	1.1583	1.10958	1.07712	1.12242	1.06232			AT1G20760.1	1e-39	calcium-binding EF hand family protein | chr1:7209505-7214763 FORWARD		AT1G20760.1	1e-39	calcium-binding EF hand family protein | chr1:7209505-7214763 FORWARD
Cof::opCocaV10014118	SGN-U349317	Cc00_g12340 Putative ATP binding;protein kinases;protein serine/threonine kinases	1.42807	1.04223	0.950549	0.773008	1.25717	0.83719	0.921698	*	***
Cof::opCocaV10006512	SGN-U360655	Cc07_g21260 Putative Far-red impaired responsive (FAR1) family protein	1.04575	0.989441	0.977256	1.14211	1.00947	1.03182	1.13295
Cof::opCocaV10001850	SGN-U353186		1.08316	1.05154	1.32608	0.963745	1.04273	1.03147	1.05482			ATMG00860.1	7e-12	Symbols: ORF158 | Identical to Hypothetical mitochondrial protein AtMg00860	ORF158	ATMG00860.1	7e-12	ORF158 | Identical to Hypothetical mitochondrial protein AtMg00860
Cof::opCocaV10007510	SGN-U348553	Cc04_g05750 unknown protein; FUNCTIONS IN	1.0816	0.972183	0.874611	0.841814	1.17635	1.19735	1.18863	*	***	gi|92871097|gb|ABE80212.1|	1e-46	Protein		AT5G51040.1	8e-44	similar to Protein of unknown function DUF339 [Medicago truncatula] (GB:ABE80212.1 " contains InterPro domain Protein of unknown function DUF339 (InterPro:IPR005631" " | chr5:20767926-20769016 FORWARD "
Cof::opCocaV10004246	SGN-U356306		1.08304	1.05712	1.04673	0.947989	1.06648	1.02337	0.92908			AT1G24260.1	3e-13	Symbols: AGL9, SEP3 | SEP3	SEPALLATA3	AT1G24260.1	3e-13	AGL9, SEP3 | SEP3
Cof::opCocaV10004090	SGN-U351655	Cc06_g23770 Cytochrome P450 716B2	1.29558	1.42237	1.1037	0.893656	0.940681	1.05923	1.06242	*		AT5G36110.1	4e-66	Symbols: CYP716A1 | CYP716A1	cytochrome P450, family 716, subfamily A, polypeptide 1	AT5G36110.1	4e-66	CYP716A1 | CYP716A1
Cof::opCocaV10004709	SGN-U349099	Cc01_g11790 Mitogen-activated protein kinase 3	1.01437	1.04052	1.07251	0.869869	0.850109	1.18875	1.47845	*	***	gi|122894104|gb|ABM67698.1|	9e-130	mitogen-activated protein kinase [Citrus sinensis]		AT3G45640.1	2e-126	MPK3, ATMPK3 | ATMPK3 (MITOGEN-ACTIVATED PROTEIN KINASE 3 " MAP kinase/ kinase/ protein kinase | chr3:16767903-16769461 FORWARD "
Cof::opCocaV10001552	SGN-U355279	Cc11_g00150 Hypothetical protein	0.999285	0.825551	0.891778	1.04758	0.985637	0.936362	0.940375
Cof::opCocaV10004462	SGN-U362524		0.937242	1.10191	1.06665	0.970742	0.93591	1.17339	1.09207
Cof::opCocaV10004752	SGN-U350113	Cc00_g03010 Putative late blight resistance protein homolog R1A-6	0.982271	1.04347	1.11868	0.999886	1.04035	1.04851	1.07419			AT3G46730.1	6e-33	disease resistance protein	CC-NBS class	AT3G46730.1	6e-33	disease resistance protein
Cof::opCocaV10001725	SGN-U362221	Cc05_g06300 Hypothetical protein	1.13712	1.1519	1.00161	0.888444	1.13882	0.974508	0.924841
Cof::opCocaV10003962	SGN-U347319	Cc02_g19040 Polyadenylate-binding protein 2	0.424173	0.487861	0.633702	1.29198	1.71729	1.14864	0.708694	*	***	gi|7673355|gb|AAF66823.1|AF190655_1	0	poly	A	AT1G49760.1	9e-180	PAB8 | PAB8 (POLY(A BINDING PROTEIN 8 " RNA binding / translation initiation factor | chr1:18420408-18423421 FORWARD "
Cof::opCocaV10006765	SGN-U361768		1.15538	0.944859	0.937053	1.11168	1.02904	1.1288	0.907059
Cof::opCocaV10001358	SGN-U359371	Cc02_g11930 Putative uncharacterized protein	0.975304	0.950749	0.851637	0.620546	1.76114	0.412666	0.412851	*	***	AT1G11440.1	1e-14	similar to glycine-rich protein [Arabidopsis thaliana]	TAIR:AT3G29075.1	AT1G11440.1	1e-14	similar to glycine-rich protein [Arabidopsis thaliana]
Cof::opCocaV10005357	SGN-U350131	Cc01_g19730 Putative unknown protein; BEST Arabidopsis thaliana protein match is	0.936641	1.02075	1.1019	0.982974	0.986316	1.12649	1.1025			AT1G03290.1	3e-59	similar to unknown protein [Arabidopsis thaliana]	TAIR:AT4G02880.1	AT1G03290.1	3e-59	similar to unknown protein [Arabidopsis thaliana]
Cof::opCocaV10008873	SGN-U350318	Cc01_g21530 DEAD-box ATP-dependent RNA helicase 24	0.955704	0.895192	0.94344	0.942793	0.919831	1.91913	1.97836	*	***
Cof::opCocaV10010162	SGN-U347610	Cc09_g01950 Putative Cytochrome P450 77A3	0.789194	1.03715	1.2819	1.02945	1.09577	0.89083	0.8662	*		gi|92867559|gb|ABE77793.1|	1e-139	E-class		AT1G11600.1	4e-136	CYP77B1 | CYP77B1 (cytochrome P450, family 77, subfamily B, polypeptide 1 " oxygen binding | chr1:3902090-3903622 FORWARD "
Cof::opCocaV10009621	SGN-U348425	Cc04_g15380 Ubiquitin-conjugating enzyme E2 2	0.946214	1.15341	1.06409	0.890511	0.849139	0.843512	1.02696	*		gi|8118527|gb|AAF73016.1|AF262934_1	2e-85	ubiquitin conjugating protein [Avicennia marina]		AT2G02760.1	8e-86	UBC2, ATUBC2 | ATUBC2 (UBIQUITING-CONJUGATING ENZYME 2 " ubiquitin-protein ligase | chr2:774270-775148 FORWARD "
Cof::opCocaV10008694	SGN-U362695	Cc06_g15350 Actin-related protein 4	1.07424	1.06892	0.938151	1.07027	0.97614	1.18884	0.928378			AT1G18450.1	1e-23	Symbols: ARP4, ATARP4 | ATARP4	ACTIN-RELATED PROTEIN 4	AT1G18450.1	1e-23	ARP4, ATARP4 | ATARP4
Cof::opCocaV10004900	SGN-U362664		1.00874	1.03057	0.933358	0.974561	1.03304	1.07236	0.97415
Cof::opCocaV10003622	SGN-U349074	Cc05_g13220 unknown protein; FUNCTIONS IN	1.19608	1.17046	1.16334	1.1674	0.864177	0.843258	0.955156	*		gi|144923755|gb|ABP02777.1|	2e-119	hypothetical		AT3G20720.1	4e-60	similar to Os04g0628600 [Oryza sativa (japonica cultivar-group ] (GB:NP_001053961.1 " similar to OSJNBa0089N06.9 [Oryza sativa (japonica cultivar-group" ] (GB:CAE04248.3 " similar to unnamed protein product gene_id:MOE17.2 unknown protein [Medicago t.
Cof::opCocaV10007777	SGN-U353709	Cc11_g14150 Putative Sterile alpha motif (SAM) domain-containing protein	0.524062	0.670692	0.755971	1.11342	1.54614	1.61867	1.69646	*	***	AT1G70180.1	6e-14	sterile alpha motif	SAM	AT1G70180.1	6e-14	sterile alpha motif
Cof::opCocaV10008937	SGN-U358791	Cc04_g05490 Putative Ribulose bisphosphate carboxylase/oxygenase activase, chloroplastic	1.2511	1.36228	1.1565	0.819379	0.744207	0.877167	0.847022	*	***	AT1G73110.1	3e-57	ribulose bisphosphate carboxylase/oxygenase activase, putative / RuBisCO activase, putative | chr1:27498005-27500505 REVERSE		AT1G73110.1	3e-57	ribulose bisphosphate carboxylase/oxygenase activase, putative / RuBisCO activase, putative | chr1:27498005-27500505 REVERSE
Cof::opCocaV10006994	SGN-U361344	Cc02_g10990 Ras-related protein RABF1	0.876147	0.928452	0.936653	0.952674	1.07873	0.824626	0.690984	*	***	gi|1370180|emb|CAA98167.1|	2e-60	RAB5B [Lotus japonicus]		AT3G54840.1	1e-60	AtRABF1, Ara-6, AtRab5C, ARA6 | ARA6 GTP binding | chr3:20329575-20331760 FORWARD
Cof::opCocaV10014545	SGN-U352994	Cc02_g33880 Polyadenylate-binding protein RBP47B'	0.916574	0.796659	0.944253	1.07162	1.16456	1.79123	1.89931	*	***	AT5G19350.1	1e-118	RNA-binding protein 45	RBP45	AT5G19350.1	1e-118	RNA-binding protein 45
Cof::opCocaV10007088	SGN-U347772	Cc05_g10510 Solanesyl diphosphate synthase 1	0.839007	0.922127	1.17798	1.13209	1.13507	0.930798	0.966893	*		gi|90200410|gb|ABD92707.1|	1e-18	solanesyl diphosphate synthase [Hevea brasiliensis]
Cof::opCocaV10002483	SGN-U348516	Cc10_g09130 Putative Hydroxysteroid 11-beta-dehydrogenase 1-like protein	0.0328808	0.0727723	0.208094	1.78589	2.23582	0.861975	0.398318	*	***	AT4G10020.1	6e-142	short-chain dehydrogenase/reductase	SDR	AT4G10020.1	6e-142	short-chain dehydrogenase/reductase
Cof::opCocaV10009054	SGN-U356509		1.13751	0.970207	0.968758	1.14399	1.06429	1.08746	0.992194
Cof::opCocaV10014816	SGN-U350346		1.08718	1.04115	1.06756	0.933521	1.13284	1.03763	1.00579
Cof::opCocaV10009332	SGN-U361751	Cc01_g14290 Putative Ribosomal protein S18	1.03907	0.965015	0.930236	1.12066	0.966022	1.11879	1.07947
Cof::opCocaV10011038	SGN-U358980		1.04052	1.31073	1.52782	0.657892	0.461828	0.803323	1.19019	*	***
Cof::opCocaV10013665	SGN-U358400	Cc03_g15240 Cysteine proteinases superfamily protein	0.847345	1.00953	0.884047	0.917716	1.19615	1.36643	1.79689	*	***	AT3G02070.1	6e-24	OTU-like cysteine protease family protein | chr3:361375-363139 FORWARD		AT3G02070.1	6e-24	OTU-like cysteine protease family protein | chr3:361375-363139 FORWARD
Cof::opCocaV10005004	SGN-U354944	Cc02_g00550 Putative ABC transporter B family member 19	0.969575	0.925932	0.996784	1.04485	1.04529	1.27211	1.33659	*		AT2G36910.1	4e-18	Symbols: PGP1, ATMDR1 | ATPGP1	ARABIDOPSIS THALIANA P GLYCOPROTEIN1	AT2G36910.1	4e-18	PGP1, ATMDR1 | ATPGP1
Cof::opCocaV10006972	SGN-U352679	Cc03_g16050 Putative uncharacterized protein	0.828106	0.901966	1.22363	0.914575	0.735005	2.04259	2.85091	*	***	AT3G63420.1	5e-09	Symbols: AGG1 | AGG1	ARABIDOPSIS GGAMMA-SUBUNIT 1	AT3G63420.1	5e-09	AGG1 | AGG1
Cof::opCocaV10004771	SGN-U350860	Cc07_g05510 Pyridoxal phosphate (PLP)-dependent transferases superfamily protein	1.26261	1.23474	1.15119	0.832109	1.00057	1.01006	1.13854	*	***	AT4G37100.1	1e-52	similar to unknown protein [Arabidopsis thaliana]	TAIR:AT2G23520.1	AT4G37100.1	1e-52	similar to unknown protein [Arabidopsis thaliana]
Cof::opCocaV10003036	SGN-U361891	Cc10_g14530 Putative uncharacterized protein	1.24112	1.06897	1.38865	0.941477	0.72814	0.783616	1.04137	*
Cof::opCocaV10006976	SGN-U349916	Cc01_g09540 60S acidic ribosomal protein P2B	0.957494	0.831216	0.938184	0.979948	0.829085	0.697847	0.631479	*		gi|77416939|gb|ABA81865.1|	2e-18	unknown [Solanum tuberosum]		AT3G44590.1	2e-13	60S acidic ribosomal protein P2 (RPP2D " | chr3:16174970-16175645 FORWARD "
Cof::opCocaV10004730	SGN-U361204	Cc02_g27090 Zinc finger CCCH domain-containing protein 14	0.837238	0.977669	1.03662	1.0233	1.00349	1.19563	1.2721	*		gi|115444793|ref|NP_001046176.1|	7e-37	KH domain-containing protein-like [Oryza sativa Japonica Group]		AT5G06770.1	1e-30	KH domain-containing protein / zinc finger (CCCH type " family protein | chr5:2090938-2092788 REVERSE "
Cof::opCocaV10004704	SGN-U359654	Cc05_g09930 Chlorophyll a-b binding protein 8, chloroplastic	1.05382	1.04682	1.0288	0.923865	1.03699	1.22452	0.973053			AT1G61520.1	5e-53	Symbols: LHCA3 | LHCA3	Photosystem I light harvesting complex gene 3	AT1G61520.1	5e-53	LHCA3 | LHCA3
Cof::opCocaV10009880	SGN-U350025	Cc00_g14930 Putative Protein kinase superfamily protein with octicosapeptide/Phox/Bem1p domain	0.932488	1.06519	0.977037	1.02511	1.18438	1.07131	1.1287			AT3G46920.1	2e-100	protein kinase family protein | chr3:17291415-17295842 REVERSE		AT3G46920.1	2e-100	protein kinase family protein | chr3:17291415-17295842 REVERSE
Cof::opCocaV10013632	SGN-U353914	Cc06_g12490 Putative Probable polygalacturonase	0.910866	1.07712	1.32429	1.01303	1.06306	0.713352	0.828975	*	***	AT3G42950.1	2e-111	glycoside hydrolase family 28 protein / polygalacturonase	pectinase	AT3G42950.1	2e-111	glycoside hydrolase family 28 protein / polygalacturonase
Cof::opCocaV10007815	SGN-U352620	Cc10_g13710 Protein kinase protein with adenine nucleotide alpha hydrolases-like domain	1.57372	1.5416	1.6566	0.576692	0.506348	0.570451	0.666713	*	***	AT1G77280.1	1e-137	protein kinase family protein | chr1:29036362-29040776 REVERSE		AT1G77280.1	1e-137	protein kinase family protein | chr1:29036362-29040776 REVERSE
Cof::opCocaV10002440	SGN-U356965	Cc06_g02750 Core-2/I-branching beta-1,6-N-acetylglucosaminyltransferase family protein	0.734053	0.636943	0.852563	1.60368	1.12406	0.631336	0.559512	*	***	AT2G37585.1	1e-51	glycosyltransferase family 14 protein / core-2/I-branching enzyme family protein | chr2:15772942-15774800 FORWARD		AT2G37585.1	1e-51	glycosyltransferase family 14 protein / core-2/I-branching enzyme family protein | chr2:15772942-15774800 FORWARD
Cof::opCocaV10003555	SGN-U359295	Cc06_g06660 Putative Probable ATP-dependent RNA helicase DHX36	0.838896	0.857382	0.911004	1.23717	1.17546	1.43017	1.24989	*	***	AT2G35920.1	6e-134	helicase domain-containing protein | chr2:15082753-15087585 FORWARD		AT2G35920.1	6e-134	helicase domain-containing protein | chr2:15082753-15087585 FORWARD
Cof::opCocaV10014845	SGN-U357012	Cc02_g18880 Methylcrotonoyl-CoA carboxylase beta chain, mitochondrial	0.59669	0.61586	0.618282	0.991747	1.91455	0.974334	0.797597	*	***	gi|124264316|gb|ABM97746.1|	3e-20	3-methylcrotonyl-CoA carboxylase [Solanum tabanoense]		AT4G34030.1	2e-19	MCCB | MCCB (3-METHYLCROTONYL-COA CARBOXYLASE " biotin carboxylase | chr4:16301303-16303954 FORWARD "
Cof::opCocaV10004009	SGN-U359422	Cc08_g10730 Putative indeterminate(ID)-domain 7	1.48161	1.37184	1.39878	0.788654	0.606289	0.653577	0.560068	*	***	AT1G55110.1	1e-60	Symbols: ATIDD7, ARABIDOPSIS THALIANA INDETERMINATE	ID	AT1G55110.1	1e-60	ATIDD7, ARABIDOPSIS THALIANA INDETERMINATE
Cof::opCocaV10010502	SGN-U361992	Cc02_g16690 Putative Pentatricopeptide repeat-containing protein At4g34830, chloroplastic	1.12648	1.13632	1.02737	1.1091	0.962765	1.01681	1.08396
Cof::opCocaV10007523	SGN-U347324	Cc01_g16500 Putative UDP-glycosyltransferase 74F2	1.20879	1.27856	0.967731	0.944685	0.902113	1.04374	0.966395	*		gi|7385017|gb|AAF61647.1|AF190634_1	2e-77	UDP-glucose:salicylic acid glucosyltransferase [Nicotiana tabacum]		AT2G43820.1	3e-64	GT, UGT74F2 | GT/UGT74F2 (UDP-GLUCOSYLTRANSFERASE 74F2 " UDP-glucosyltransferase/ UDP-glycosyltransferase/ transferase, transferring glycosyl groups / transferase, transferring hexosyl groups | chr2:18159356-18160792 FORWARD "
Cof::opCocaV10013053	SGN-U354702	Cc06_g16010 Putative Non-structural maintenance of chromosome element 4	1.10926	0.9676	1.08082	1.15087	0.971947	1.01411	0.989922
Cof::opCocaV10002000	SGN-U348725	Cc02_g37950 Beta-amylase 7	0.85037	0.962961	0.96222	1.08053	1.15431	1.26339	1.23729	*		AT2G45880.1	9e-87	Symbols: BMY4 | BMY4	beta-amylase 4	AT2G45880.1	9e-87	BMY4 | BMY4
Cof::opCocaV10000268	SGN-U354342	Cc03_g13010 50S ribosomal protein L15	1.05967	1.00716	0.940219	1.08458	1.11746	1.03883	1.24936	*		AT5G64670.1	5e-54	ribosomal protein L15 family protein | chr5:25869761-25871106 REVERSE		AT5G64670.1	5e-54	ribosomal protein L15 family protein | chr5:25869761-25871106 REVERSE
Cof::opCocaV10013290	SGN-U352273	Cc07_g13210 Nicastrin	0.923016	0.889296	0.920016	1.19078	0.984609	1.01308	0.805822	*	***	AT3G52640.1	1e-138	nicastrin-related | chr3:19526056-19531268 REVERSE		AT3G52640.1	1e-138	nicastrin-related | chr3:19526056-19531268 REVERSE
Cof::opCocaV10001921	SGN-U353486	Cc02_g34290 Hypothetical protein	0.76841	1.23294	1.41763	0.731453	0.350099	1.88408	2.31998	*	***
Cof::opCocaV10006143	SGN-U354455	Cc04_g14250 Putative Probable disease resistance RPP8-like protein 2	1.07502	1.13785	1.08651	1.01513	1.02063	1.08991	1.16504			AT1G50180.1	1e-27	disease resistance protein	CC-NBS-LRR class	AT1G50180.1	1e-27	disease resistance protein
Cof::opCocaV10005659	SGN-U349269	Cc05_g03820 Potassium transporter 5	1.0147	0.927509	0.947537	0.956716	1.04874	1.43346	1.07983	*
Cof::opCocaV10012284	SGN-U351959	Cc07_g11920 Putative unknown protein; BEST Arabidopsis thaliana protein match is	0.713325	0.988454	0.976004	1.06803	1.08918	0.95944	0.881089	*		AT4G35510.1	6e-19	| Symbol: None | expressed protein | chr4:16860457-16862377 REVERSE | Aliases: F8D20.20, F8D20_20		AT4G35510.1	6e-19	| Symbol: None | expressed protein | chr4:16860457-16862377 REVERSE | Aliases: F8D20.20, F8D20_20
Cof::opCocaV10011943	SGN-U356768	Cc02_g29350 Ubiquitin carboxyl-terminal hydrolase 24	0.911309	0.907942	1.06391	1.10997	1.14365	0.979726	0.926982			AT4G30890.1	8e-40	Symbols: UBP24 | UBP24	UBIQUITIN-SPECIFIC PROTEASE 24	AT4G30890.1	8e-40	UBP24 | UBP24
Cof::opCocaV10014665	SGN-U350360	Cc06_g05830 Acetylornithine deacetylase	0.608036	0.694405	0.621907	1.1506	1.41836	0.967723	0.917838	*	***	AT4G17830.1	6e-29	peptidase M20/M25/M40 family protein | chr4:9915929-9918062 FORWARD		AT4G17830.1	6e-29	peptidase M20/M25/M40 family protein | chr4:9915929-9918062 FORWARD
Cof::opCocaV10004396	SGN-U348925		1.02877	1.1616	0.986212	1.00635	0.971387	0.948934	0.923112
Cof::opCocaV10000399	SGN-U361943	Cc07_g21260 Putative Far-red impaired responsive (FAR1) family protein	1.05063	0.859122	1.02416	1.13867	1.0897	1.05616	1.16797
Cof::opCocaV10013280	SGN-U347764	Cc04_g09410 Polynucleotide adenylyltransferase family protein	1.04297	0.982448	1.02254	1.14566	1.02547	0.97452	0.964094			gi|15229038|ref|NP_190452.1|	1e-92	polynucleotide adenylyltransferase family protein / RNA recognition motif	RRM	AT3G48830.1	1e-94	polynucleotide adenylyltransferase family protein / RNA recognition motif (RRM "-containing protein | chr3:18114257-18121201 FORWARD "
Cof::opCocaV10004495	SGN-U353054		1.1017	0.969795	1.00413	0.994286	1.05875	1.04552	1.09625
Cof::opCocaV10005390	SGN-U353170	Cc00_g25110 Hypothetical protein	0.982261	1.00578	1.1034	1.03522	1.01111	0.982515	1.08755
Cof::opCocaV10014288	SGN-U355766	Cc01_g04200 EIN3-like protein EIL3	0.873164	0.980967	0.988628	1.01743	1.19788	1.0209	1.12199	*		AT1G73730.1	4e-32	Symbols: SLIM1, EIL3 | EIL3	ETHYLENE-INSENSITIVE3-LIKE3	AT1G73730.1	4e-32	SLIM1, EIL3 | EIL3
Cof::opCocaV10002091	SGN-U353967	Cc05_g12910 Minor allergen Alt a 7	0.873179	1.21159	1.51257	0.915125	0.474154	0.442109	0.437733	*	***	AT4G27270.1	1e-90	quinone reductase family protein | chr4:13661464-13663249 REVERSE		AT4G27270.1	1e-90	quinone reductase family protein | chr4:13661464-13663249 REVERSE
Cof::opCocaV10009219	SGN-U352846	Cc06_g21340 Putative hydroxyproline-rich glycoprotein family protein	1.19103	1.09136	1.17451	0.864656	0.927305	0.871405	1.03841	*
Cof::opCocaV10008638	SGN-U350891	Cc04_g10000 Nucleolar protein 56	1.09041	1.08917	1.27922	1.14163	1.01761	1.06053	0.876501	*		AT3G12860.1	5e-87	nucleolar protein Nop56, putative | chr3:4091685-4093928 FORWARD		AT3G12860.1	5e-87	nucleolar protein Nop56, putative | chr3:4091685-4093928 FORWARD
Cof::opCocaV10000037	SGN-U360304	Cc07_g14910 Hypothetical protein	0.904091	0.94231	0.934007	1.30918	0.937719	0.655953	0.782498	*	***
Cof::opCocaV10007276	SGN-U354593	Cc07_g10450 Probable fructose-bisphosphate aldolase 2, chloroplastic	1.09588	1.09695	0.972183	0.892307	1.22624	0.439342	0.531687	*	***	AT4G38970.2	6e-22	fructose-bisphosphate aldolase, putative | chr4:18163763-18165653 REVERSE		AT4G38970.2	6e-22	fructose-bisphosphate aldolase, putative | chr4:18163763-18165653 REVERSE
Cof::opCocaV10008157	SGN-U354391	Cc08_g00950 Putative overexpressor of cationic peroxidase 3	1.01844	1.163	1.15576	1.04993	0.876482	0.97095	0.909073	*		AT5G11270.1	4e-19	Symbols: OCP3 | OCP3	OVEREXPRESSOR OF CATIONIC PEROXIDASE 3	AT5G11270.1	4e-19	OCP3 | OCP3
Cof::opCocaV10014389	SGN-U352445	Cc02_g00150 Putative Uncharacterized sugar kinase slr0537	1.11423	1.09046	1.1444	1.10226	1.06156	1.35452	1.31996			AT4G27600.1	7e-45	pfkB-type carbohydrate kinase family protein | chr4:13782759-13785011 REVERSE		AT4G27600.1	7e-45	pfkB-type carbohydrate kinase family protein | chr4:13782759-13785011 REVERSE
Cof::opCocaV10005167	SGN-U348917	Cc01_g04520 Sulfite reductase 1 [ferredoxin], chloroplastic	0.747064	0.741956	0.767292	1.07798	1.21874	2.10329	2.09438	*	***	gi|3721540|dbj|BAA33531.1|	2e-149	sulfite reductase [Nicotiana tabacum] gi3738234|dbj|BAA33796.1| sulfite reductase [Nicotiana tabacum]		AT5G04590.1	5e-145	SIR | SIR (sulfite reductase " sulfite reductase (ferredoxin" " | chr5:1319405-1322299 FORWARD "
Cof::opCocaV10007897	SGN-U349073		1.08061	0.99127	1.08448	1.03396	1.036	1.10135	0.97029
Cof::opCocaV10005824	SGN-U351737	Cc04_g07600 Putative Translation initiation factor eIF-2B subunit delta	0.875382	1.002	1.05594	1.15812	1.05721	1.13681	0.938606
Cof::opCocaV10001615	SGN-U347925	Cc06_g13850 Putative uncharacterized protein	1.19646	1.11006	1.13116	0.951097	0.944783	0.989072	1.00484
Cof::opCocaV10001790	SGN-U349885	Cc09_g01620 Autophagy-related protein 8C	0.74446	1.03942	1.13189	0.792296	1.23297	1.76795	1.34326	*	***	gi|34595981|gb|AAQ76706.1|	6e-59	microtubule-associated protein 1 light chain 3 [Gossypium hirsutum]		AT1G62040.1	7e-59	ATG8C | ATG8C (AUTOPHAGY 8C " microtubule binding | chr1:22936881-22937918 FORWARD "
Cof::opCocaV10012775	SGN-U349418	Cc03_g03580 Linoleate 9S-lipoxygenase 5, chloroplastic	1.68916	1.20996	1.01591	0.856587	0.781756	0.94827	0.828538	*		gi|33235471|emb|CAE17327.1|	0	lipoxygenase [Fragaria x ananassa]		AT3G22400.1	0	LOX5 | lipoxygenase, putative | chr3:7927018-7931174 FORWARD
Cof::opCocaV10002629	SGN-U352861	Cc05_g08250 Ketol-acid reductoisomerase, chloroplastic	0.716986	0.719733	0.770007	0.941976	0.882123	2.38138	2.25422	*	***	AT3G58610.1	4e-126	ketol-acid reductoisomerase | chr3:21682538-21685616 FORWARD		AT3G58610.1	4e-126	ketol-acid reductoisomerase | chr3:21682538-21685616 FORWARD
Cof::opCocaV10015201	SGN-U347532	Cc01_g14970 U2 small nuclear ribonucleoprotein B''	1.08562	1.18864	0.966624	1.05444	0.900946	0.887873	0.870741	*		gi|169589|gb|AAA33847.1|	1e-91	spliceosomal protein [Solanum tuberosum]		AT2G30260.1	9e-76	U2B'' | U2B'' (U2 small nuclear ribonucleoprotein B " RNA binding | chr2:12912634-12914511 REVERSE "
Cof::opCocaV10004454	SGN-U362194		1.19012	1.09969	1.01145	1.03954	1.14833	1.03035	1.05753
Cof::opCocaV10006803	SGN-U362821		1.00785	1.01518	1.00147	1.05573	1.05207	1.06147	1.03669
Cof::opCocaV10008082	SGN-U362480		1.08757	1.15203	1.216	1.02048	0.954239	0.985045	1.02027
Cof::opCocaV10009235	SGN-U362475	Cc11_g10380 Serine/threonine-protein phosphatase 2A 65 kDa regulatory subunit A alpha isoform	0.781451	0.846997	0.896709	1.18743	1.1322	1.02692	0.861864	*		AT3G25800.2	2e-63	Symbols: PR 65, PR65, PDF1 | PDF1	65 KDA REGULATORY SUBUNIT OF PROTEIN PHOSPHATASE 2A	AT3G25800.2	2e-63	PR 65, PR65, PDF1 | PDF1
Cof::opCocaV10012904	SGN-U356298	Cc01_g03070 Hypothetical protein	1.00917	1.04762	1.00576	1.07315	1.06834	0.974452	0.972895
Cof::opCocaV10001481	SGN-U347276	Cc08_g01190 Putative Glyoxylate reductase	0.941729	1.01463	0.979261	1.22849	0.837259	1.16087	1.07382	*	***	gi|115456830|ref|NP_001052015.1|	4e-31	Os04g0107200 [Oryza sativa	japonica cultivar-group	AT1G12550.1	2e-31	oxidoreductase family protein | chr1:4274647-4275829 FORWARD
Cof::opCocaV10002171	SGN-U361728	Cc08_g03420 Putative uncharacterized protein	1.79323	1.33728	0.877391	0.615279	0.641717	0.87217	0.939309	*	***
Cof::opCocaV10000871	SGN-U348598	Cc07_g14580 unknown seed protein like 1	0.974111	0.978098	1.05364	0.948505	1.2772	0.97042	0.755761	*		gi|3098571|gb|AAC15700.1|	3e-65	BURP domain protein [Brassica napus]		AT1G49320.1	9e-66	BURP domain-containing protein | chr1:18250109-18251485 FORWARD
Cof::opCocaV10006019	SGN-U354280	Cc03_g07000 7-hydroxymethyl chlorophyll a reductase, chloroplastic	0.985061	1.0473	0.910308	1.01426	1.01361	0.956583	0.952272			AT1G04620.1	4e-101	coenzyme F420 hydrogenase family / dehydrogenase, beta subunit family | chr1:1282868-1286491 REVERSE		AT1G04620.1	4e-101	coenzyme F420 hydrogenase family / dehydrogenase, beta subunit family | chr1:1282868-1286491 REVERSE
Cof::opCocaV10011137	SGN-U351024	Cc02_g27830 ADP,ATP carrier protein, mitochondrial	1.24121	0.929753	0.912198	0.987699	0.705132	0.696063	0.64376	*	***	AT3G08580.1	1e-163	Symbols: AAC1 | AAC1	ADP/ATP CARRIER 1	AT3G08580.1	1e-163	AAC1 | AAC1
Cof::opCocaV10010404	SGN-U362091	Cc10_g10570 Putative C2H2-like zinc finger protein	0.995222	0.96901	1.18931	0.935258	1.14195	0.885584	1.05617	*
Cof::opCocaV10012695	SGN-U358355		1.09252	1.1764	0.921885	1.01893	1.10084	0.936175	1.10324
Cof::opCocaV10012274	SGN-U347238	Cc11_g00340 Phosphoglycerate kinase, cytosolic	0.591754	0.744769	1.0278	1.29492	1.07141	0.699901	0.586201	*	***	gi|3738257|dbj|BAA33801.1|	0	cytosolic phosphoglycerate kinase 1 [Populus nigra]		AT1G79550.2	0	PGK | PGK (PHOSPHOGLYCERATE KINASE " | chr1:29929240-29931188 REVERSE "
Cof::opCocaV10000248	SGN-U347325	Cc06_g01930 Arabidopsis Inositol phosphorylceramide synthase 1	1.19904	1.07947	1.09251	0.989482	0.926868	0.854258	0.869246	*		gi|18404594|ref|NP_565875.1|	5e-14	At2g37940/T8P21.15 [Arabidopsis thaliana]		AT2G37940.1	6e-16	similar to phosphatidic acid phosphatase-related / PAP2-related [Arabidopsis thaliana] (TAIR:AT3G54020.1 " similar to Os01g0850100 [Oryza sativa (japonica cultivar-group" ] (GB:NP_001044812.1 " similar to hypothetical protein PY02331 [Plasmodium yoeli.
Cof::opCocaV10001669	SGN-U352694	Cc01_g07560 Ornithine carbamoyltransferase, chloroplastic	1.20795	1.06565	1.03541	1.06541	0.854864	0.907136	1.0337	*		AT1G75330.1	4e-148	Symbols: OTC | OTC	ORNITHINE CARBAMOYLTRANSFERASE	AT1G75330.1	4e-148	OTC | OTC
Cof::opCocaV10010721	SGN-U350242	Cc02_g35580 Shaggy-related protein kinase gamma	0.914179	0.953943	1.05576	0.893499	1.04917	0.953658	0.864219			AT3G05840.1	5e-108	Symbols: ATSK12 | ATSK12	Arabidopsis thaliana SHAGGY-like kinase 12	AT3G05840.1	5e-108	ATSK12 | ATSK12
Cof::opCocaV10002412	SGN-U360478	Cc08_g02560 AT hook motif DNA-binding family protein	1.00321	0.952653	1.00783	1.08543	1.19003	0.727773	0.713182	*	***	AT4G17950.1	2e-57	DNA-binding family protein | chr4:9967307-9969019 REVERSE		AT4G17950.1	2e-57	DNA-binding family protein | chr4:9967307-9969019 REVERSE
Cof::opCocaV10010961	SGN-U349512	Cc07_g03150 Putative Protein IQ-DOMAIN 31	0.912346	1.07968	0.989192	1.03642	1.07095	0.391307	0.362888	*	***	gi|115465121|ref|NP_001056160.1|	3e-32	Os05g0535900 [Oryza sativa Japonica Group]		AT1G74690.1	3e-21	IQD31 | IQD31 (IQ-domain 31 " calmodulin binding | chr1:28065159-28067585 REVERSE "
Cof::opCocaV10008970	SGN-U361607	Cc00_g33990 Hypothetical protein	0.994423	1.08817	0.993537	1.11825	1.03572	0.931245	1.10727
Cof::opCocaV10007644	SGN-U355546	Cc03_g14980 Mitogen-activated protein kinase homolog MMK1	1.01409	0.965667	1.10189	1.16452	0.977157	1.04244	0.983078
Cof::opCocaV10003654	SGN-U361938		0.765557	0.643673	0.624253	1.09619	1.5389	0.847573	0.729116	*	***
Cof::opCocaV10008745	SGN-U353698	Cc10_g10570 Putative C2H2-like zinc finger protein	1.08672	1.07707	0.989713	0.921854	0.995533	1.04634	1.10367
Cof::opCocaV10009221	SGN-U355459	Cc10_g07240 Putative Carbon catabolite repressor protein 4 homolog 2	0.734216	0.859734	0.973273	1.30707	1.39203	0.878621	0.841479	*	***
Cof::opCocaV10014950	SGN-U353280		0.923531	1.02298	1.10217	1.11311	1.02862	1.2365	0.958353			AT2G03430.1	3e-20	ankyrin repeat family protein | chr2:1036189-1037533 REVERSE		AT2G03430.1	3e-20	ankyrin repeat family protein | chr2:1036189-1037533 REVERSE
Cof::opCocaV10010163	SGN-U348253	Cc01_g14260 Probable pyridoxal biosynthesis protein PDX1	0.94819	0.863775	0.92855	1.0791	1.12078	1.38844	1.4618	*		gi|46399269|gb|AAS92255.1|	3e-132	putative pyridoxine biosynthesis protein isoform A [Nicotiana tabacum] gi46399271|gb|AAS92256.1| putative pyridoxine biosynthesis protein isoform B [Nicotiana tabacum]		AT5G01410.1	3e-129	ATPDX1.3, RSR4, PDX1 | PDX1 (PYRIDOXINE BIOSYNTHESIS 1.3 " protein heterodimerization/ protein homodimerization | chr5:172575-173504 REVERSE "
Cof::opCocaV10014675	SGN-U355631		0.837902	0.956137	0.89067	1.10681	1.05595	1.0139	0.995057
Cof::opCocaV10002374	SGN-U347996		1.07648	0.903271	1.09246	1.03071	1.05617	0.989552	0.980463			gi|1351871|sp|P48814|ADH1_CERCA	2e-107	Alcohol		AT1G49670.1	5e-12	ARP protein (REF " | chr1:18385259-18389689 REVERSE "
Cof::opCocaV10006756	SGN-U359659	Cc01_g19430 Putative Patatin group A-3	0.996134	0.934087	1.08332	1.22419	0.875068	0.598175	0.666773	*	***	AT3G63200.1	1e-83	Symbols: PLP9, PLA IIIB | PLA IIIB/PLP9	Patatin-like protein 9	AT3G63200.1	1e-83	PLP9, PLA IIIB | PLA IIIB/PLP9
Cof::opCocaV10013667	SGN-U354584	Cc07_g11190 Predicted protein	0.979624	0.991949	0.811408	1.02415	0.926497	1.14888	1.07483	*
Cof::opCocaV10003335	SGN-U355191	Cc09_g06130 Putative Uncharacterized protein yqjG	0.759759	1.0018	1.06242	0.996841	0.561053	2.55971	2.38299	*	***	gi|125539195|gb|EAY85590.1|	7e-67	hypothetical		AT4G19880.1	3e-68	similar to unknown protein [Arabidopsis thaliana] (TAIR:AT5G45020.1 " similar to Glutathione S-transferase, C-terminal-like [Medicago truncatula] (GB:ABC75353.1" " contains InterPro domain Thioredoxin-like fold (InterPro:IPR012336" " contains InterPr
Cof::opCocaV10003237	SGN-U353447	Cc07_g21260 Putative Far-red impaired responsive (FAR1) family protein	1.07093	1.05086	1.02836	1.10646	1.07082	1.0239	0.949652			AT4G23160.1	3e-11	protein kinase family protein | chr4:12129496-12134097 FORWARD		AT4G23160.1	3e-11	protein kinase family protein | chr4:12129496-12134097 FORWARD
Cof::opCocaV10001212	SGN-U354184	Cc01_g17620 Receptor-like serine/threonine-protein kinase ALE2	0.688653	0.715383	0.719995	1.26764	1.39332	0.747062	0.561331	*	***	AT2G20300.1	1e-33	Symbols: ALE2 | protein kinase family protein | chr2:8763556-8766926 REVERSE		AT2G20300.1	1e-33	ALE2 | protein kinase family protein | chr2:8763556-8766926 REVERSE
Cof::opCocaV10008411	SGN-U355165	Cc03_g04040 Probable RNA helicase SDE3	0.827396	0.751632	1.02357	1.22814	1.02562	0.95521	1.01058	*		AT1G05460.1	5e-58	Symbols: SDE3 | SDE3	SILENCING DEFECTIVE	AT1G05460.1	5e-58	SDE3 | SDE3
Cof::opCocaV10000100	SGN-U358239	Cc02_g30050 Putative uncharacterized protein	0.96337	1.17647	1.08628	0.963658	1.23614	0.963944	0.969352
Cof::opCocaV10004528	SGN-U354598	Cc07_g14400 Putative Protein TRANSPARENT TESTA 12	1.3699	1.46629	1.47197	0.525677	0.422395	0.431242	0.591896	*	***	AT5G65380.1	1e-45	ripening-responsive protein, putative | chr5:26140467-26143578 REVERSE		AT5G65380.1	1e-45	ripening-responsive protein, putative | chr5:26140467-26143578 REVERSE
Cof::opCocaV10010080	SGN-U355032	Cc00_g24800 Putative Diphthamide biosynthesis protein 2	0.956616	1.05615	1.15955	1.02991	1.06228	1.16567	0.975731			AT3G59630.1	2e-41	diphthamide synthesis DPH2 family protein | chr3:22036332-22038753 REVERSE		AT3G59630.1	2e-41	diphthamide synthesis DPH2 family protein | chr3:22036332-22038753 REVERSE
Cof::opCocaV10001995	SGN-U360309		1.12821	1.25077	1.14257	1.05301	0.682902	0.583678	0.664407	*	***
Cof::opCocaV10009034	SGN-U353424	Cc01_g07960 E3 ubiquitin-protein ligase RHF2A	0.904238	0.888551	0.891761	0.93001	1.2366	1.52367	1.28389	*		AT5G22000.1	4e-91	Symbols: RHF2A, CIC7E11 | CIC7E11		AT5G22000.1	4e-91	RHF2A, CIC7E11 | CIC7E11
Cof::opCocaV10005024	SGN-U350175	Cc10_g12800 Putative wound-responsive family protein	0.689355	0.760636	0.8376	1.12193	1.55215	1.30658	1.26654	*	***	AT1G21610.1	3e-35	wound-responsive family protein | chr1:7574093-7578632 FORWARD		AT1G21610.1	3e-35	wound-responsive family protein | chr1:7574093-7578632 FORWARD
Cof::opCocaV10005608	SGN-U351358	Cc02_g10800 Putative Uncharacterized protein ycf45	1.08477	1.00122	0.981106	0.732351	1.00312	1.98531	2.87065	*	***	AT3G10420.2	2e-112	sporulation protein-related | chr3:3239312-3242279 FORWARD		AT3G10420.2	2e-112	sporulation protein-related | chr3:3239312-3242279 FORWARD
Cof::opCocaV10002355	SGN-U360609	Cc01_g17870 Putative Histone-lysine N-methyltransferase SUVR2	0.771644	0.828248	0.856599	1.33157	1.08861	0.598744	0.515308	*	***	AT3G04380.1	2e-28	Symbols: SUVR4 | SUVR4		AT3G04380.1	2e-28	SUVR4 | SUVR4
Cof::opCocaV10007706	SGN-U351707		1.56748	0.884036	0.997183	0.852353	0.99715	1.25003	1.47369	*	***	AT3G21890.1	8e-25	zinc finger	B-box type	AT3G21890.1	8e-25	zinc finger
Cof::opCocaV10007313	SGN-U348712	Cc02_g14810 Putative uncharacterized protein	0.891316	0.862773	0.831508	1.00983	1.17282	1.48675	1.41016	*		gi|15232459|ref|NP_188119.1|	4e-54	unnamed protein product [Arabidopsis thaliana]		AT3G15010.1	5e-56	RNA recognition motif (RRM "-containing protein | chr3:5052851-5054065 FORWARD "
Cof::opCocaV10002049	SGN-U350114	Cc08_g07910 Chorismate mutase, chloroplastic	0.770673	0.903112	1.11291	1.11914	0.88759	0.81539	0.784984	*		AT3G29200.1	1e-39	Symbols: ATCM1, CM1 | CM1	chorismate mutase 1	AT3G29200.1	1e-39	ATCM1, CM1 | CM1
Cof::opCocaV10013406	SGN-U353294	Cc00_g33750 Hypothetical protein	0.989271	1.05173	0.979244	0.988684	1.05429	1.07012	0.893188
Cof::opCocaV10011132	SGN-U361926	Cc06_g07440 Putative RING/U-box superfamily protein	2.24366	1.54418	0.857702	0.468298	0.631477	0.466948	0.464715	*	***	AT2G15580.1	1e-14	zinc finger	C3HC4-type RING finger	AT2G15580.1	1e-14	zinc finger
Cof::opCocaV10015071	SGN-U352284	Cc11_g10270 Putative Dihydrolipoyllysine-residue acetyltransferase component of pyruvate dehydrogenase complex	0.854133	0.852634	0.892599	1.63972	0.775081	0.535431	0.624904	*	***	AT3G25860.1	4e-33	Symbols: PLE2, LTA2 | LTA2	PLASTID E2 SUBUNIT OF PYRUVATE DECARBOXYLASE	AT3G25860.1	4e-33	PLE2, LTA2 | LTA2
Cof::opCocaV10003868	SGN-U356624	Cc01_g01220 Hypothetical protein	0.864695	0.960541	0.937135	1.13553	1.1185	1.07711	0.971289
Cof::opCocaV10010033	SGN-U349941	Cc08_g01830 Expansin-like B1	0.587865	0.548011	0.579937	1.16129	1.47514	2.53075	1.74265	*	***	AT4G38400.1	1e-34	Symbols: EXPL2, ATHEXP BETA 2.2, ATEXLA2 | ATEXLA2	ARABIDOPSIS THALIANA EXPANSIN-LIKE A2	AT4G38400.1	1e-34	EXPL2, ATHEXP BETA 2.2, ATEXLA2 | ATEXLA2
Cof::opCocaV10007449	SGN-U357291	Cc09_g09880 Aquaporin PIP2-7	1.46892	1.42217	1.27252	0.577175	0.166083	0.284054	0.783576	*	***	AT2G16850.1	3e-52	Symbols: PIP3B, PIP2		AT2G16850.1	3e-52	PIP3B, PIP2
Cof::opCocaV10000389	SGN-U362548	Cc00_g27290 Hypothetical protein	0.955816	1.0893	1.05793	1.07953	0.920766	0.860437	0.919604			AT4G14000.1	2e-46	similar to unknown protein [Arabidopsis thaliana]	TAIR:AT2G43320.2	AT4G14000.1	2e-46	similar to unknown protein [Arabidopsis thaliana]
Cof::opCocaV10002708	SGN-U347874	Cc01_g00200 RuBisCO large subunit-binding protein subunit beta, chloroplastic	1.21088	1.03019	0.927142	0.867685	0.991644	0.72341	0.776115	*	***	gi|1762130|gb|AAB39827.1|	7e-153	chaperonin-60 beta subunit [Solanum tuberosum]		AT3G13470.1	2e-148	chaperonin, putative | chr3:4389692-4392631 FORWARD
Cof::opCocaV10005207	SGN-U349149		0.95495	1.01296	1.0804	0.967446	0.868697	1.02656	1.23768	*		gi|14091665|gb|AAK53813.1|AF370443_1	1e-79	Ran binding protein-1 [Solanum lycopersicum]		AT1G07140.1	5e-70	SIRANBP | SIRANBP (Ran-binding protein 1a " Ran GTPase binding | chr1:2192359-2193687 REVERSE "
Cof::opCocaV10004281	SGN-U358451	Cc08_g06320 Putative RING/U-box superfamily protein	0.857611	0.96871	0.981414	0.966884	1.04174	1.53917	1.53969	*	***
Cof::opCocaV10002279	SGN-U356750	Cc04_g10710 Adenosylhomocysteinase	1.09594	1.00719	1.0634	1.0058	0.975344	1.31691	1.49587	*	***	AT4G13940.3	1e-55	Symbols: EMB1395, MEE58, SAHH, SAHH1, HOG1 | HOG1	HOMOLOGY-DEPENDENT GENE SILENCING 1	AT4G13940.3	1e-55	EMB1395, MEE58, SAHH, SAHH1, HOG1 | HOG1
Cof::opCocaV10000199	SGN-U352362	Cc02_g27440 Putative Chaperone protein dnaJ 1, mitochondrial	0.81291	0.877172	0.985295	1.04932	1.18291	1.12629	1.09046	*		AT5G48030.1	2e-80	Symbols: GFA2 | GFA2	GAMETOPHYTIC FACTOR 2	AT5G48030.1	2e-80	GFA2 | GFA2
Cof::opCocaV10012632	SGN-U348763	Cc11_g05180 Peptide transporter PTR2	1.0081	1.01044	1.01587	0.938179	1.05393	1.27947	1.21868	*		AT2G02040.1	7e-146	Symbols: PTR2-B, NTR1, ATPTR2-B | ATPTR2-B	NITRATE TRANSPORTER 1	AT2G02040.1	7e-146	PTR2-B, NTR1, ATPTR2-B | ATPTR2-B
Cof::opCocaV10014112	SGN-U355269	Cc02_g00600 Putative uncharacterized protein	0.931785	1.04468	1.02874	1.19678	1.0422	1.11489	1.09009
Cof::opCocaV10011932	SGN-U349250	Cc11_g09990 Putative Universal stress protein A-like protein	0.39472	0.79459	1.34661	1.48261	1.04697	0.71102	0.826018	*	***	gi|115436928|ref|NP_001043170.1|	4e-33	putative ER6 protein [Oryza sativa Japonica Group]		AT1G68300.1	4e-29	universal stress protein (USP " family protein | chr1:25602181-25602924 REVERSE "
Cof::opCocaV10010043	SGN-U349772	Cc02_g13390 Putative Probable ubiquitin-conjugating enzyme E2 24	0.346355	0.493281	0.676177	1.26723	1.62437	1.66037	1.07999	*	***
Cof::opCocaV10006532	SGN-U348787	Cc02_g14490 Pyruvate decarboxylase isozyme 1	0.953381	0.933505	1.08481	1.03514	0.923275	1.12189	2.23203	*	***	gi|70609688|gb|AAZ05069.1|	0	pyruvate decarboxylase [Citrus sinensis]		AT5G54960.1	0	PDC2 | PDC2 (PYRUVATE DECARBOXYLASE-2 " pyruvate decarboxylase | chr5:22328084-22329907 REVERSE "
Cof::opCocaV10008056	SGN-U361828	Cc11_g03180 Putative Zinc finger CCCH domain-containing protein 48	0.965581	1.04545	1.0323	1.16131	1.12593	1.03103	0.993103
Cof::opCocaV10015331	SGN-U353928	Cc08_g17090 Putative Nuclear pore complex protein Nup98-Nup96	1.07532	1.01723	1.11315	0.992626	1.02762	1.18217	1.05034
Cof::opCocaV10005603	SGN-U361688	Cc02_g34270 Ribosomal L18p/L5e family protein	1.11573	1.06988	1.01239	1.18088	0.809114	0.926429	0.812225	*	***	AT5G27820.1	1e-35	ribosomal protein L18 family protein | chr5:9860588-9860932 FORWARD		AT5G27820.1	1e-35	ribosomal protein L18 family protein | chr5:9860588-9860932 FORWARD
Cof::opCocaV10002746	SGN-U352102	Cc04_g09420 Putative uncharacterized protein	0.480715	0.536857	0.958315	0.951219	0.892543	2.64111	7.19775	*	***	AT5G50915.2	8e-31	basic helix-loop-helix	bHLH	AT5G50915.2	8e-31	basic helix-loop-helix
Cof::opCocaV10006650	SGN-U348011	Cc08_g03480 Hypothetical protein	1.1485	0.996872	1.09622	0.96412	1.04124	0.992536	0.962101
Cof::opCocaV10005945	SGN-U350429	Cc00_g19880 Oxoglutarate/iron-dependent oxygenase	0.602181	0.692866	0.857886	1.38856	1.2035	0.601088	0.699997	*	***	AT3G28480.1	7e-67	oxidoreductase, 2OG-Fe	II	AT3G28480.1	7e-67	oxidoreductase, 2OG-Fe
Cof::opCocaV10006053	SGN-U359018	Cc00_g20380 Peptidyl-prolyl cis-trans isomerase FKBP13, chloroplastic	1.11696	0.994231	1.03248	1.10632	1.01017	0.861953	0.810911	*		AT5G45680.1	4e-46	FK506-binding protein 1	FKBP13	AT5G45680.1	4e-46	FK506-binding protein 1
Cof::opCocaV10013999	SGN-U357399	Cc02_g36260 Hypothetical protein	1.00515	0.998902	1.05665	1.03755	1.05394	1.08126	1.15476			AT3G14460.1	7e-10	disease resistance protein	NBS-LRR class	AT3G14460.1	7e-10	disease resistance protein
Cof::opCocaV10003468	SGN-U347604	Cc07_g06950 Casein kinase II subunit alpha-1	0.9663	1.01562	1.02626	0.881633	0.825079	1.14342	1.15947	*	***	gi|15227778|ref|NP_179889.1|	4e-178	putative casein kinase II catalytic	alpha	AT2G23070.1	4e-180	casein kinase II alpha chain, putative | chr2:9831242-9833951 REVERSE
Cof::opCocaV10012357	SGN-U360994	Cc04_g03800 Plastidic ATP/ADP-transporter	0.811437	0.681441	0.603928	1.14506	1.23486	0.757126	0.691381	*	***	gi|6226239|sp|O24381|TLC1_SOLTU	3e-12	PLASTIDIC ATP/ADP-TRANSPORTER		AT1G80300.1	2e-07	chloroplast ADP, ATP carrier protein 1 / ADP, ATP translocase 1 / adenine nucleotide translocase 1 (AATP1 " | chr1:30196846-30199172 FORWARD "
Cof::opCocaV10015467	SGN-U349102	Cc06_g06740 unknown protein; FUNCTIONS IN	0.853928	0.951908	0.907411	0.984667	1.00842	0.812982	0.920597			gi|88683134|emb|CAJ77501.1|	1e-107	expp1 protein precursor [Solanum tuberosum]		AT3G44150.1	2e-100	similar to unknown protein [Arabidopsis thaliana] (TAIR:AT3G11800.1 " similar to expp1 protein precursor [Solanum tuberosum] (GB:CAJ77501.1" " contains domain FAMILY NOT NAMED (PTHR21454" " contains domain SUBFAMILY NOT NAMED (PTHR21454:SF1" " | chr3:
Cof::opCocaV10001859	SGN-U356052	Cc08_g04850 DNA-directed RNA polymerase II subunit RPB1	1.02821	1.10656	1.01315	1.14561	1.0338	1.24836	0.963139			AT4G35800.1	3e-100	Symbols: RNA_POL_II_LSRNA_POL_II_LS, RNA_POL_II_LS, RPB1, NRPB1 | NRPB1	RNA POLYMERASE II LARGE SUBUNIT	AT4G35800.1	3e-100	RNA_POL_II_LSRNA_POL_II_LS, RNA_POL_II_LS, RPB1, NRPB1 | NRPB1
Cof::opCocaV10004500	SGN-U357198		0.786907	0.729757	0.781506	0.887454	1.4912	1.41689	1.25259	*	***
Cof::opCocaV10008131	SGN-U356049		1.13966	1.16185	1.01015	1.0389	1.10803	0.961634	1.02686			AT4G09320.1	6e-53	Symbols: NDPK1 | NDPK1	nucleoside diphosphate kinase 1	AT4G09320.1	6e-53	NDPK1 | NDPK1
Cof::opCocaV10013108	SGN-U360268	Cc06_g06280 unknown protein; LOCATED IN	1.28828	1.25286	1.07429	0.913502	0.927444	0.746258	0.845285	*
Cof::opCocaV10003821	SGN-U359687	Cc11_g16910 Chlorophyll a-b binding protein, chloroplastic	1.11403	1.0334	1.06056	1.07382	0.989115	1.06398	1.00887			AT3G61470.1	9e-42	Symbols: LHCA2 | LHCA2	Photosystem I light harvesting complex gene 2	AT3G61470.1	9e-42	LHCA2 | LHCA2
Cof::opCocaV10006339	SGN-U359695	Cc06_g18680 Hypothetical protein	1.04248	1.07083	1.02777	0.98826	0.986353	0.961868	1.19112
Cof::opCocaV10000968	SGN-U358777	Cc04_g06100 Putative Outer arm dynein light chain 1 protein	1.40186	1.31147	1.17685	0.937126	0.991481	1.06381	0.940243	*		AT3G17920.1	8e-10	leucine-rich repeat family protein | chr3:6137261-6142029 FORWARD		AT3G17920.1	8e-10	leucine-rich repeat family protein | chr3:6137261-6142029 FORWARD
Cof::opCocaV10012100	SGN-U351747	Cc10_g01870 Filament-like plant protein 4	1.3047	1.71264	1.51536	0.638452	0.600717	0.413182	0.514722	*	***	AT1G19835.1	8e-50	similar to unknown protein [Arabidopsis thaliana]	TAIR:AT1G47900.1	AT1G19835.1	8e-50	similar to unknown protein [Arabidopsis thaliana]
Cof::opCocaV10007257	SGN-U354006	Cc01_g16140 Putative Uncharacterized protein At5g48480	1.73775	0.91264	0.734808	0.837045	0.963942	0.188098	0.153659	*	***	AT5G48480.1	7e-10	Identical to Protein At5g48480 [Arabidopsis Thaliana]	GB:Q9LV66	AT5G48480.1	7e-10	Identical to Protein At5g48480 [Arabidopsis Thaliana]
Cof::opCocaV10013389	SGN-U358965	Cc08_g02750 Abscisic acid receptor PYR1	0.678625	0.766038	0.852984	0.951858	1.15663	3.48633	2.55792	*	***	AT5G46790.1	5e-78	similar to unknown protein [Arabidopsis thaliana]	TAIR:AT4G17870.1	AT5G46790.1	5e-78	similar to unknown protein [Arabidopsis thaliana]
Cof::opCocaV10008213	SGN-U355170		1.14269	1.04122	1.06337	1.09235	1.17952	1.05696	1.36949
Cof::opCocaV10007730	SGN-U362111	Cc08_g12180 unknown protein; FUNCTIONS IN	0.487574	0.568724	0.77839	1.28072	1.60431	1.75496	1.36065	*	***	AT5G47400.1	7e-21	similar to hypothetical protein 25.t00068 [Brassica oleracea]	GB:ABD64961.1	AT5G47400.1	7e-21	similar to hypothetical protein 25.t00068 [Brassica oleracea]
Cof::opCocaV10010973	SGN-U349389	Cc11_g13640 Putative DnaJ homolog subfamily B member 1	1.23042	1.25435	1.15945	0.919548	0.983719	0.854051	0.925968	*		gi|34811740|gb|AAQ82703.1|	1e-77	potyviral capsid protein interacting protein 2b [Nicotiana tabacum]		AT1G10350.1	8e-67	DNAJ heat shock protein, putative | chr1:3393597-3394862 REVERSE
Cof::opCocaV10010453	SGN-U361927	Cc10_g08120 Probable beta-1,4-xylosyltransferase IRX9H	0.93007	0.860211	1.01766	0.95363	1.06506	0.916448	1.00707			AT1G27600.1	8e-10	glycosyl transferase family 43 protein | chr1:9604070-9605868 REVERSE		AT1G27600.1	8e-10	glycosyl transferase family 43 protein | chr1:9604070-9605868 REVERSE
Cof::opCocaV10000418	SGN-U348173	Cc07_g18570 Ent-kaur-16-ene synthase, chloroplastic	1.12059	1.29496	1.09268	0.935341	0.879439	1.06608	1.06008	*		gi|9971225|dbj|BAB12441.1|	4e-41	ent-kaurene synthase No1 [Lactuca sativa]		AT1G79460.1	4e-38	KS, ATKS, GA2 | GA2 (GA REQUIRING 2 " ent-kaurene synthase | chr1:29895461-29899329 FORWARD "
Cof::opCocaV10010904	SGN-U347940	Cc07_g10350 Putative GATA transcription factor 5	1.03207	0.870738	0.863022	0.965205	1.04888	1.36636	1.26427	*		gi|15239343|ref|NP_201433.1|	1e-53	RecName: Full	GATA transcription factor 14	AT5G66320.2	1e-55	zinc finger (GATA type " family protein | chr5:26513434-26514535 REVERSE "
Cof::opCocaV10014114	SGN-U350758	Cc00_g03920 Hypothetical protein	1.00695	1.1072	0.999945	1.03665	0.948705	1.02843	1.0886
Cof::opCocaV10001119	SGN-U360797	Cc02_g13410 Protein of unknown function (DUF616)	1.24279	1.2527	1.31832	0.717936	0.542745	0.751551	1.04419	*	***	gi|115436160|ref|NP_001042838.1|	2e-11	hypothetical protein OsJ_01458 [Oryza sativa Japonica Group]		AT1G28240.1	1e-10	similar to hydrolase, acting on carbon-nitrogen (but not peptide bonds, in linear amides [Arabidopsis thaliana] (TAIR:AT1G53040.2 " similar to Os01g0304300 [Oryza sativa (japonica cultivar-group" ] (GB:NP_001042838.1 " similar to Os05g0531500 [Oryza .
Cof::opCocaV10008280	SGN-U356121	Cc05_g04580 Polynucleotidyl transferase, ribonuclease H fold protein with HRDC domain	0.953854	0.951286	0.999914	1.06967	1.09469	1.11908	0.879517			AT2G32415.1	7e-106	3'-5' exonuclease/ nucleic acid binding | chr2:13768384-13772498 REVERSE		AT2G32415.1	7e-106	3'-5' exonuclease/ nucleic acid binding | chr2:13768384-13772498 REVERSE
Cof::opCocaV10002260	SGN-U352473	Cc03_g07470 Putative F-box protein At2g02240	1.66401	1.30407	0.827622	0.558022	0.470888	1.65395	2.65267	*	***	AT2G02360.1	2e-49	Symbols: ATPP2-B10 | ATPP2-B10	Phloem protein 2-B10	AT2G02360.1	2e-49	ATPP2-B10 | ATPP2-B10
Cof::opCocaV10005919	SGN-U354614	Cc03_g08180 Putative UPF0481 protein At3g47200	1.07235	0.953206	1.00361	1.20917	0.948755	1.01589	1.06289			AT3G47250.3	1e-31	similar to unknown protein [Arabidopsis thaliana]	TAIR:AT3G47200.2	AT3G47250.3	1e-31	similar to unknown protein [Arabidopsis thaliana]
Cof::opCocaV10010139	SGN-U359969	Cc11_g09560 Putative Uncharacterized amino-acid permease C15C4.04c	1.37391	1.27862	1.24555	0.902541	0.703701	0.968702	1.58635	*	***	AT2G01170.2	2e-75	amino acid permease family protein | chr2:102363-104156 REVERSE		AT2G01170.2	2e-75	amino acid permease family protein | chr2:102363-104156 REVERSE
Cof::opCocaV10004344	SGN-U356101	Cc11_g07710 Two-component response regulator ARR2	0.545798	0.562295	0.801125	1.11119	1.32425	2.15039	2.36568	*	***
Cof::opCocaV10007150	SGN-U360640	Cc02_g33070 unknown protein; BEST Arabidopsis thaliana protein match is	0.878203	0.994021	1.27833	1.18441	0.682194	0.62798	0.6879	*	***	gi|24461867|gb|AAN62354.1|AF506028_23	7e-36	CTV.22 [Citrus trifoliata]		AT1G15780.1	2e-30	similar to unknown protein [Arabidopsis thaliana] (TAIR:AT2G10440.1 " similar to Globin-like [Medicago truncatula] (GB:ABE79971.1" " similar to Os08g0564800 [Oryza sativa (japonica cultivar-group" ] (GB:NP_001062533.1 " similar to CTV.22 [Poncirus tri
Cof::opCocaV10005706	SGN-U361431		0.811314	0.864142	1.19897	1.2612	0.87629	0.886666	0.90919	*
Cof::opCocaV10015135	SGN-U348891		0.98816	1.01229	1.20677	1.07178	0.980602	1.00701	0.912268
Cof::opCocaV10008072	SGN-U354058	Cc00_g07780 Purple acid phosphatase 25	0.929767	1.17121	1.07617	1.02663	0.921124	0.819192	1.09634	*
Cof::opCocaV10005707	SGN-U353619	Cc09_g00930 Putative Mavicyanin	1.86458	1.32124	1.06484	0.50526	0.420508	0.393496	0.530129	*	***	AT2G32300.1	2e-15	Symbols: UCC1 | UCC1	UCLACYANIN 1	AT2G32300.1	2e-15	UCC1 | UCC1
Cof::opCocaV10014495	SGN-U349862	Cc02_g19530 Protein of unknown function (DUF620)	1.43802	1.22929	1.21851	0.849187	0.905782	0.643964	0.649536	*	***	gi|87241418|gb|ABD33276.1|	9e-82	Protein of unknown function DUF620 [Medicago truncatula]		AT3G19540.1	6e-79	similar to unknown protein [Arabidopsis thaliana] (TAIR:AT1G49840.1 " similar to Protein of unknown function DUF620 [Medicago truncatula] (GB:ABD33276.1" " contains InterPro domain Protein of unknown function DUF620 (InterPro:IPR006873" " | chr3:67807
Cof::opCocaV10005932	SGN-U347237	Cc08_g14640 Putative AT hook motif DNA-binding family protein	0.950299	0.84501	0.831572	1.21872	1.16267	0.807792	0.919267	*	***
Cof::opCocaV10006992	SGN-U357439	Cc07_g11960 Probable protein phosphatase 2C 47	0.929517	0.882653	0.871125	0.96072	1.35415	1.43499	1.20301	*		gi|15230495|ref|NP_190715.1|	1e-56	protein phosphatase 2C-like protein [Arabidopsis thaliana]		AT3G51470.1	2e-58	protein phosphatase 2C, putative / PP2C, putative | chr3:19108903-19110223 REVERSE
Cof::opCocaV10010620	SGN-U359806	Cc02_g28520 Ferredoxin--nitrite reductase, chloroplastic	0.698585	0.890456	0.85112	1.14218	1.45428	0.993639	0.953627	*	***	gi|77627622|dbj|BAE46577.1|	5e-46	nitrite reductase [Solanum lycopersicum]		AT2G15620.1	6e-45	NIR, ATHNIR, NIR1 | NIR1 (NITRITE REDUCTASE " ferredoxin-nitrate reductase | chr2:6817634-6819748 FORWARD "
Cof::opCocaV10006870	SGN-U361271	Cc06_g08690 Putative Probable ethanolamine kinase A	1.07983	1.14728	1.10185	1.0046	0.9326	1.09305	1.12803			gi|15225800|ref|NP_180251.1|	3e-65	choline kinase like protein [Arabidopsis thaliana]		AT2G26830.1	4e-67	EMB1187 | EMB1187 (EMBRYO DEFECTIVE 1187 " kinase/ phosphotransferase, alcohol group as acceptor | chr2:11450677-11454036 FORWARD "
Cof::opCocaV10013399	SGN-U351462	Cc02_g37390 Shaggy-related protein kinase theta	0.749718	0.724603	0.787409	1.33847	1.24557	1.20284	1.28931	*	***	AT4G00720.1	6e-168	shaggy-related protein kinase theta / ASK-theta	ASK8	AT4G00720.1	6e-168	shaggy-related protein kinase theta / ASK-theta
Cof::opCocaV10013766	SGN-U355742	Cc05_g00050 FUNCTIONS IN	1.04158	1.13675	1.23132	0.961717	0.958889	0.745926	0.833843	*		AT2G32240.1	9e-55	similar to unknown protein [Arabidopsis thaliana]	TAIR:AT1G05320.3	AT2G32240.1	9e-55	similar to unknown protein [Arabidopsis thaliana]
Cof::opCocaV10005238	SGN-U351559	Cc01_g18200 ribophorin II (RPN2) family protein	1.09976	0.961189	1.11742	1.18044	0.746999	0.315659	0.367681	*	***	AT4G21150.1	6e-94	ribophorin II	RPN2	AT4G21150.1	6e-94	ribophorin II
Cof::opCocaV10006694	SGN-U351697	Cc04_g15360 Putative uncharacterized protein	0.965277	0.952495	0.91039	0.9604	1.04242	1.16824	1.22853			AT2G02760.1	1e-80	Symbols: UBC2, ATUBC2 | ATUBC2	UBIQUITING-CONJUGATING ENZYME 2	AT2G02760.1	1e-80	UBC2, ATUBC2 | ATUBC2
Cof::opCocaV10010588	SGN-U352279	Cc11_g17130 Putative Squamosa promoter-binding-like protein 16	2.49135	1.27616	1.07625	0.641545	0.70537	0.695244	0.658966	*	***	AT5G50570.2	2e-41	squamosa promoter-binding protein, putative | chr5:20599781-20601017 REVERSE		AT5G50570.2	2e-41	squamosa promoter-binding protein, putative | chr5:20599781-20601017 REVERSE
Cof::opCocaV10005773	SGN-U352743		1.07835	1.26202	1.02144	1.01826	0.913775	1.05596	1.10084	*		AT5G56740.1	1e-132	histone acetyltransferase family protein | chr5:22970235-22972803 REVERSE		AT5G56740.1	1e-132	histone acetyltransferase family protein | chr5:22970235-22972803 REVERSE
Cof::opCocaV10013365	SGN-U351446	Cc02_g14940 Putative B-block binding subunit of TFIIIC	0.745709	0.894694	0.919197	1.17608	1.28153	1.32784	1.0754	*		AT1G17450.1	2e-41	ATP phosphoribosyltransferase -related | chr1:5988636-5995038 REVERSE		AT1G17450.1	2e-41	ATP phosphoribosyltransferase -related | chr1:5988636-5995038 REVERSE
Cof::opCocaV10011569	SGN-U350333	Cc02_g09770 Sodium Bile acid symporter family	1.11421	1.1755	1.0036	1.05413	0.84535	0.947892	1.04526	*		AT3G56160.1	3e-50	bile acid:sodium symporter | chr3:20848712-20852520 REVERSE		AT3G56160.1	3e-50	bile acid:sodium symporter | chr3:20848712-20852520 REVERSE
Cof::opCocaV10014563	SGN-U356089	Cc06_g04000 3-isopropylmalate dehydrogenase, chloroplastic	1.26552	1.16723	1.05018	0.831123	0.83112	0.785333	0.959816	*		AT5G03290.1	4e-85	isocitrate dehydrogenase, putative / NAD+ isocitrate dehydrogenase, putative | chr5:794042-795938 FORWARD		AT5G03290.1	4e-85	isocitrate dehydrogenase, putative / NAD+ isocitrate dehydrogenase, putative | chr5:794042-795938 FORWARD
Cof::opCocaV10007309	SGN-U362212		0.984604	0.890515	1.05319	1.07575	1.09884	1.11355	1.01416
Cof::opCocaV10004583	SGN-U360766	Cc03_g01340 Pumilio homolog 24	0.779621	0.971434	0.992927	1.16913	1.04298	1.08443	1.04497	*		AT3G16810.1	5e-45	Symbols: APUM24 | APUM24	ARABIDOPSIS PUMILIO 24	AT3G16810.1	5e-45	APUM24 | APUM24
Cof::opCocaV10015318	SGN-U351653	Cc02_g36370 Calcium-dependent lipid-binding (CaLB domain) family protein	0.894173	0.782585	0.850198	1.06441	1.09607	2.12607	1.30966	*	***	AT3G61050.2	3e-97	lipid binding | chr3:22608460-22611907 FORWARD		AT3G61050.2	3e-97	lipid binding | chr3:22608460-22611907 FORWARD
Cof::opCocaV10010727	SGN-U359579	Cc08_g05300 Putative DNA binding;DNA-directed RNA polymerases	0.831553	0.950332	0.925428	1.1448	1.22464	1.27084	1.38961	*		gi|15237811|ref|NP_197760.1|	3e-43	At5g23710 [Arabidopsis thaliana]		AT5G23710.1	3e-45	DNA binding / DNA-directed RNA polymerase | chr5:7996531-7997223 REVERSE
Cof::opCocaV10005010	SGN-U351475	Cc02_g03120 F-box/LRR-repeat protein At3g48880	0.799725	0.831453	0.862317	1.22153	1.12451	0.587642	0.648984	*	***	AT3G48880.1	6e-105	F-box family protein | chr3:18138858-18139993 FORWARD		AT3G48880.1	6e-105	F-box family protein | chr3:18138858-18139993 FORWARD
Cof::opCocaV10010696	SGN-U353636		0.95351	0.957642	1.05643	0.969626	0.832346	0.413947	0.418049	*	***	AT3G52300.1	6e-81	Symbols: ATPQ | ATP synthase D chain-related | chr3:19407667-19409097 FORWARD		AT3G52300.1	6e-81	ATPQ | ATP synthase D chain-related | chr3:19407667-19409097 FORWARD
Cof::opCocaV10010024	SGN-U349481	Cc04_g03800 Plastidic ATP/ADP-transporter	1.67965	1.26739	1.09103	0.647274	0.627522	0.764893	0.810134	*	***	gi|21063925|gb|AAM29152.1|	4e-162	plastidic ATP/ADP transporter [Citrus hybrid cultivar]		AT1G15500.1	3e-158	chloroplast ADP, ATP carrier protein, putative / ADP, ATP translocase, putative / adenine nucleotide translocase, putative | chr1:5326421-5328683 FORWARD
Cof::opCocaV10001591	SGN-U352712	Cc00_g15670 Putative Omega-hydroxypalmitate O-feruloyl transferase	1.83396	1.40393	1.21432	0.738689	0.71026	0.845067	0.891449	*	***	AT1G65450.1	6e-72	transferase family protein | chr1:24321698-24322558 FORWARD		AT1G65450.1	6e-72	transferase family protein | chr1:24321698-24322558 FORWARD
Cof::opCocaV10007101	SGN-U358795	Cc02_g38150 Cytochrome P450 86A2	0.894476	0.845093	0.865597	1.05013	1.44151	0.917207	0.785496	*	***	AT2G45970.1	1e-87	Symbols: LCR, CYP86A8 | CYP86A8	LACERATA	AT2G45970.1	1e-87	LCR, CYP86A8 | CYP86A8
Cof::opCocaV10001570	SGN-U359151	Cc05_g07120 Hypothetical protein	1.67548	1.11289	1.08723	0.765542	0.756702	1.04262	1.24741	*	***
Cof::opCocaV10005883	SGN-U356436	Cc07_g16310 ABC transporter F family member 5	0.931044	0.89563	0.902312	0.989073	1.07545	1.31447	1.17201	*		gi|15238261|ref|NP_201289.1|	4e-125	ABC transporter protein 1-like [Arabidopsis thaliana]		AT5G64840.1	4e-127	ATGCN5 | ATGCN5 (Arabidopsis thaliana general control non-repressible 5 " | chr5:25934182-25936919 REVERSE "
Cof::opCocaV10007488	SGN-U360056	Cc04_g01580 Putative uncharacterized protein	1.14106	1.18244	1.05519	0.974493	0.91487	0.921899	0.99953			AT1G72790.1	2e-11	hydroxyproline-rich glycoprotein family protein | chr1:27398510-27400195 FORWARD		AT1G72790.1	2e-11	hydroxyproline-rich glycoprotein family protein | chr1:27398510-27400195 FORWARD
Cof::opCocaV10001645	SGN-U357634		0.952057	1.01818	1.1455	0.86761	1.04529	1.00345	1.0807	*	***	gi|7449713|pir||C64807	4e-37	ybgO
Cof::opCocaV10008919	SGN-U361403		0.96046	1.17379	1.01313	0.972235	1.06927	0.908761	1.10519
Cof::opCocaV10000798	SGN-U352322	Cc04_g09740 Putative Probable NAD(P)H-dependent oxidoreductase 2	1.05818	1.00521	1.17282	0.946253	0.989338	0.980236	1.07602			AT1G59960.1	4e-88	aldo/keto reductase, putative | chr1:22075075-22076732 REVERSE		AT1G59960.1	4e-88	aldo/keto reductase, putative | chr1:22075075-22076732 REVERSE
Cof::opCocaV10001328	SGN-U350730	Cc01_g11180 Putative YrdC domain-containing protein, mitochondrial	1.00178	1.09936	1.03251	0.938916	0.88998	0.978728	1.0833
Cof::opCocaV10005337	SGN-U359407	Cc02_g09370 Putative Charged multivesicular body protein 5	0.970285	1.07412	0.875032	0.893151	1.10889	1.00565	1.00566			AT3G10640.1	2e-70	SNF7 family protein | chr3:3323506-3324910 REVERSE		AT3G10640.1	2e-70	SNF7 family protein | chr3:3323506-3324910 REVERSE
Cof::opCocaV10009337	SGN-U350515	Cc06_g09990 Peroxiredoxin-2B	0.786614	0.698661	0.748849	1.32427	0.963054	0.405189	0.370081	*	***	AT1G65980.1	3e-75	Symbols: TPX1 | TPX1	THIOREDOXIN-DEPENDENT PEROXIDASE 1	AT1G65980.1	3e-75	TPX1 | TPX1
Cof::opCocaV10012988	SGN-U362090		0.993096	0.963839	1.02501	0.988353	0.834579	0.93572	0.988282
Cof::opCocaV10002114	SGN-U351947	Cc02_g17750 Putative Undecaprenyl pyrophosphate synthetase family protein	0.964591	1.00343	1.04684	0.961441	0.873898	0.98597	1.12307			AT1G11760.1	3e-32	similar to At1g11760 [Medicago truncatula]	GB:ABE82612.1	AT1G11760.1	3e-32	similar to At1g11760 [Medicago truncatula]
Cof::opCocaV10004159	SGN-U355842	Cc06_g08270 Putative Umecyanin	0.440068	0.336764	0.482941	0.743958	2.00112	2.23933	2.01037	*	***	AT5G20230.1	9e-09	Symbols: BCB, ATBCB | ATBCB	ARABIDOPSIS BLUE-COPPER-BINDING PROTEIN	AT5G20230.1	9e-09	BCB, ATBCB | ATBCB
Cof::opCocaV10006292	SGN-U359668	Cc04_g14010 1-deoxy-D-xylulose 5-phosphate reductoisomerase, chloroplastic	1.8671	1.37005	1.03701	0.607734	0.529348	0.447454	0.490438	*	***	AT5G62790.1	2e-18	Symbols: PDE129, DXR | DXR	1-DEOXY-D-XYLULOSE 5-PHOSPHATE REDUCTOISOMERASE	AT5G62790.1	2e-18	PDE129, DXR | DXR
Cof::opCocaV10014307	SGN-U352959	Cc06_g18470 Putative N-acetylglucosaminyl transferase component family protein / Gpi1 family protein	1.03907	1.01013	0.997093	1.07191	1.03335	0.837452	0.947153
Cof::opCocaV10002843	SGN-U353484	Cc02_g23000 NifU-like protein 3, chloroplastic	1.10728	1.00108	0.970128	0.976994	1.11059	1.19382	1.3195			AT5G49940.1	8e-61	Symbols: ATCNFU2, NFU2 | NFU2	NFU domain protein 2	AT5G49940.1	8e-61	ATCNFU2, NFU2 | NFU2
Cof::opCocaV10006076	SGN-U357103	Cc08_g02950 Putative Transcription factor bHLH94	1.16675	0.970422	0.97478	0.984779	0.942985	1.02546	0.954391			AT5G46690.1	3e-12	Symbols: BHLH071 | BHLH071	BETA HLH PROTEIN 71	AT5G46690.1	3e-12	BHLH071 | BHLH071
Cof::opCocaV10007216	SGN-U360899	Cc09_g05830 Protein kinase superfamily protein with octicosapeptide/Phox/Bem1p domain	0.930146	1.06707	1.16183	0.875699	0.803254	1.30556	1.42871	*	***	AT1G79570.1	1e-67	protein kinase family protein | chr1:29937749-29942433 REVERSE		AT1G79570.1	1e-67	protein kinase family protein | chr1:29937749-29942433 REVERSE
Cof::opCocaV10005100	SGN-U354514	Cc02_g11530 Vacuolar protein sorting-associated protein 28 homolog 2	1.09058	1.11183	0.985283	0.969894	1.01166	0.963189	1.15844			AT4G05000.2	3e-49	vacuolar protein sorting-associated protein 28 family protein / VPS28 family protein | chr4:2563951-2564583 FORWARD		AT4G05000.2	3e-49	vacuolar protein sorting-associated protein 28 family protein / VPS28 family protein | chr4:2563951-2564583 FORWARD
Cof::opCocaV10006551	SGN-U349105	Cc06_g12240 Predicted protein (Fragment)	1.43736	1.51337	1.25844	0.788558	0.776393	0.769126	0.991161	*	***	gi|79577677|ref|NP_680175.2|	6e-18	putative protein [Arabidopsis thaliana]		AT5G20635.1	6e-20	receptor | chr5:6979316-6981769 REVERSE
Cof::opCocaV10002705	SGN-U353514	Cc03_g07640 putative type 1 membrane protein	0.953814	1.07689	1.07035	0.960453	1.12666	1.07042	0.933902			AT3G24160.1	5e-24	Symbols: PMP | PMP	PUTATIVE TYPE 1 MEMBRANE PROTEIN	AT3G24160.1	5e-24	PMP | PMP
Cof::opCocaV10004929	SGN-U359848		1.06697	1.0025	1.02063	1.10992	1.31128	1.12686	0.965298	*		AT3G18890.1	2e-18	catalytic/ coenzyme binding | chr3:6511175-6514735 FORWARD		AT3G18890.1	2e-18	catalytic/ coenzyme binding | chr3:6511175-6514735 FORWARD
Cof::opCocaV10000009	SGN-U362588	Cc03_g12740 Hypothetical protein	1.00515	1.24057	0.972529	1.12414	1.05446	1.14358	1.17709
Cof::opCocaV10002612	SGN-U351615	Cc09_g09370 Uncharacterized urease accessory protein ureG-like	0.835187	0.968957	1.06695	1.03348	1.05712	0.97451	0.912247	*		AT2G34470.1	4e-129	Symbols: PSKF109, UREG | UREG	urease accessory protein G	AT2G34470.1	4e-129	PSKF109, UREG | UREG
Cof::opCocaV10004178	SGN-U362371	Cc07_g21230 Putative Late blight resistance protein R1	0.790104	0.927332	0.852191	1.05713	1.26799	0.901732	0.847656	*
Cof::opCocaV10010008	SGN-U357699	Cc02_g19790 Vacuolar-sorting receptor 3	1.16916	1.03248	0.955477	1.00146	1.01259	1.0415	0.955934
Cof::opCocaV10010729	SGN-U360744	Cc03_g08180 Putative UPF0481 protein At3g47200	1.04161	1.09192	1.07848	0.967373	0.93777	0.894673	0.999221			AT5G22540.1	9e-23	similar to unknown protein [Arabidopsis thaliana]	TAIR:AT5G22550.2	AT5G22540.1	9e-23	similar to unknown protein [Arabidopsis thaliana]
Cof::opCocaV10006957	SGN-U356403	Cc01_g18170 ABC transporter I family member 19	0.753828	0.90121	1.00904	1.32912	1.13154	1.21985	1.17569	*	***	gi|115449449|ref|NP_001048469.1|	4e-115	Os02g0810300 [Oryza sativa Japonica Group]		AT1G03905.1	8e-113	ABC transporter family protein | chr1:993477-995593 FORWARD
Cof::opCocaV10009205	SGN-U356922	Cc07_g15080 Putative Tubulin-specific chaperone C	1.04119	1.14275	0.979506	0.982578	1.10744	0.851908	0.851839	*		AT4G39920.1	4e-47	Symbols: TFC C, POR | POR	PORCINO	AT4G39920.1	4e-47	TFC C, POR | POR
Cof::opCocaV10012270	SGN-U350480	Cc08_g00180 Putative Aberrant root formation protein 4	0.937773	0.896085	1.00803	0.939903	0.96363	1.06688	1.0516
Cof::opCocaV10012098	SGN-U347783	Cc06_g22740 Magnesium-protoporphyrin IX monomethyl ester [oxidative] cyclase, chloroplastic	1.03941	1.02129	0.902	0.985571	0.854811	0.828028	0.755138			gi|38503523|gb|AAR20445.2|	6e-70	putative leucine zipper protein [Gossypium hirsutum]		AT3G56940.1	1e-65	CRD1, CHL27, ACSF, AT103 | AT103 (DICARBOXYLATE DIIRON 1 " | chr3:21087573-21089248 FORWARD "
Cof::opCocaV10013656	SGN-U359869	Cc00_g12090 Putative Fatty acid amide hydrolase	1.16054	1.03509	0.931318	1.1713	1.08709	0.773483	0.74774	*	***	AT5G64440.1	2e-18	amidase family protein | chr5:25783455-25787486 FORWARD		AT5G64440.1	2e-18	amidase family protein | chr5:25783455-25787486 FORWARD
Cof::opCocaV10006395	SGN-U355083	Cc02_g35400 ABC transporter I family member 20	1.362	1.47613	1.10519	0.857772	0.795507	0.814545	0.980875	*		AT5G02270.1	6e-21	Symbols: ATNAP9 | ATNAP9	Non-intrinsic ABC protein 9	AT5G02270.1	6e-21	ATNAP9 | ATNAP9
Cof::opCocaV10009447	SGN-U361816	Cc02_g19420 Putative uncharacterized protein	1.36952	1.21092	1.2481	0.927836	0.97887	0.802856	0.756281	*
Cof::opCocaV10005767	SGN-U348566	Cc05_g08250 Ketol-acid reductoisomerase, chloroplastic	0.650106	0.672109	0.786919	1.11184	1.04854	2.45297	1.9259	*	***	gi|92874663|gb|ABE82897.1|	1e-149	Acetohydroxy		AT3G58610.1	4e-150	ketol-acid reductoisomerase | chr3:21682538-21685616 FORWARD
Cof::opCocaV10002098	SGN-U348626	Cc00_g07180 Protein of unknown function (DUF668)	0.969858	1.15609	1.0359	1.07271	1.15715	0.971697	0.937624			gi|5091616|gb|AAD39604.1|AC007454_3	3e-38	F23M19.3 [Arabidopsis thaliana]		AT1G34320.1	3e-40	similar to unknown protein [Arabidopsis thaliana] (TAIR:AT5G08660.1 " similar to Os05g0430300 [Oryza sativa (japonica cultivar-group" ] (GB:NP_001055623.1 " similar to Trp repressor/replication initiator [Medicago truncatula] (GB:ABE83667.1" " similar
Cof::opCocaV10003435	SGN-U350171	Cc08_g10140 Putative UPF0587 protein C1orf123 homolog	1.39694	1.32388	1.06916	0.743193	0.776019	0.566933	0.540993	*	***
Cof::opCocaV10004560	SGN-U353730	Cc00_g14900 Putative SNF2 domain-containing protein / helicase domain-containing protein / HNH endonuclease domain-containing protein	1.00274	0.845874	1.00294	0.841824	1.04082	1.03623	1.8934	*
Cof::opCocaV10010604	SGN-U359651	Cc06_g15010 WRKY transcription factor	0.924701	0.973975	0.990509	1.05421	1.13153	1.20629	1.19093			AT4G30935.1	1e-34	Symbols: ATWRKY32, WRKY32 | WRKY32	WRKY DNA-binding protein 32	AT4G30935.1	1e-34	ATWRKY32, WRKY32 | WRKY32
Cof::opCocaV10003055	SGN-U349882	Cc05_g07900 Putative Optic atrophy 3 protein homolog	1.27963	1.03574	1.08566	0.974878	1.20837	0.978557	0.881197	*		gi|115435592|ref|NP_001042554.1|	2e-51	Os01g0242300 [Oryza sativa	japonica cultivar-group	AT1G28510.1	1e-48	similar to unknown protein [Arabidopsis thaliana] (TAIR:AT3G58150.1 " similar to unknown protein [Oryza sativa (japonica cultivar-group" ] (GB:BAD81625.1 " similar to Os01g0242300 [Oryza sativa (japonica cultivar-group" ] (GB:NP_001042554.1 " contains
Cof::opCocaV10012179	SGN-U348558	Cc11_g05800 Annexin D5	1.29465	1.0834	0.934023	0.823243	0.718334	1.38496	1.69579	*	***	gi|115479005|ref|NP_001063096.1|	8e-120	putative annexin [Oryza sativa Japonica Group]		AT1G68090.1	6e-95	ANNAT5 | ANNAT5 (ANN5, ANNEXIN ARABIDOPSIS 5 " calcium ion binding / calcium-dependent phospholipid binding | chr1:25523105-25524437 REVERSE "
Cof::opCocaV10010155	SGN-U353986	Cc03_g12940 Hypothetical protein	1.05078	1.01598	1.02995	0.95623	0.979649	1.32101	1.27745	*
Cof::opCocaV10005723	SGN-U350818	Cc05_g13980 unknown protein; FUNCTIONS IN	0.979127	1.09894	1.05586	1.06448	1.07861	1.02183	0.995759			AT5G55060.1	2e-12	catalytic | chr5:22359305-22363626 FORWARD		AT5G55060.1	2e-12	catalytic | chr5:22359305-22363626 FORWARD
Cof::opCocaV10000163	SGN-U353617	Cc07_g08070 Probable fructokinase-4	1.37788	1.17891	1.06825	0.843051	0.866859	0.626316	0.740536	*	***	AT1G66430.1	3e-41	pfkB-type carbohydrate kinase family protein | chr1:24782063-24784056 FORWARD		AT1G66430.1	3e-41	pfkB-type carbohydrate kinase family protein | chr1:24782063-24784056 FORWARD
Cof::opCocaV10000020	SGN-U358198	Cc04_g06630 Peroxisome biogenesis protein 3-2	0.989106	1.23863	0.97225	1.12242	1.14216	1.04538	1.06468
Cof::opCocaV10009678	SGN-U351650	Cc11_g16080 Putative CONTAINS InterPro DOMAIN/s	1.24183	1.26637	1.07817	0.912645	1.02945	0.866978	0.910692	*		AT3G01670.1	6e-55	similar to unknown protein [Arabidopsis thaliana]	TAIR:AT3G01680.1	AT3G01670.1	6e-55	similar to unknown protein [Arabidopsis thaliana]
Cof::opCocaV10000759	SGN-U350183	Cc00_g08160 Putative nuclear factor Y, subunit C11	0.974679	1.17317	1.0688	0.94315	0.868094	0.999633	1.15473
Cof::opCocaV10010825	SGN-U354681	Cc01_g20320 CONTAINS InterPro DOMAIN/s	0.952798	1.05067	0.945076	0.991213	0.893533	0.976566	1.03454
Cof::opCocaV10007243	SGN-U360909	Cc09_g09380 Putative uncharacterized protein	0.993556	0.96682	0.921556	0.930935	0.990596	1.03393	0.969947
Cof::opCocaV10012023	SGN-U362807	Cc02_g08800 Putative Protein prenylyltransferase superfamily protein	1.15337	0.884734	1.06723	1.00293	1.0253	0.966284	1.12495
Cof::opCocaV10009006	SGN-U351551	Cc06_g01300 HEAT repeat-containing protein	0.951156	0.88485	0.989726	1.09439	1.07813	0.997706	1.07565			AT5G01400.1	8e-115	Symbols: ESP4 | ESP4	ENHANCED SILENCING PHENOTYPE 4	AT5G01400.1	8e-115	ESP4 | ESP4
Cof::opCocaV10007355	SGN-U362710	Cc01_g04300 Putative Scarecrow-like protein 30	1.08878	1.03953	1.14158	1.2031	0.999471	0.960886	1.41269
Cof::opCocaV10001044	SGN-U358832	Cc02_g21230 Putative pentatricopeptide repeat-containing protein At1g16830	1.02301	1.06786	1.02427	1.01013	0.994532	1.11139	1.10293
Cof::opCocaV10004605	SGN-U347185	Cc06_g15710 Putative Activator of 90 kDa heat shock protein ATPase homolog	1.08546	0.977	0.951522	0.96013	1.11749	0.970558	0.869238			gi|21539453|gb|AAM53279.1|	3e-79	unknown protein [Arabidopsis thaliana] gi23197674|gb|AAN15364.1| unknown protein [Arabidopsis thaliana]		AT3G12050.1	8e-82	Aha1 domain-containing protein | chr3:3839295-3841309 FORWARD
Cof::opCocaV10007993	SGN-U356459		1.03244	0.96235	0.891974	0.980294	1.22698	0.967958	0.931605
Cof::opCocaV10004924	SGN-U359850	Cc08_g08290 PsbP domain-containing protein 5, chloroplastic	1.23795	1.2053	0.996179	1.04823	0.847393	0.972301	0.912779	*		AT5G11450.1	8e-54	oxygen-evolving complex-related | chr5:3654476-3656358 FORWARD		AT5G11450.1	8e-54	oxygen-evolving complex-related | chr5:3654476-3656358 FORWARD
Cof::opCocaV10010057	SGN-U353838		1.02761	1.07361	0.973415	0.971179	1.0335	1.0941	1.12411			AT5G63840.1	7e-19	Symbols: RSW3 | RSW3	RADIAL SWELLING 3	AT5G63840.1	7e-19	RSW3 | RSW3
Cof::opCocaV10001473	SGN-U352882	Cc08_g13070 unknown protein; FUNCTIONS IN	1.40826	1.43287	1.06272	0.896947	0.875183	0.935163	0.938159	*		AT1G62780.1	4e-74	similar to B0616E02-H0507E05.5 [Oryza sativa	indica cultivar-group	AT1G62780.1	4e-74	similar to B0616E02-H0507E05.5 [Oryza sativa
Cof::opCocaV10000429	SGN-U348721	Cc08_g15750 Hypothetical protein	1.01493	0.983882	1.21781	1.0138	0.928486	1.10857	1.07049
Cof::opCocaV10012055	SGN-U350304	Cc02_g01060 Cytochrome b5 isoform 1	0.58735	0.69694	0.659511	0.983472	1.6144	1.6438	1.5517	*	***	AT5G53560.1	4e-59	Symbols: B5 #2, ATB5-A | ATB5-A	Cytochrome b5 A	AT5G53560.1	4e-59	B5 #2, ATB5-A | ATB5-A
Cof::opCocaV10012286	SGN-U351556	Cc05_g11230 Ubiquitin-conjugating enzyme E2 35	0.912552	0.946342	1.04819	1.03131	0.880238	0.686052	0.677641	*	***	AT1G78870.2	1e-84	Symbols: UBC35 | UBC35		AT1G78870.2	1e-84	UBC35 | UBC35
Cof::opCocaV10010693	SGN-U362144	Cc03_g11990 Histone-lysine N-methyltransferase ASHH1	0.6994	0.787982	1.02562	1.42656	1.09256	0.721207	0.671425	*	***	AT1G76710.1	1e-23	Symbols: ASHH1 | SET domain-containing protein	ASHH1	AT1G76710.1	1e-23	ASHH1 | SET domain-containing protein
Cof::opCocaV10015129	SGN-U355295	Cc06_g01440 RING/U-box superfamily protein	0.859398	0.913147	0.839161	1.06142	1.06759	1.26249	1.22762	*		AT5G01520.2	2e-61	zinc finger	C3HC4-type RING finger	AT5G01520.2	2e-61	zinc finger
Cof::opCocaV10007925	SGN-U356488		1.07375	1.20961	1.01848	1.00682	0.967902	1.05028	0.971843
Cof::opCocaV10001294	SGN-U362249	Cc08_g01000 Copper transporter 5	1.07511	1.13555	1.1912	1.06879	0.628262	0.887139	1.59611	*	***	gi|92873269|gb|ABE81754.1|	1e-18	Ctr		AT5G20650.1	2e-19	COPT5 | COPT5 (copper transporter 5 " copper ion transporter | chr5:6985483-6985923 REVERSE "
Cof::opCocaV10003040	SGN-U354009	Cc01_g08930 ATP synthase subunit epsilon, mitochondrial	0.895833	0.858749	0.950968	1.02397	1.0003	0.473351	0.432934	*	***	AT1G51650.1	6e-32	ATP synthase epsilon chain, mitochondrial | chr1:19156348-19157309 FORWARD		AT1G51650.1	6e-32	ATP synthase epsilon chain, mitochondrial | chr1:19156348-19157309 FORWARD
Cof::opCocaV10003158	SGN-U350465	Cc08_g02210 Putative Disease resistance protein RPM1	0.977877	1.1506	1.04154	1.0895	1.02067	1.0364	1.02686			AT3G07040.1	2e-09	Symbols: RPS3, RPM1 | RPM1	RESISTANCE TO P. SYRINGAE PV MACULICOLA 1	AT3G07040.1	2e-09	RPS3, RPM1 | RPM1
Cof::opCocaV10013240	SGN-U349421	Cc11_g09830 Putative Beta-lactamase-like protein 2	0.560526	0.722413	1.22483	1.76132	0.463022	0.451389	0.549513	*	***	gi|115434362|ref|NP_001041939.1|	6e-71	Os01g0133500 [Oryza sativa Japonica Group]		AT1G25375.1	6e-68	metallo-beta-lactamase family protein | chr1:8900266-8903207 REVERSE
Cof::opCocaV10002010	SGN-U361990		1.1008	0.929219	1.14487	0.948561	1.0537	1.15021	1.01253
Cof::opCocaV10001848	SGN-U351414	Cc05_g14130 Putative Uncharacterized membrane protein yuiD	1.19528	1.02991	0.867982	0.867447	1.04554	0.942159	0.946424	*		AT3G21610.1	1e-56	similar to unknown protein [Arabidopsis thaliana]	TAIR:AT1G67600.1	AT3G21610.1	1e-56	similar to unknown protein [Arabidopsis thaliana]
Cof::opCocaV10004520	SGN-U358391	Cc00_g19170 Serine hydroxymethyltransferase, mitochondrial	0.897945	0.9045	0.885961	1.13938	0.864038	1.10526	0.986782
Cof::opCocaV10001564	SGN-U355337	Cc11_g15040 Putative Protein MEI2-like 4	1.03108	1.09608	1.08299	1.22453	1.15753	1.11144	1.15051			AT1G29400.2	1e-44	Symbols: AML5 | AML5	ARABIDOPSIS MEI2-LIKE PROTEIN 5	AT1G29400.2	1e-44	AML5 | AML5
Cof::opCocaV10010505	SGN-U362293	Cc06_g14500 Putative unknown protein; BEST Arabidopsis thaliana protein match is	0.76482	0.748038	0.762695	1.05803	1.25721	2.2561	1.82119	*	***	AT4G30780.1	3e-24	similar to unknown protein [Arabidopsis thaliana]	TAIR:AT2G24100.1	AT4G30780.1	3e-24	similar to unknown protein [Arabidopsis thaliana]
Cof::opCocaV10004593	SGN-U355809	Cc02_g38690 Putative Golgin candidate 4	0.907207	0.900084	0.91037	1.15239	1.31799	0.998689	0.986158	*		AT2G46180.1	8e-40	intracellular protein transport protein USO1-related | chr2:18974555-18978333 REVERSE		AT2G46180.1	8e-40	intracellular protein transport protein USO1-related | chr2:18974555-18978333 REVERSE
Cof::opCocaV10005737	SGN-U361962	Cc02_g16310 Actin-depolymerizing factor 5	0.819322	0.844264	0.927041	1.3578	0.837223	0.405104	0.364978	*	***	AT2G16700.1	3e-57	Symbols: ADF5 | ADF5	ACTIN DEPOLYMERIZING FACTOR 5	AT2G16700.1	3e-57	ADF5 | ADF5
Cof::opCocaV10013716	SGN-U347771	Cc04_g02890 Auxin-responsive protein IAA27	1.19386	0.956458	1.03004	1.06647	1.07968	1.0382	1.00436			gi|92872146|gb|ABE80913.1|	7e-13	AUX/IAA		AT4G29080.1	6e-12	IAA27, PAP2 | PAP2 (PHYTOCHROME-ASSOCIATED PROTEIN 2 " transcription factor | chr4:14323671-14325219 REVERSE "
Cof::opCocaV10008940	SGN-U354783	Cc10_g09950 Probable peptide/nitrate transporter At1g22540	0.934859	1.06841	1.15674	0.97285	0.963879	1.42418	1.26198	*	***	AT1G22540.1	3e-62	proton-dependent oligopeptide transport	POT	AT1G22540.1	3e-62	proton-dependent oligopeptide transport
Cof::opCocaV10012736	SGN-U354764	Cc02_g04500 Quinone oxidoreductase 1	0.759455	0.864952	0.95868	1.25497	1.09646	1.01845	0.892219	*		AT5G61510.1	7e-50	NADP-dependent oxidoreductase, putative | chr5:24754310-24756201 REVERSE		AT5G61510.1	7e-50	NADP-dependent oxidoreductase, putative | chr5:24754310-24756201 REVERSE
Cof::opCocaV10007402	SGN-U352785	Cc01_g21500 ATP-dependent Clp protease proteolytic subunit 5, chloroplastic	1.1282	1.02845	1.00054	0.962093	0.848109	0.870726	1.06688			AT1G02560.1	2e-121	Symbols: NCLPP1, NCLPP5, CLPP5 | CLPP5	NUCLEAR ENCODED CLP PROTEASE 1	AT1G02560.1	2e-121	NCLPP1, NCLPP5, CLPP5 | CLPP5
Cof::opCocaV10000748	SGN-U357678		1.09914	1.10748	1.10912	0.992746	1.07409	1.05543	1.07711
Cof::opCocaV10003625	SGN-U358056		1.39535	1.16934	1.04965	0.754895	0.798367	0.758031	1.11885	*	***	gi|140071163|gb|ABO84380.1|	5e-85	Chalcone		AT1G19440.1	3e-86	very-long-chain fatty acid condensing enzyme, putative | chr1:6729110-6730660 FORWARD
Cof::opCocaV10007362	SGN-U351820	Cc10_g01980 Protein BASIC PENTACYSTEINE6	1.01968	1.17355	1.29703	0.983133	0.800952	0.695744	0.701587	*		AT5G42520.1	4e-46	Symbols: BPC6, BBR/BPC6, ATBPC6 | ATBPC6/BBR/BPC6/BPC6	BASIC PENTACYSTEINE 6	AT5G42520.1	4e-46	BPC6, BBR/BPC6, ATBPC6 | ATBPC6/BBR/BPC6/BPC6
Cof::opCocaV10007146	SGN-U353517	Cc05_g11320 Putative uncharacterized protein	1.14747	1.03333	1.02187	1.08475	0.923086	0.78248	0.885941	*		AT1G53250.1	1e-08	endonuclease | chr1:19861136-19862824 FORWARD		AT1G53250.1	1e-08	endonuclease | chr1:19861136-19862824 FORWARD
Cof::opCocaV10012869	SGN-U360509		1.0977	1.08576	0.97158	1.09358	0.911634	1.02879	1.08896
Cof::opCocaV10005726	SGN-U359738	Cc06_g18300 Putative IQ-domain 12	0.901035	1.30209	1.30101	0.860919	0.838648	0.693735	0.70481	*	***	AT5G03960.1	1e-14	Symbols: IQD12 | IQD12	IQ-domain 12	AT5G03960.1	1e-14	IQD12 | IQD12
Cof::opCocaV10013269	SGN-U360276	Cc11_g01700 1-deoxy-D-xylulose-5-phosphate synthase 1, chloroplastic	1.21562	0.954549	1.06436	1.02737	0.91601	1.11642	1.11803	*
Cof::opCocaV10014018	SGN-U352527	Cc08_g16030 Long chain acyl-CoA synthetase 4	0.830892	0.882738	0.925665	0.831495	1.29896	1.48054	1.46355	*	***	AT1G64400.1	7e-136	long-chain-fatty-acid--CoA ligase, putative / long-chain acyl-CoA synthetase, putative | chr1:23919465-23923344 REVERSE		AT1G64400.1	7e-136	long-chain-fatty-acid--CoA ligase, putative / long-chain acyl-CoA synthetase, putative | chr1:23919465-23923344 REVERSE
Cof::opCocaV10004779	SGN-U358950	Cc02_g36670 Protein cornichon homolog 4	0.997713	1.02006	0.982517	1.06481	1.11338	0.710953	0.690881	*	***	AT1G12390.1	2e-44	cornichon family protein | chr1:4220345-4221479 FORWARD		AT1G12390.1	2e-44	cornichon family protein | chr1:4220345-4221479 FORWARD
Cof::opCocaV10005113	SGN-U353825		0.636562	0.531143	0.973564	0.85764	1.08832	1.33462	1.08761	*	***
Cof::opCocaV10013291	SGN-U356297	Cc11_g02040 Putative disease resistance protein At1g50180	1.18329	1.05969	1.03102	1.00801	1.10626	1.06013	0.984834			AT1G59124.1	1e-17	disease resistance protein	CC-NBS-LRR class	AT1G59124.1	1e-17	disease resistance protein
Cof::opCocaV10006394	SGN-U354654	Cc04_g00370 proton gradient regulation 7	0.914032	0.938459	0.923765	1.13127	1.20669	1.08495	1.0624	*		gi|21593452|gb|AAM65419.1|	2e-35	unknown [Arabidopsis thaliana]		AT3G21200.1	7e-37	similar to hypothetical protein MtrDRAFT_AC151668g4v1 [Medicago truncatula] (GB:ABE87200.1 " contains InterPro domain FMN-binding split barrel (InterPro:IPR009002" " | chr3:7436097-7437851 FORWARD "
Cof::opCocaV10001520	SGN-U354607	Cc01_g19050 ETO1-like protein 1	0.920417	1.07068	1.14989	1.04375	0.958104	1.06357	0.984669			AT4G02680.1	1e-14	Symbols: EOL1 | EOL1	ETO1-LIKE 1	AT4G02680.1	1e-14	EOL1 | EOL1
Cof::opCocaV10006017	SGN-U355111	Cc02_g08140 delta(3), delta(2)-enoyl CoA isomerase 1	0.425063	0.585768	0.720263	0.849564	1.11835	4.0998	3.15996	*	***	AT2G15890.1	9e-07	Symbols: MEE14 | MEE14	maternal effect embryo arrest 14	AT2G15890.1	9e-07	MEE14 | MEE14
Cof::opCocaV10015038	SGN-U348541	Cc09_g08790 Plant protein of unknown function (DUF828)	1.36561	1.19654	1.20526	0.979249	0.890877	0.973926	0.998726	*		gi|15242138|ref|NP_199977.1|	6e-92	leaf-senescence-related protein [Arabidopsis thaliana]		AT5G51640.1	7e-94	YLS7 | YLS7 (yellow-leaf-specific gene 7 " | chr5:20992627-20994604 REVERSE "
Cof::opCocaV10014531	SGN-U358221	Cc02_g27080 Putative Protein N-terminal asparagine amidohydrolase	1.14708	1.3186	1.12944	0.948412	0.940366	0.763198	0.852108	*
Cof::opCocaV10004946	SGN-U357166	Cc00_g21710 ENTH/VHS family protein	0.816261	0.822292	0.990699	1.19224	1.18116	0.976715	1.03002	*
Cof::opCocaV10009286	SGN-U357656	Cc04_g04280 Hypothetical protein	0.869204	0.96302	0.929451	1.25616	1.04061	0.672914	0.665786	*	***
Cof::opCocaV10005474	SGN-U348102		1.09905	1.03985	1.08589	0.987573	1.08767	0.954332	0.952681			gi|66472514|ref|NP_001018453.1|	9e-12	transmembrane protein 45A [Danio rerio] gi63101243|gb|AAH95347.1| Zgc:110647 [Danio rerio]
Cof::opCocaV10006874	SGN-U356919	Cc09_g06990 Probable caffeine synthase 3	1.1337	1.05583	1.04009	1.04682	0.794018	0.239577	0.125226	*	***
Cof::opCocaV10004778	SGN-U352169	Cc08_g06390 Zinc finger protein CONSTANS-LIKE 4	1.21873	1.29012	1.1031	0.709644	0.586898	0.963052	1.57065	*	***	AT5G24930.1	7e-84	zinc finger	B-box type	AT5G24930.1	7e-84	zinc finger
Cof::opCocaV10002162	SGN-U362645	Cc02_g36690 unknown protein; CONTAINS InterPro DOMAIN/s	1.38633	0.954675	0.934428	0.920347	0.906208	1.55656	1.5772	*	***
Cof::opCocaV10001540	SGN-U356697	Cc04_g00950 Putative FUNCTIONS IN	1.14154	1.00856	1.07069	1.0586	1.04631	0.639849	0.717349	*	***	gi|140067757|gb|ABO83536.1|	4e-56	hypothetical		AT1G72410.1	7e-41	COP1-interacting protein-related | chr1:27255611-27259908 REVERSE
Cof::opCocaV10007953	SGN-U358422	Cc11_g15030 Protein MEI2-like 4	1.08015	1.30898	1.2408	0.927456	0.766072	0.834627	1.13782	*	***
Cof::opCocaV10005116	SGN-U353173		0.999197	0.92565	1.00691	1.14656	1.00386	1.10882	1.08521
Cof::opCocaV10006800	SGN-U352506	Cc02_g15390 Shaggy-related protein kinase eta	1.32594	1.37878	1.14252	0.922674	0.930311	0.911907	0.985161	*		AT4G18710.1	6e-143	Symbols: DWF12, UCU1, BIN2 | BIN2	BRASSINOSTEROID-INSENSITIVE 2	AT4G18710.1	6e-143	DWF12, UCU1, BIN2 | BIN2
Cof::opCocaV10004777	SGN-U357773	Cc04_g07630 Putative Predicted protein	0.254524	0.283152	0.541706	2.22565	1.24175	0.356542	0.424947	*	***
Cof::opCocaV10014497	SGN-U353362		0.921492	0.883192	1.07548	0.961067	1.20435	0.961831	1.04363	*
Cof::opCocaV10012109	SGN-U361873		0.998518	1.08628	1.08703	1.03803	0.969767	0.973302	1.08132
Cof::opCocaV10010054	SGN-U350492	Cc07_g00160 Putative Mitochondrial inner membrane protease ATP23	0.645994	0.623257	0.681792	1.15236	1.36769	1.22253	1.21328	*	***	AT3G03420.1	7e-57	Ku70-binding family protein | chr3:812534-813651 FORWARD		AT3G03420.1	7e-57	Ku70-binding family protein | chr3:812534-813651 FORWARD
Cof::opCocaV10010605	SGN-U361978	Cc05_g08800 Secologanin synthase	0.97913	1.18524	1.00806	0.953174	1.08128	0.869596	0.899907	*		AT3G14620.1	6e-23	Symbols: CYP72A8 | CYP72A8	cytochrome P450, family 72, subfamily A, polypeptide 8	AT3G14620.1	6e-23	CYP72A8 | CYP72A8
Cof::opCocaV10007127	SGN-U357398		1.02677	0.960391	1.11674	1.06815	1.07195	1.13323	0.947304
Cof::opCocaV10008258	SGN-U356402	Cc06_g11320 Alkaline-phosphatase-like family protein	1.20136	1.21341	1.14279	0.99091	0.833952	0.54944	0.637497	*	***
Cof::opCocaV10010966	SGN-U347363	Cc08_g13850 Hydroxymethylglutaryl-CoA synthase	1.54783	1.33405	0.966391	1.02827	0.491956	0.327441	0.33835	*	***	gi|14916100|gb|AAK73854.1|	2e-75	hydroxymethylglutaryl coenzyme A synthase [Hevea brasiliensis]		AT4G11820.2	1e-75	HMGS, MVA1, BAP1 | BAP1 (hydroxymethylglutaryl-CoA synthase " | chr4:7109118-7111895 REVERSE "
Cof::opCocaV10009029	SGN-U350156	Cc07_g10240 FG-GAP repeat-containing protein	1.04955	0.969492	1.00132	1.12998	0.924093	0.894604	0.926651			AT3G51050.1	2e-56	FG-GAP repeat-containing protein | chr3:18965004-18968679 FORWARD		AT3G51050.1	2e-56	FG-GAP repeat-containing protein | chr3:18965004-18968679 FORWARD
Cof::opCocaV10010561	SGN-U348674	Cc11_g01800 ras-related nuclear protein 4	0.690487	0.798798	0.910848	0.89577	1.07136	1.16977	1.27381	*		gi|92869041|gb|ABE78980.1|	4e-113	Ras		AT5G55190.1	1e-113	RAN3 | RAN3 GTP binding | chr5:22409511-22411183 FORWARD
Cof::opCocaV10000624	SGN-U359904	Cc06_g23700 Putative Pre-rRNA-processing protein TSR2, conserved region	0.987648	1.0863	0.975729	0.959517	1.02294	1.0741	1.0275
Cof::opCocaV10007630	SGN-U358290	Cc10_g12250 Beta-galactosidase 16	1.19521	0.996059	0.964735	1.0201	1.03933	1.0328	0.916378			AT1G77410.1	3e-07	beta-galactosidase, putative / lactase, putative | chr1:29093665-29098042 REVERSE		AT1G77410.1	3e-07	beta-galactosidase, putative / lactase, putative | chr1:29093665-29098042 REVERSE
Cof::opCocaV10004403	SGN-U361306	Cc00_g07160 Hypothetical protein	0.958104	0.920734	1.00619	0.947338	1.1336	0.902558	1.07555
Cof::opCocaV10009257	SGN-U349789		0.956164	1.01023	1.00835	0.955125	0.982838	1.06696	0.967426
Cof::opCocaV10008525	SGN-U354419	Cc04_g01440 Putative unknown protein; BEST Arabidopsis thaliana protein match is	1.30488	1.11775	1.08143	1.02297	0.958728	0.948492	1.08291	*
Cof::opCocaV10006449	SGN-U359119	Cc02_g20960 Putative MADS-box protein SVP	0.993203	0.98556	0.975372	1.08885	0.990829	1.05735	1.09091			gi|55792834|gb|AAV65500.1|	2e-28	MPP2 [Physalis peruviana]		AT2G22540.1	4e-28	AGL22, SVP | SVP (SHORT VEGETATIVE PHASE " transcription factor | chr2:9587497-9590683 FORWARD "
Cof::opCocaV10014616	SGN-U347315		0.856181	0.808913	0.84294	0.978115	1.43077	1.62701	1.32119	*
Cof::opCocaV10013633	SGN-U349386	Cc05_g07150 Protein of unknown function (DUF1421)	0.922558	1.02091	0.966639	0.869504	1.17096	1.6615	1.70777	*	***	gi|22328997|ref|NP_194559.2|	9e-33	putative proline-rich protein [Arabidopsis thaliana]		AT4G28300.1	2e-35	hydroxyproline-rich glycoprotein family protein | chr4:14014866-14016829 FORWARD
Cof::opCocaV10009631	SGN-U357326		0.507464	0.513293	0.655313	0.853798	1.12351	5.07667	3.10134	*	***
Cof::opCocaV10003784	SGN-U358987	Cc01_g16660 Putative G3BP-like protein	0.83738	0.878424	0.947079	1.07865	1.06797	1.58596	1.31503	*	***	AT5G60980.1	8e-41	nuclear transport factor 2	NTF2	AT5G60980.1	8e-41	nuclear transport factor 2
Cof::opCocaV10002261	SGN-U350148	Cc01_g03610 Callose synthase 3	1.4058	1.26086	1.20429	0.963954	0.626316	0.244377	0.276524	*	***	AT1G05570.1	1e-86	Symbols: GSL06, ATGSL6, ATGSL06, GSL6, CALS1 | CALS1	CALLOSE SYNTHASE 1	AT1G05570.1	1e-86	GSL06, ATGSL6, ATGSL06, GSL6, CALS1 | CALS1
Cof::opCocaV10006869	SGN-U362242	Cc09_g00470 Hypothetical protein	1.07623	1.17229	0.956879	1.04087	0.923381	1.04622	0.996978
Cof::opCocaV10010990	SGN-U360518	Cc01_g11630 Putative Phosphatidylinositol transfer protein 1	1.03299	0.894352	1.04334	0.918933	1.06034	1.33835	1.07735	*
Cof::opCocaV10011715	SGN-U353279	Cc02_g03670 Putative Transcription factor bHLH120	1.22863	1.16647	0.975118	0.965798	1.09558	1.14744	1.0776
Cof::opCocaV10014047	SGN-U349156	Cc07_g06080 mitogen-activated protein kinase kinase kinase 21	0.875393	0.972508	1.08581	0.975214	1.01567	0.988899	1.01685			gi|145334247|ref|NP_001078504.1|	2e-60	unknown protein [Arabidopsis thaliana]		AT5G67080.1	2e-60	MAPKKK19 | MAPKKK19 (Mitogen-activated protein kinase kinase kinase 19 " kinase | chr5:26789952-26790986 FORWARD "
Cof::opCocaV10000740	SGN-U362361		1.06808	1.13641	1.02659	0.980219	0.997902	0.980067	0.874047
Cof::opCocaV10001136	SGN-U351393	Cc06_g19130 Ferredoxin-dependent glutamate synthase 1, chloroplastic	0.880617	0.975111	0.999878	1.27054	1.14671	1.05198	1.09144	*		AT2G41220.1	1e-88	Symbols: GLU2 | GLU2	Glutamate synthase	AT2G41220.1	1e-88	GLU2 | GLU2
Cof::opCocaV10002317	SGN-U362110	Cc11_g07010 Ubiquitin-conjugating enzyme E2 variant 1A	1.22777	1.26379	1.31692	0.884339	0.729211	0.901859	1.22027	*	***	AT1G23260.1	1e-40	Symbols: MMZ1 | MMZ1	MMS ZWEI HOMOLOGE 1	AT1G23260.1	1e-40	MMZ1 | MMZ1
Cof::opCocaV10000543	SGN-U349536	Cc00_g00710 Putative Cysteine-rich repeat secretory protein 55	1.66969	1.20677	0.91235	0.780167	0.817103	1.22038	1.21614	*	***	AT5G48540.1	7e-31	33 kDa secretory protein-related | chr5:19686322-19687113 REVERSE		AT5G48540.1	7e-31	33 kDa secretory protein-related | chr5:19686322-19687113 REVERSE
Cof::opCocaV10015269	SGN-U347834	Cc09_g10450 Putative Coiled-coil domain-containing protein 124 homolog	0.808692	0.796173	0.883617	0.992356	1.02745	1.6429	1.57864	*	***	gi|18394335|ref|NP_563993.1|	3e-43	unknown [Arabidopsis thaliana]		AT1G16210.1	3e-45	similar to cupin family protein [Arabidopsis thaliana] (TAIR:AT2G18540.1 " similar to H0211B05.1 [Oryza sativa (indica cultivar-group" ] (GB:CAH67164.1 " similar to Os04g0561600 [Oryza sativa (japonica cultivar-group" ] (GB:NP_001053553.1 " contains I
Cof::opCocaV10012151	SGN-U360758	Cc00_g08840 Putative Thymidine kinase	1.00365	1.08502	1.008	1.06912	1.01218	1.09174	1.04617
Cof::opCocaV10011533	SGN-U356866	Cc05_g16270 unknown protein; BEST Arabidopsis thaliana protein match is	0.67143	0.797712	0.978088	1.43231	0.872336	1.50896	1.58448	*	***	AT1G79160.1	1e-14	similar to unknown protein [Arabidopsis thaliana]	TAIR:AT1G16500.1	AT1G79160.1	1e-14	similar to unknown protein [Arabidopsis thaliana]
Cof::opCocaV10003026	SGN-U355885	Cc11_g17330 SAUR family protein	0.977181	0.930109	0.975006	1.00147	1.18109	1.4874	1.64446	*
Cof::opCocaV10015493	SGN-U356456	Cc01_g17540 Putative Myosin-J heavy chain	1.00607	0.823523	0.962411	1.03376	1.06811	0.991555	1.36734	*		gi|29170491|dbj|BAC66162.1|	3e-152	myosin XI [Nicotiana tabacum]		AT5G43900.1	2e-129	ATMYA2, MYA2 | MYA2 (ARABIDOPSIS MYOSIN " | chr5:17674468-17683880 REVERSE "
Cof::opCocaV10012355	SGN-U355695	Cc03_g08420 Importin subunit alpha-1	0.183835	0.166429	0.193803	1.40887	2.07786	2.04882	1.07932	*	***	AT3G06720.2	1e-18	Symbols: ATKAP ALPHA, AT-IMP | AT-IMP	Arabidopsis thaliana importin alpha	AT3G06720.2	1e-18	ATKAP ALPHA, AT-IMP | AT-IMP
Cof::opCocaV10006334	SGN-U359038	Cc01_g13980 Hypothetical protein	1.09871	1.07215	1.21457	0.956581	0.917489	0.82772	0.893971	*		AT1G07300.1	8e-13	josephin protein-related | chr1:2245913-2246299 REVERSE		AT1G07300.1	8e-13	josephin protein-related | chr1:2245913-2246299 REVERSE
Cof::opCocaV10010967	SGN-U351729	Cc03_g00730 Putative 3-hydroxybutyryl-CoA dehydratase	0.639257	0.722467	0.721033	0.865748	1.15909	3.11614	3.17657	*	***	AT4G16210.1	2e-107	enoyl-CoA hydratase/isomerase family protein | chr4:9176879-9177993 REVERSE		AT4G16210.1	2e-107	enoyl-CoA hydratase/isomerase family protein | chr4:9176879-9177993 REVERSE
Cof::opCocaV10002786	SGN-U356201	Cc04_g03960 Putative Acyl-protein thioesterase 2	1.56888	1.15919	1.15816	0.802411	0.644717	0.454937	0.42011	*
Cof::opCocaV10013876	SGN-U362325		1.03095	1.11317	0.94144	0.931256	1.16159	1.06936	0.945846
Cof::opCocaV10011523	SGN-U362281		1.00991	0.877637	0.885755	1.1565	1.01676	0.879946	0.859862	*	***
Cof::opCocaV10000170	SGN-U359530	Cc07_g00060 Putative Surfeit locus protein 2 (SURF2)	0.937791	0.962998	0.992953	1.08947	0.993912	1.05876	1.10552			AT5G14440.2	8e-46	similar to surfeit locus protein 2 family protein / SURF2 family protein [Arabidopsis thaliana]	TAIR:AT5G40570.1	AT5G14440.2	8e-46	similar to surfeit locus protein 2 family protein / SURF2 family protein [Arabidopsis thaliana]
Cof::opCocaV10010995	SGN-U356104	Cc09_g00470 Hypothetical protein	1.05478	1.03258	0.979146	1.00496	1.02817	1.08456	1.10416
Cof::opCocaV10015001	SGN-U354833	Cc04_g05990 Putative Zinc-finger domain of monoamine-oxidase A repressor R1	0.737782	0.650042	0.93901	1.33862	1.13976	0.64151	0.610632	*	***
Cof::opCocaV10003809	SGN-U359363	Cc03_g14990 unknown protein; BEST Arabidopsis thaliana protein match is	1.0994	1.10223	1.10587	0.995886	0.939862	1.0079	1.19876
Cof::opCocaV10010427	SGN-U355603	Cc07_g02540 Putative Heavy metal transport/detoxification superfamily protein	1.49236	1.31731	1.05741	1.03848	0.752741	0.610799	0.803287	*	***	AT5G14910.1	1e-33	heavy-metal-associated domain-containing protein | chr5:4823818-4825199 FORWARD		AT5G14910.1	1e-33	heavy-metal-associated domain-containing protein | chr5:4823818-4825199 FORWARD
Cof::opCocaV10005450	SGN-U350675	Cc02_g07870 Putative Dolichyl-phosphate beta-glucosyltransferase	0.987155	0.8943	0.979188	1.11328	1.12336	1.03621	1.02447			AT2G39630.2	2e-42	glycosyl transferase family 2 protein | chr2:16529575-16531639 REVERSE		AT2G39630.2	2e-42	glycosyl transferase family 2 protein | chr2:16529575-16531639 REVERSE
Cof::opCocaV10006468	SGN-U355013	Cc07_g11690 Polynucleotide adenylyltransferase family protein	0.976405	0.959859	1.1225	1.05142	0.96519	1.00482	1.11145			AT2G17580.1	1e-10	polynucleotide adenylyltransferase family protein | chr2:7653589-7657148 FORWARD		AT2G17580.1	1e-10	polynucleotide adenylyltransferase family protein | chr2:7653589-7657148 FORWARD
Cof::opCocaV10007186	SGN-U350872	Cc03_g04850 P-loop containing nucleoside triphosphate hydrolases superfamily protein	1.10495	1.06521	1.07867	1.0408	0.972295	0.90094	0.890616			AT1G06750.1	1e-35	similar to unknown protein [Arabidopsis thaliana]	TAIR:AT2G30630.1	AT1G06750.1	1e-35	similar to unknown protein [Arabidopsis thaliana]
Cof::opCocaV10009712	SGN-U359191	Cc03_g05910 Putative Splicing factor U2AF 50 kDa subunit	0.98491	0.949628	0.900108	1.10707	1.22663	1.17294	1.11879	*		gi|108706080|gb|ABF93875.1|	1e-07	RNA		AT2G33440.1	3e-07	splicing factor family protein | chr2:14177866-14180302 FORWARD
Cof::opCocaV10014779	SGN-U352635	Cc04_g07930 Agmatine deiminase	1.01397	0.975032	0.944766	0.911325	1.13432	0.940901	0.736528	*		AT5G08170.1	5e-166	Symbols: EMB1873 | EMB1873	EMBRYO DEFECTIVE 1873	AT5G08170.1	5e-166	EMB1873 | EMB1873
Cof::opCocaV10001446	SGN-U357027	Cc02_g19930 Predicted protein	1.02193	1.12487	1.01192	1.07734	0.658598	0.557036	0.754196	*
Cof::opCocaV10000662	SGN-U362134	Cc10_g13650 Peroxisome biogenesis protein 1	1.11357	1.24717	1.13943	1.04185	1.00686	1.41391	1.28038			AT5G08470.1	1e-15	Symbols: PEX1 | PEX1	PEROXISOME 1	AT5G08470.1	1e-15	PEX1 | PEX1
Cof::opCocaV10006224	SGN-U360100	Cc10_g04310 Origin recognition complex subunit 2	1.26719	1.06793	1.06173	1.16813	0.846023	0.83822	0.767356	*		AT2G37560.1	1e-34	Symbols: ORC2, ATORC2 | ATORC2/ORC2	ORIGIN RECOGNITION COMPLEX SECOND LARGEST SUBUNIT	AT2G37560.1	1e-34	ORC2, ATORC2 | ATORC2/ORC2
Cof::opCocaV10006697	SGN-U350960	Cc11_g03200 Putative Zinc finger CCCH domain-containing protein 32	0.732311	0.878841	0.955497	1.09407	1.36898	1.27482	1.24462	*		AT2G02160.1	6e-31	zinc finger	CCCH-type	AT2G02160.1	6e-31	zinc finger
Cof::opCocaV10000675	SGN-U356143		0.890442	0.869485	0.894845	0.995156	1.10471	1.00626	0.986499			AT5G63190.1	1e-44	MA3 domain-containing protein | chr5:25363371-25365789 FORWARD		AT5G63190.1	1e-44	MA3 domain-containing protein | chr5:25363371-25365789 FORWARD
Cof::opCocaV10007979	SGN-U360807	Cc04_g00850 GDSL esterase/lipase 5	1.37356	1.23826	1.11137	0.973191	0.948155	1.00082	1.01551	*		gi|6056400|gb|AAF02864.1|AC009324_13	1e-38	Similar to anther-specific proline-rich protein APG [Arabidopsis thaliana]		AT1G53920.1	2e-40	GLIP5 | GLIP5 (GDSL-motif lipase 5 " carboxylic ester hydrolase | chr1:20141393-20143305 FORWARD "
Cof::opCocaV10008389	SGN-U360183	Cc10_g00580 Catalase isozyme 3	1.0764	1.00222	0.909856	1.12864	1.09733	1.02594	1.10304			gi|231688|sp|P30567|CATA2_GOSHI	5e-105	Catalase		AT4G35090.1	2e-106	CAT2 | CAT2 (CATALASE 2 " catalase | chr4:16700942-16703220 REVERSE "
Cof::opCocaV10007024	SGN-U358151	Cc06_g01020 Putative BAG family molecular chaperone regulator 4	1.03922	1.13623	0.934334	1.10704	0.984257	1.60496	1.25896	*	***	AT3G51780.1	8e-35	Symbols: ATBAG4 | ATBAG4	ARABIDOPSIS THALIANA BCL-2-ASSOCIATED ATHANOGENE 4	AT3G51780.1	8e-35	ATBAG4 | ATBAG4
Cof::opCocaV10011321	SGN-U347724	Cc11_g14420 Threonine--tRNA ligase, mitochondrial	1.27649	1.3069	1.22637	1.0387	0.756832	0.728541	0.732758	*		gi|3617770|emb|CAA74705.1|	2e-159	threonyl-tRNA synthetase [Arabidopsis thaliana]		AT5G26830.1	4e-161	threonyl-tRNA synthetase / threonine--tRNA ligase (THRRS " | chr5:9437354-9441571 FORWARD "
Cof::opCocaV10008958	SGN-U351474	Cc08_g08140 unknown protein; LOCATED IN	0.89408	0.892454	1.09069	1.10728	1.21089	1.34207	1.3226	*		AT2G25730.1	8e-97	binding / heme binding | chr2:10963829-10979807 REVERSE		AT2G25730.1	8e-97	binding / heme binding | chr2:10963829-10979807 REVERSE
Cof::opCocaV10005297	SGN-U351624	Cc01_g06630 UPF0051 protein ABCI8, chloroplastic	0.88854	0.921454	0.969384	0.83655	0.933233	1.97588	2.07793	*	***	AT4G04770.1	2e-168	Symbols: LAF6, ATNAP1, ATABC1 | ATABC1	ARABIDOPSIS THALIANA NUCLEOSOME ASSEMBLY PROTEIN 1	AT4G04770.1	2e-168	LAF6, ATNAP1, ATABC1 | ATABC1
Cof::opCocaV10005410	SGN-U361755		0.941031	0.888942	0.86487	0.929097	1.01091	1.87901	1.5629	*
Cof::opCocaV10008497	SGN-U362182	Cc06_g02260 Putative Probable E3 ubiquitin-protein ligase HERC1	1.07217	0.967634	1.08923	0.936622	1.06538	1.12698	1.02163
Cof::opCocaV10011060	SGN-U354084	Cc05_g15630 Ubiquitin-conjugating enzyme E2-17 kDa	0.79789	0.771366	0.72617	1.16171	1.2285	0.994968	0.859118	*	***	AT1G64230.1	4e-81	Symbols: UBC28 | UBC28		AT1G64230.1	4e-81	UBC28 | UBC28
Cof::opCocaV10004773	SGN-U355371		1.12376	1.0369	1.11694	0.927982	1.01785	0.928538	0.987702
Cof::opCocaV10000540	SGN-U353827	Cc00_g00480 unknown protein; Has 55 Blast hits to 55 proteins in 15 species	1.07203	1.2856	1.12513	0.925195	0.753129	0.605713	0.650871	*		AT2G31490.1	9e-11	similar to Os01g0750800 [Oryza sativa	japonica cultivar-group	AT2G31490.1	9e-11	similar to Os01g0750800 [Oryza sativa
Cof::opCocaV10012397	SGN-U362562		1.05492	0.93685	1.04357	1.00202	1.02138	1.04629	1.08584
Cof::opCocaV10001384	SGN-U359809	Cc07_g04770 Protein NSP-INTERACTING KINASE 1	1.12437	1.11768	1.09982	1.03768	0.962085	0.87373	0.898237			gi|21593619|gb|AAM65586.1|	4e-38	receptor protein kinase-like protein [Arabidopsis thaliana]		AT5G16000.1	4e-39	NIK1 | NIK1 (NSP-INTERACTING KINASE 1 " kinase | chr5:5224267-5227006 FORWARD "
Cof::opCocaV10008208	SGN-U354894	Cc01_g01150 Hypothetical protein	0.557395	0.596525	0.718619	1.28621	1.20305	1.68656	1.21101	*	***
Cof::opCocaV10008781	SGN-U350781	Cc07_g14040 Putative uncharacterized protein	0.818003	0.934169	1.15734	0.952938	1.17929	1.85694	1.89373	*	***	AT5G65495.1	4e-09	|		AT5G65495.1	4e-09	|
Cof::opCocaV10000984	SGN-U355079	Cc00_g20280 Putative Vacuolar proton translocating ATPase 100 kDa subunit	0.792455	0.958502	0.975947	1.10921	1.1883	1.51941	1.14378	*		AT2G21410.1	7e-14		VACUOLAR PROTON ATPASE A2	AT2G21410.1	7e-14
Cof::opCocaV10014769	SGN-U353090	Cc05_g12140 Thioredoxin M4, chloroplastic	1.3524	1.18166	1.10584	0.752566	0.687539	0.884715	1.17638	*	***	AT3G15360.1	2e-44	Symbols: ATM4, TRX-M4, ATHM4 | ATHM4	Arabidopsis thioredoxin M-type 4	AT3G15360.1	2e-44	ATM4, TRX-M4, ATHM4 | ATHM4
Cof::opCocaV10001121	SGN-U360119	Cc06_g18090 6-phosphogluconate dehydrogenase family protein	0.800099	0.953743	0.960506	1.12203	1.05508	1.02922	0.935104	*		AT2G41540.3	2e-26	Symbols: GPDHC1 | GPDHC1		AT2G41540.3	2e-26	GPDHC1 | GPDHC1
Cof::opCocaV10002428	SGN-U353921		0.728214	0.767523	0.859425	0.893385	1.60772	1.25388	1.04863	*	***	AT4G15093.1	1e-27	catalytic LigB subunit of aromatic ring-opening dioxygenase family | chr4:8618451-8619469 FORWARD		AT4G15093.1	1e-27	catalytic LigB subunit of aromatic ring-opening dioxygenase family | chr4:8618451-8619469 FORWARD
Cof::opCocaV10013865	SGN-U356062	Cc09_g07050 UDP-arabinose 4-epimerase 1	1.00407	1.04205	1.02665	1.02879	1.08168	0.922536	0.9968
Cof::opCocaV10009728	SGN-U357118	Cc02_g08740 unknown protein; FUNCTIONS IN	0.592585	0.895503	1.26265	1.24522	1.28427	0.448627	0.35392	*	***	AT5G28960.1	2e-70	similar to unknown protein [Arabidopsis thaliana]	TAIR:AT5G28910.2	AT5G28960.1	2e-70	similar to unknown protein [Arabidopsis thaliana]
Cof::opCocaV10009079	SGN-U358623	Cc00_g15670 Putative Omega-hydroxypalmitate O-feruloyl transferase	1.08513	1.08093	1.17366	1.08934	1.06053	1.08435	0.890437
Cof::opCocaV10012278	SGN-U358997	Cc01_g15630 Putative Transmembrane protein 56-B	0.997097	1.13161	1.04693	1.11709	1.06675	0.957587	0.924341
Cof::opCocaV10013176	SGN-U359466		1.10291	1.03608	0.967007	1.12779	1.05564	1.12617	1.0599
Cof::opCocaV10003603	SGN-U352687	Cc06_g01460 Chlorophyll a-b binding protein CP29.2, chloroplastic	1.6914	1.3565	1.17056	0.789386	0.562265	0.172645	0.183792	*	***	AT5G01530.1	1e-127	chlorophyll A-B binding protein CP29	LHCB4	AT5G01530.1	1e-127	chlorophyll A-B binding protein CP29
Cof::opCocaV10010042	SGN-U348920	Cc00_g28260 Ent-kaurene oxidase, chloroplastic	1.72149	1.79696	1.20032	0.444954	0.248599	0.175265	0.19503	*	***	gi|37954114|gb|AAP69988.1|	3e-52	ent-kaurene oxidase [Pisum sativum]		AT5G25900.1	4e-52	CYP701A3, GA3 | GA3 (GA REQUIRING 3 " oxygen binding | chr5:9036076-9038281 FORWARD "
Cof::opCocaV10011844	SGN-U353949	Cc07_g09010 Putative unknown protein; BEST Arabidopsis thaliana protein match is	1.81511	1.48713	1.11277	0.799111	0.731442	0.773427	0.787597	*		AT5G16030.1	5e-54	similar to unknown protein [Arabidopsis thaliana]	TAIR:AT3G02500.1	AT5G16030.1	5e-54	similar to unknown protein [Arabidopsis thaliana]
Cof::opCocaV10006686	SGN-U357147		1.10596	1.13012	1.12211	1.06363	1.12753	1.1372	1.05869
Cof::opCocaV10011926	SGN-U353472	Cc06_g18450 Putative Polyadenylate-binding protein-interacting protein 2	0.638299	0.758727	0.732655	1.23179	1.38273	1.39463	1.90163	*	***	AT2G41430.2	4e-28	Symbols: LSR1, CID1, ERD15 | ERD15	EARLY RESPONSIVE TO DEHYDRATION 15	AT2G41430.2	4e-28	LSR1, CID1, ERD15 | ERD15
Cof::opCocaV10006950	SGN-U354622	Cc00_g07170 Putative UDP-glucose flavonoid 3-O-glucosyltransferase 3	1.08273	0.883069	1.01154	1.10275	1.06811	1.01985	1.08487			AT1G07240.1	3e-30	UDP-glucoronosyl/UDP-glucosyl transferase family protein | chr1:2223888-2225330 FORWARD		AT1G07240.1	3e-30	UDP-glucoronosyl/UDP-glucosyl transferase family protein | chr1:2223888-2225330 FORWARD
Cof::opCocaV10008138	SGN-U356676	Cc01_g13600 Probable serine/threonine-protein kinase At5g41260	2.02289	1.80482	0.97842	0.350434	0.392621	0.354157	0.33625	*	***	gi|145334843|ref|NP_001078767.1|	4e-76	protein kinase-related [Arabidopsis thaliana]		AT5G59010.1	6e-78	protein kinase-related | chr5:23837804-23840325 REVERSE
Cof::opCocaV10006457	SGN-U352368	Cc09_g10870 Putative uncharacterized protein	1.06742	1.07917	0.902257	0.871179	1.43572	0.870849	0.778091	*	***
Cof::opCocaV10013862	SGN-U348860	Cc02_g34700 Hypothetical protein	2.32476	1.71649	0.989769	0.455633	0.429152	0.664647	0.838883	*	***	gi|18390998|ref|NP_563839.1|	5e-26	ESTs gb|T04610, gb|N38459, gb|T45174, gb|R30481 and gb|N64971 come from this gene [Arabidopsis thaliana]		AT1G09250.1	5e-28	transcription factor | chr1:2989511-2990134 FORWARD
Cof::opCocaV10010978	SGN-U361616	Cc08_g01690 Putative uncharacterized protein	1.06654	0.970138	1.02001	1.08654	1.05245	1.04647	1.01859
Cof::opCocaV10010115	SGN-U352438	Cc04_g14370 SNF1-related protein kinase catalytic subunit alpha KIN10	0.896863	1.01074	1.00321	1.14839	1.10511	0.977515	0.896122			AT3G01090.2	1e-109	Symbols: SnRK1.1, AKIN10 | AKIN10	Arabidopsis SNF1 kinase homolog 10, SNF1-RELATED PROTEIN KINASE 1.1	AT3G01090.2	1e-109	SnRK1.1, AKIN10 | AKIN10
Cof::opCocaV10009726	SGN-U355367	Cc02_g38110 SKP1-like protein 21	0.947673	0.982278	0.960842	0.988379	1.20334	0.988128	1.03726
Cof::opCocaV10010295	SGN-U353726	Cc11_g09150 Putative ALG-2 interacting protein X	1.07242	1.04523	1.00198	1.07547	0.944049	1.08822	1.26469	*		AT1G15130.1	2e-75	hydroxyproline-rich glycoprotein family protein | chr1:5206212-5209843 REVERSE		AT1G15130.1	2e-75	hydroxyproline-rich glycoprotein family protein | chr1:5206212-5209843 REVERSE
Cof::opCocaV10000442	SGN-U350728	Cc01_g21120 Fumarate hydratase 1, mitochondrial	1.24788	1.0796	1.06675	1.01708	0.821667	0.821397	0.855788	*		AT2G47510.1	8e-171	Symbols: FUM1 | FUM1	FUMARASE 1	AT2G47510.1	8e-171	FUM1 | FUM1
Cof::opCocaV10011451	SGN-U359306	Cc11_g04160 D111/G-patch domain-containing protein	0.913538	1.01447	0.923965	0.98134	1.25728	1.48147	1.49738	*		AT5G08535.2	2e-14	D111/G-patch domain-containing protein | chr5:2762723-2763321 FORWARD		AT5G08535.2	2e-14	D111/G-patch domain-containing protein | chr5:2762723-2763321 FORWARD
Cof::opCocaV10001179	SGN-U348767	Cc10_g03610 Putative Myosin heavy chain kinase B	1.24795	1.14725	1.00707	0.886142	0.808166	0.821161	1.00171	*		AT2G26490.1	6e-41	transducin family protein / WD-40 repeat family protein | chr2:11275113-11276510 FORWARD		AT2G26490.1	6e-41	transducin family protein / WD-40 repeat family protein | chr2:11275113-11276510 FORWARD
Cof::opCocaV10006981	SGN-U361800		1.07368	1.11273	0.935707	1.01334	1.11469	0.942486	0.991303			gi|125545099|gb|EAY91238.1|	5e-24	hypothetical		AT2G36900.1	1e-24	ATMEMB11, MEMB11 | MEMB11 (Golgi SNARE protein membrin 11 " v-SNARE | chr2:15498694-15499666 REVERSE "
Cof::opCocaV10011645	SGN-U355314	Cc08_g08990 Sulfite exporter TauE/SafE family protein	0.973033	1.12619	0.921867	1.06258	0.982161	1.11021	1.11423
Cof::opCocaV10000670	SGN-U353423	Cc09_g10830 Putative Nucleolar complex protein 4 homolog	1.06547	1.22461	1.06883	0.991021	0.861811	1.06843	0.926303
Cof::opCocaV10008170	SGN-U359917	Cc06_g03950 Auxin response factor 18	1.14735	1.17741	1.04332	0.928254	1.04762	0.938134	1.01911			AT2G28350.1	5e-21	Symbols: ARF10 | ARF10	AUXIN RESPONSE FACTOR 10	AT2G28350.1	5e-21	ARF10 | ARF10
Cof::opCocaV10002258	SGN-U349988		0.934691	0.896348	0.973308	1.10828	1.11422	0.643824	0.668455	*	***	AT1G30630.1	6e-127	coatomer protein epsilon subunit family protein / COPE family protein | chr1:10858528-10860155 REVERSE		AT1G30630.1	6e-127	coatomer protein epsilon subunit family protein / COPE family protein | chr1:10858528-10860155 REVERSE
Cof::opCocaV10009807	SGN-U353487	Cc09_g06730 Hypothetical protein	1.04413	0.992272	0.962262	0.863502	0.914467	0.942826	0.948103
Cof::opCocaV10003106	SGN-U355120		1.24435	1.21089	0.997789	0.966811	0.940824	1.08773	1.00619
Cof::opCocaV10013654	SGN-U351427	Cc05_g15070 Glutaredoxin family protein	1.19326	1.26711	1.35161	0.920016	0.928536	1.11575	1.10104	*	***	AT5G13810.1	2e-16	glutaredoxin family protein | chr5:4455772-4456596 FORWARD		AT5G13810.1	2e-16	glutaredoxin family protein | chr5:4455772-4456596 FORWARD
Cof::opCocaV10002735	SGN-U354245	Cc02_g18390 Hypothetical protein	1.06257	1.06171	1.02865	1.11893	0.980059	0.724276	0.708848	*	***	AT1G49510.1	6e-65	Symbols: EMB1273 | EMB1273	EMBRYO DEFECTIVE 1273	AT1G49510.1	6e-65	EMB1273 | EMB1273
Cof::opCocaV10008152	SGN-U348101	Cc01_g15800 Putative Acyl-coenzyme A thioesterase 9, mitochondrial	1.18542	1.08563	0.970119	1.0101	1.01814	0.740122	0.732082	*	***	gi|124361015|gb|ABN08987.1|	3e-82	Phosphoglucomutase/phosphomannomutase C terminal		AT5G48370.1	6e-84	thioesterase family protein | chr5:19615892-19617738 REVERSE
Cof::opCocaV10010790	SGN-U358084	Cc09_g03240 Putative F-box protein At2g02240	0.294882	0.272164	0.366555	0.594806	1.90531	5.61301	2.9674	*	***	AT5G24560.1	2e-45	Symbols: ATPP2-B12 | ATPP2-B12	Phloem protein 2-B12	AT5G24560.1	2e-45	ATPP2-B12 | ATPP2-B12
Cof::opCocaV10006978	SGN-U352698	Cc07_g07200 heptahelical protein 4	1.01417	1.02531	1.18954	1.01923	0.924788	1.12216	1.26598			AT4G37680.1	5e-44	Symbols: HHP4 | HHP4	heptahelical protein 4	AT4G37680.1	5e-44	HHP4 | HHP4
Cof::opCocaV10012694	SGN-U347640	Cc08_g07680 Kelch repeat-containing protein At3g27220	0.941413	1.14638	1.01042	1.08594	1.05868	1.03154	1.13997			gi|145336621|ref|NP_175565.2|	1e-113	At1g51540 [Arabidopsis thaliana]		AT1G51540.1	2e-115	similar to kelch repeat-containing protein [Arabidopsis thaliana] (TAIR:AT3G27220.1 " similar to hypothetical protein gll3375 [Gloeobacter violaceus PCC 7421] (GB:NP_926321.1" " similar to Os08g0128000 [Oryza sativa (japonica cultivar-group" "] (GB:NP_
Cof::opCocaV10005481	SGN-U349277	Cc11_g07780 Pathogenesis-related protein R major form	0.266571	0.145544	0.0894336	0.129917	0.203958	11.3349	19.6223	*	***	gi|14290153|gb|AAK59278.1|AF378574_1	2e-103	thaumatin-like protein [Sambucus nigra]		AT4G11650.1	6e-92	ATOSM34 | ATOSM34 (OSMOTIN 34 " | chr4:7025121-7026107 REVERSE "
Cof::opCocaV10007253	SGN-U348762	Cc02_g04740 Ethylene-responsive transcription factor 2	1.65042	0.957963	0.898503	0.621359	0.48336	1.9683	2.28204	*	***	AT5G47220.1	3e-34	Symbols: ATERF2, ATERF-2, ERF2 | ATERF-2/ATERF2/ERF2	ETHYLENE RESPONSE FACTOR 2	AT5G47220.1	3e-34	ATERF2, ATERF-2, ERF2 | ATERF-2/ATERF2/ERF2
Cof::opCocaV10014861	SGN-U348608	Cc06_g17590 Villin-2	1.11299	1.0938	1.01119	0.858997	0.889261	1.04028	1.04932			gi|57283137|emb|CAE17316.1|	5e-119	villin 1 [Nicotiana tabacum]		AT2G41740.1	4e-95	VLN2 | VLN2 (VILLIN 2 " actin binding | chr2:17418040-17423956 REVERSE "
Cof::opCocaV10000506	SGN-U361535	Cc01_g11790 Mitogen-activated protein kinase 3	1.73187	1.15259	0.813696	0.64668	0.853451	1.28287	2.02507	*	***	AT3G45640.1	3e-24	Symbols: MPK3, ATMPK3 | ATMPK3	MITOGEN-ACTIVATED PROTEIN KINASE 3	AT3G45640.1	3e-24	MPK3, ATMPK3 | ATMPK3
Cof::opCocaV10011017	SGN-U360592	Cc00_g34710 Salicylate O-methyltransferase	0.650252	0.793521	0.79865	1.15741	1.39353	1.7569	1.39865	*		AT5G04380.1	6e-25	S-adenosyl-L-methionine:carboxyl methyltransferase family protein | chr5:1234884-1236318 FORWARD		AT5G04380.1	6e-25	S-adenosyl-L-methionine:carboxyl methyltransferase family protein | chr5:1234884-1236318 FORWARD
Cof::opCocaV10008175	SGN-U361740	Cc00_g16890 Putative Thymidine kinase	0.977239	0.950431	1.07062	0.963768	1.0397	1.03562	0.953266			AT4G16470.1	6e-19	binding | chr4:9287884-9289563 REVERSE		AT4G16470.1	6e-19	binding | chr4:9287884-9289563 REVERSE
Cof::opCocaV10015506	SGN-U361404		1.08708	1.03927	0.929059	1.10355	1.12355	1.07922	0.980973			AT1G78380.1	3e-24	Symbols: GST8, ATGSTU19 | ATGSTU19	GLUTATHIONE TRANSFERASE 8	AT1G78380.1	3e-24	GST8, ATGSTU19 | ATGSTU19
Cof::opCocaV10001862	SGN-U362672	Cc01_g02510 Serine/threonine-protein phosphatase PP2A catalytic subunit	0.972606	0.937417	0.900187	0.997848	1.27813	1.12075	1.05782	*		AT3G58500.1	4e-46	Symbols: EP7, PP2A-3 | PP2A-3	PROTEIN PHOSPHATASE 2A-3	AT3G58500.1	4e-46	EP7, PP2A-3 | PP2A-3
Cof::opCocaV10008287	SGN-U358360		0.797392	0.911814	0.891394	1.229	1.00701	0.963997	1.02912	*	***
Cof::opCocaV10005433	SGN-U352442	Cc09_g06610 Photosystem I reaction center subunit III, chloroplastic	1.42155	1.24624	1.04966	0.851305	0.716429	0.310962	0.276581	*	***	AT1G31330.1	2e-76	Symbols: PSAF | PSAF	photosystem I subunit F	AT1G31330.1	2e-76	PSAF | PSAF
Cof::opCocaV10010211	SGN-U358205	Cc06_g16580 Putative DNA-directed RNA polymerase I subunit rpa1	0.925103	0.912815	0.988605	1.06227	1.07474	1.31752	1.21997	*		AT3G57660.1	2e-42	Symbols: NRPA1 | NRPA1	nuclear RNA polymerase A 1	AT3G57660.1	2e-42	NRPA1 | NRPA1
Cof::opCocaV10000022	SGN-U355094	Cc07_g06330 Putative uncharacterized protein	1.20482	1.07191	1.11277	1.03507	0.862002	1.09965	1.14085	*		AT5G67220.1	7e-86	nitrogen regulation family protein | chr5:26837502-26839152 REVERSE		AT5G67220.1	7e-86	nitrogen regulation family protein | chr5:26837502-26839152 REVERSE
Cof::opCocaV10003874	SGN-U359858	Cc03_g01740 Hypoxia-responsive family protein	0.844152	0.815302	0.783754	0.97574	1.44671	1.52876	1.32481	*	***	AT3G05550.1	1e-25	hypoxia-responsive family protein | chr3:1612866-1613754 FORWARD		AT3G05550.1	1e-25	hypoxia-responsive family protein | chr3:1612866-1613754 FORWARD
Cof::opCocaV10002779	SGN-U348882	Cc07_g10440 Protein of unknown function (DUF3353)	1.11868	0.959344	0.974745	1.01024	1.27786	1.01024	0.929499	*		gi|140071822|gb|ABO84654.1|	2e-45	Flavodoxin		AT3G51140.1	7e-43	similar to CDF1 (CELL GROWTH DEFECT FACTOR 1 , heat shock protein binding [Arabidopsis thaliana] (TAIR:AT5G23040.2 " similar to Expressed protein, putative [Medicago truncatula] (GB:ABE85109.1" " similar to Os03g0255200 [Oryza sativa (japonica cultiva.
Cof::opCocaV10012591	SGN-U351693	Cc02_g19210 Probable carbohydrate esterase At4g34215	1.91475	1.19118	1.05479	0.80914	0.623934	0.506138	0.485065	*		AT4G34215.2	1e-76	Encodes a member of the SGNH-hydrolase superfamily of enzymes. The enzymes of the SGNH-hydrolase superfamily facilitate the hydrolysis of ester, thioester and amide bonds in a range of substrates including complex polysaccharides, lysophospholipids, ...		AT4G34215.2	1e-76	Encodes a member of the SGNH-hydrolase superfamily of enzymes. The enzymes of the SGNH-hydrolase superfamily facilitate the hydrolysis of ester, thioester and amide bonds in a range of substrates including complex polysaccharides, lysophospholipids, ...
Cof::opCocaV10014053	SGN-U359906	Cc05_g12620 Putative uncharacterized protein	1.25744	1.34149	1.3093	0.681138	0.705549	1.87881	2.02408	*	***	AT4G27390.1	1e-35	similar to Os05g0502500 [Oryza sativa	japonica cultivar-group	AT4G27390.1	1e-35	similar to Os05g0502500 [Oryza sativa
Cof::opCocaV10014336	SGN-U355868	Cc06_g09870 Aspartate aminotransferase, cytoplasmic	0.762133	0.940137	1.17041	1.27368	0.804681	0.642585	0.986011	*	***	AT5G11520.1	2e-55	Symbols: YLS4, ASP3 | ASP3	ASPARTATE AMINOTRANSFERASE 3	AT5G11520.1	2e-55	YLS4, ASP3 | ASP3
Cof::opCocaV10002620	SGN-U347486	Cc08_g16830 unknown protein; BEST Arabidopsis thaliana protein match is	1.00028	0.893954	1.01985	0.995477	1.12471	0.990061	1.08946			gi|18408106|ref|NP_564838.1|	1e-106	At1g64680 [Arabidopsis thaliana]		AT1G64680.1	1e-108	similar to unknown protein [Arabidopsis thaliana] (TAIR:AT1G03055.1 " similar to hypothetical protein LOC_Os11g37650 [Oryza sativa (japonica cultivar-group" ] (GB:ABA94460.1 " similar to Os08g0114100 [Oryza sativa (japonica cultivar-group" "] (GB:NP_00
Cof::opCocaV10007461	SGN-U351055	Cc08_g07750 Hypothetical protein	1.54599	1.15983	1.07846	0.789833	0.889862	0.968356	1.01348	*
Cof::opCocaV10009385	SGN-U348474	Cc05_g04630 Aconitate hydratase 2, mitochondrial	1.2417	1.20961	1.2839	0.968037	0.838097	0.860746	1.36151	*	***	gi|30407706|gb|AAP30039.1|	0	aconitase [Solanum pennellii]		AT2G05710.1	0	aconitate hydratase, cytoplasmic, putative / citrate hydro-lyase/aconitase, putative | chr2:2141588-2146347 FORWARD
Cof::opCocaV10014523	SGN-U352329	Cc02_g31060 Photosystem II reaction center PsbP family protein	1.43641	1.25699	1.13939	1.05082	0.807202	0.670504	0.668542	*		AT3G05410.1	2e-13	similar to hypothetical protein MtrDRAFT_AC161241g13v1 [Medicago truncatula]	GB:ABE86659.1	AT3G05410.1	2e-13	similar to hypothetical protein MtrDRAFT_AC161241g13v1 [Medicago truncatula]
Cof::opCocaV10014727	SGN-U358276		0.947669	0.93944	1.07376	1.04035	1.06624	1.22858	1.01626
Cof::opCocaV10004672	SGN-U347342	Cc06_g14080 Protein WAX2	1.90989	1.56698	0.932917	0.477913	0.646686	1.14522	1.35861	*	***	gi|30696940|ref|NP_200588.2|	1e-76	cuticle protein [Arabidopsis thaliana]		AT5G57800.1	1e-78	FLP1, YRE, WAX2 | WAX2 catalytic | chr5:23437815-23441058 FORWARD
Cof::opCocaV10008009	SGN-U348059	Cc06_g15820 Metal tolerance protein C2	0.918035	1.02846	1.08721	1.03469	1.11032	0.809784	0.899872	*	***	gi|79313193|ref|NP_001030676.1|	1e-54	cation efflux family protein / metal tolerance protein, putative [Arabidopsis thaliana]		AT3G12100.2	1e-56	cation transporter/ efflux permease | chr3:3855111-3857276 REVERSE
Cof::opCocaV10004921	SGN-U354743	Cc11_g03300 UBX domain-containing protein	0.72516	0.904663	1.00853	1.13861	1.15275	1.24073	1.00179	*		AT1G14570.2	3e-38	UBX domain-containing protein | chr1:4983765-4987187 FORWARD		AT1G14570.2	3e-38	UBX domain-containing protein | chr1:4983765-4987187 FORWARD
Cof::opCocaV10014375	SGN-U358068	Cc06_g21550 NADH-cytochrome b5 reductase 1	0.914227	0.973947	1.09605	1.06828	0.981085	0.912754	0.927112
Cof::opCocaV10008279	SGN-U359170	Cc03_g02570 Putative uncharacterized protein	0.96696	1.0164	1.04651	1.04239	0.871421	1.11867	1.22161	*		gi|140062661|gb|ABO82095.1|	2e-15	RNA-binding		AT5G18810.1	9e-17	SCL28 | SCL28 (SC35-like splicing factor 28 " RNA binding | chr5:6268927-6271160 REVERSE "
Cof::opCocaV10008560	SGN-U358828	Cc11_g14040 Putative Formin-like protein 8	1.32199	1.1085	1.01107	0.981958	1.05665	1.14232	1.23247	*		AT1G70140.1	4e-54	Symbols: ATFH8 | ATFH8	FORMIN 8	AT1G70140.1	4e-54	ATFH8 | ATFH8
Cof::opCocaV10011382	SGN-U356145		0.954865	1.16115	1.01286	0.948393	1.13715	0.986299	1.07181			AT4G14710.1	4e-09	Symbols: ATARD2 | ATARD2		AT4G14710.1	4e-09	ATARD2 | ATARD2
Cof::opCocaV10003507	SGN-U360154	Cc08_g14260 Elicitor-responsive protein 3	1.38565	1.43982	1.12484	0.878766	0.648711	0.527054	0.543914	*		AT1G63220.1	7e-19	C2 domain-containing protein | chr1:23452682-23453909 FORWARD		AT1G63220.1	7e-19	C2 domain-containing protein | chr1:23452682-23453909 FORWARD
Cof::opCocaV10003969	SGN-U355294	Cc02_g23100 Putative Uncharacterized sodium-dependent transporter yocS	1.11937	1.05625	0.931454	0.968325	1.00144	0.713818	0.805536	*	***	AT1G78560.1	7e-14	bile acid:sodium symporter family protein | chr1:29551739-29553657 REVERSE		AT1G78560.1	7e-14	bile acid:sodium symporter family protein | chr1:29551739-29553657 REVERSE
Cof::opCocaV10010425	SGN-U347256	Cc07_g14820 Phospho-2-dehydro-3-deoxyheptonate aldolase 1, chloroplastic	1.83383	1.43801	0.934619	0.472122	0.366271	0.934165	0.744049	*	***	gi|2546988|emb|CAA75386.1|	0	2-dehydro-3-deoxyphosphoheptonate aldolase		AT4G39980.1	0	DHS1 | DHS1 (3-DEOXY-D-ARABINO-HEPTULOSONATE 7-PHOSPHATE SYNTHASE 1 " 3-deoxy-7-phosphoheptulonate synthase | chr4:18539648-18541826 FORWARD "
Cof::opCocaV10003244	SGN-U353288	Cc01_g05400 unknown protein; FUNCTIONS IN	1.68109	1.22896	1.05688	0.804605	0.822801	0.850759	0.866469	*		AT5G13500.3	9e-38	similar to unknown protein [Arabidopsis thaliana]	TAIR:AT5G25265.1	AT5G13500.3	9e-38	similar to unknown protein [Arabidopsis thaliana]
Cof::opCocaV10014022	SGN-U361287		1.13845	1.23296	1.07766	1.13516	0.966313	0.934854	1.04142	*		AT1G08380.1	2e-30	Symbols: PSAO | PSAO	photosystem I subunit O	AT1G08380.1	2e-30	PSAO | PSAO
Cof::opCocaV10015069	SGN-U359793	Cc07_g05400 homolog of Synechocystis YCF37	1.43185	1.35725	0.998348	0.665068	0.530272	0.342648	0.344242	*	***	gi|21554083|gb|AAM63164.1|	4e-13	unknown [Arabidopsis thaliana]		AT2G23670.1	1e-11	YCF37 | YCF37 (Arabidopsis homolog of Synechocystis YCF37 " | chr2:10070387-10070890 REVERSE "
Cof::opCocaV10008273	SGN-U351126	Cc00_g22480 Probable glutathione S-transferase parC	0.952878	0.917755	1.03337	0.875894	0.558182	3.0994	4.30217	*	***	AT1G17180.1	5e-77	Symbols: ATGSTU25 | ATGSTU25	Arabidopsis thaliana Glutathione S-transferase	AT1G17180.1	5e-77	ATGSTU25 | ATGSTU25
Cof::opCocaV10008281	SGN-U362507	Cc00_g12340 Putative ATP binding;protein kinases;protein serine/threonine kinases	0.989783	0.969165	1.02923	0.980163	1.10149	1.01027	1.25463
Cof::opCocaV10010298	SGN-U350361	Cc06_g04400 Putative unknown protein; FUNCTIONS IN	1.20729	1.14989	1.03637	0.921549	0.824601	1.18748	0.936357	*	***	AT5G03460.1	1e-20	similar to Os02g0823600 [Oryza sativa	japonica cultivar-group	AT5G03460.1	1e-20	similar to Os02g0823600 [Oryza sativa
Cof::opCocaV10001582	SGN-U360915	Cc08_g00510 Protein kinase superfamily protein	0.86373	0.984468	0.944321	1.01031	1.18403	1.13966	0.978021	*		AT4G32250.1	6e-48	protein kinase family protein | chr4:15570291-15572534 REVERSE		AT4G32250.1	6e-48	protein kinase family protein | chr4:15570291-15572534 REVERSE
Cof::opCocaV10005700	SGN-U352425		0.923162	1.11489	1.28218	1.02726	0.882554	0.822203	0.742737	*
Cof::opCocaV10013065	SGN-U352367	Cc00_g05860 Putative DNA repair protein XRCC2 homolog	0.667521	0.757291	0.835438	1.07219	1.33748	1.02287	0.885679	*		AT5G64520.1	7e-38	Symbols: XRCC2 | XRCC2	Arabidopsis thaliana homolog of XRCC2	AT5G64520.1	7e-38	XRCC2 | XRCC2
Cof::opCocaV10011221	SGN-U358861	Cc02_g23190 Putative uncharacterized protein	1.04921	1.02404	1.01921	1.15692	1.06538	1.20073	1.10614			AT1G09810.1	9e-17	Symbols: ECT11 | ECT11	evolutionarily conserved C-terminal region 11	AT1G09810.1	9e-17	ECT11 | ECT11
Cof::opCocaV10001913	SGN-U353886		0.965706	1.12692	1.19604	0.83765	0.73553	0.755284	0.781154	*	***	AT5G42300.1	5e-35	Symbols: UBL5 | ubiquitin family protein | chr5:16930839-16931060 REVERSE		AT5G42300.1	5e-35	UBL5 | ubiquitin family protein | chr5:16930839-16931060 REVERSE
Cof::opCocaV10013702	SGN-U360885	Cc10_g02720 Pentatricopeptide repeat-containing protein At1g19525	1.05289	1.01494	1.04607	1.0079	1.008	1.18682	1.15047
Cof::opCocaV10010704	SGN-U351239	Cc01_g13040 Putative Telomere repeat-binding protein 5	0.913665	1.03151	0.985743	0.909831	1.2798	1.11586	1.01571			AT1G07540.1	6e-95	Symbols: TRFL2 | TRFL2	TRF-LIKE 2	AT1G07540.1	6e-95	TRFL2 | TRFL2
Cof::opCocaV10002832	SGN-U359072	Cc03_g08920 Hypothetical protein	0.956814	1.27993	1.11252	0.899142	0.797577	2.05388	1.73873	*	***
Cof::opCocaV10004014	SGN-U348534	Cc06_g11540 Putative nucleosome assembly protein C2D10.11C	0.858048	0.928273	0.914207	1.0074	0.922918	1.29489	1.27448	*	***	gi|45433317|emb|CAD27462.1|	1e-117	nucleosome assembly protein 1-like protein 3 [Nicotiana tabacum]		AT5G56950.1	1e-110	NAP1 3 | NAP1 3 (NUCLEOSOME ASSEMBLY PROTEIN1 3 " DNA binding | chr5:23049844-23052525 FORWARD "
Cof::opCocaV10005835	SGN-U353913	Cc00_g12680 Putative Glutathione transferase GST 23	0.352528	0.832415	1.33995	1.01793	1.03196	1.59258	2.95268	*	***	AT2G29490.1	5e-42	Symbols: GST19, ATGSTU1 | ATGSTU1	GLUTATHIONE S-TRANSFERASE 19	AT2G29490.1	5e-42	GST19, ATGSTU1 | ATGSTU1
Cof::opCocaV10004769	SGN-U351713	Cc01_g16300 Ras-related protein RABA5b	1.30776	1.05355	0.844176	0.788172	1.15407	1.0525	1.07683	*	***	AT3G07410.1	2e-90	Symbols: AtRABA5b | AtRABA5b	Arabidopsis Rab GTPase homolog A5b	AT3G07410.1	2e-90	AtRABA5b | AtRABA5b
Cof::opCocaV10004253	SGN-U349756	Cc05_g15970 S-adenosyl-L-methionine-dependent methyltransferases superfamily protein	1.08381	1.02695	0.968997	1.03267	1.0949	0.883206	0.996283			gi|42562100|ref|NP_173110.2|	2e-22	unknown protein [Arabidopsis thaliana] gi190016010|gb|ACE62893.1| At1g16650 [Arabidopsis thaliana]		AT1G16650.1	2e-24	similar to Os12g0610500 [Oryza sativa (japonica cultivar-group ] (GB:NP_001067247.1 " similar to PREDICTED: similar to CG2906-PB, isoform B [Apis mellifera] (GB:XP_394150.3" " contains InterPro domain SAM (and some other nucleotide" " binding motif (I
Cof::opCocaV10009890	SGN-U359622	Cc04_g11690 L-type lectin-domain containing receptor kinase S.1	0.977069	1.05228	1.01621	1.11712	1.09081	0.964515	1.10089			gi|15218220|ref|NP_173006.1|	6e-76	receptor lectin kinase [Arabidopsis thaliana]		AT1G15530.1	7e-78	receptor lectin kinase, putative | chr1:5339956-5341926 REVERSE
Cof::opCocaV10007407	SGN-U357574	Cc02_g37760 Uncharacterized protein At3g61260	0.82838	0.619276	0.738244	0.729256	1.40371	2.73983	2.0767	*	***	gi|56541805|emb|CAD29780.1|	1e-21	putative remorin 1 protein [Oryza sativa]		AT2G45820.1	3e-22	DNA-binding protein, putative | chr2:18870221-18871650 REVERSE
Cof::opCocaV10010079	SGN-U360812		1.06524	0.913632	0.926138	1.05845	1.13794	1.25242	1.12825	*
Cof::opCocaV10013569	SGN-U359503	Cc07_g02270 Formate dehydrogenase, mitochondrial	1.07475	1.17793	1.09989	0.965978	1.07972	0.996349	0.933834			AT5G14780.1	5e-29	Symbols: FDH | FDH	FORMATE DEHYDROGENASE	AT5G14780.1	5e-29	FDH | FDH
Cof::opCocaV10007646	SGN-U349191	Cc00_g09260 Putative NBS resistance protein	1.0276	0.998857	1.12929	0.975265	1.08022	1.08189	1.10932			gi|105922919|gb|ABF81444.1|	4e-51	NBS-LRR		AT3G07040.1	4e-21	RPS3, RPM1 | RPM1 (RESISTANCE TO P. SYRINGAE PV MACULICOLA 1 " | chr3:2226250-2229030 REVERSE "
Cof::opCocaV10012502	SGN-U357043		0.943589	1.19857	0.968034	1.08157	1.13538	0.910095	0.982888
Cof::opCocaV10014349	SGN-U356818	Cc01_g21710 Putative Paladin	0.876809	0.861622	0.904288	0.991585	1.16945	0.938673	1.08414	*		AT3G62010.1	3e-19	metal ion binding / oxidoreductase | chr3:22975920-22982124 FORWARD		AT3G62010.1	3e-19	metal ion binding / oxidoreductase | chr3:22975920-22982124 FORWARD
Cof::opCocaV10012870	SGN-U361727	Cc02_g00160 unknown protein; BEST Arabidopsis thaliana protein match is	1.41958	1.4524	1.09702	0.832415	0.830481	0.849489	0.971044	*		AT1G65000.1	6e-32	similar to unknown protein [Arabidopsis thaliana]	TAIR:AT5G38060.1	AT1G65000.1	6e-32	similar to unknown protein [Arabidopsis thaliana]
Cof::opCocaV10011423	SGN-U354364	Cc02_g37870 UPF0187 protein At3g61320, chloroplastic	1.12092	1.19224	1.17928	0.972206	0.93483	0.792473	0.87599	*		AT3G61320.1	6e-68	Identical to UPF0187 protein At3g61320, chloroplast precursor [Arabidopsis Thaliana]	GB:Q9M2D2	AT3G61320.1	6e-68	Identical to UPF0187 protein At3g61320, chloroplast precursor [Arabidopsis Thaliana]
Cof::opCocaV10007819	SGN-U350236	Cc10_g11660 RING/U-box superfamily protein	0.847133	0.967912	1.15245	1.03137	1.04535	1.31526	1.27581	*		AT3G09770.2	6e-81	zinc finger	C3HC4-type RING finger	AT3G09770.2	6e-81	zinc finger
Cof::opCocaV10014859	SGN-U347247	Cc03_g02690 Putative Predicted protein	1.62788	1.39467	1.10124	0.545813	0.635725	0.862256	1.25725	*	***
Cof::opCocaV10010974	SGN-U347960	Cc02_g24040 3-phosphoshikimate 1-carboxyvinyltransferase, chloroplastic	1.55883	1.40808	1.19923	0.627512	0.386632	0.776032	1.08489	*	***	gi|92878846|gb|ABE85250.1|	2e-45	3-phosphoshikimate		AT2G45300.1	2e-42	3-phosphoshikimate 1-carboxyvinyltransferase / 5-enolpyruvylshikimate-3-phosphate / EPSP synthase | chr2:18684592-18686942 FORWARD
Cof::opCocaV10010843	SGN-U354855	Cc02_g22960 Putative Transcription factor TCP8	1.13695	1.05071	0.996008	1.00822	1.0769	1.02705	1.18169			AT1G58100.1	5e-29	TCP family transcription factor, putative | chr1:21516345-21517550 REVERSE		AT1G58100.1	5e-29	TCP family transcription factor, putative | chr1:21516345-21517550 REVERSE
Cof::opCocaV10007809	SGN-U357550	Cc05_g15600 THO complex subunit 3	1.06112	1.03272	0.824341	0.997228	1.08229	0.96697	1.01737	*		gi|15241134|ref|NP_200424.1|	8e-103	unknown protein [Arabidopsis thaliana]		AT5G56130.1	1e-104	transducin family protein / WD-40 repeat family protein | chr5:22739981-22742291 REVERSE
Cof::opCocaV10005697	SGN-U352306	Cc07_g11190 Predicted protein	0.956179	0.844818	0.744326	0.934737	1.24335	1.75977	1.19494	*	***	AT5G66090.1	4e-47	similar to Os09g0541700 [Oryza sativa	japonica cultivar-group	AT5G66090.1	4e-47	similar to Os09g0541700 [Oryza sativa
Cof::opCocaV10014807	SGN-U351174	Cc11_g09920 Glutamine--tRNA ligase	1.04185	1.07051	1.14213	0.956767	1.10074	1.08618	1.09913
Cof::opCocaV10009533	SGN-U351269		0.864883	0.832934	0.877034	1.14982	1.16718	0.937781	0.90855	*
Cof::opCocaV10000107	SGN-U359767	Cc09_g00140 Glucan endo-1,3-beta-glucosidase 5	0.659651	0.746853	0.866423	1.25063	1.47467	0.796171	0.722491	*	***
Cof::opCocaV10012345	SGN-U361731	Cc03_g14440 unknown protein; BEST Arabidopsis thaliana protein match is	1.04834	0.545687	1.29176	1.98882	0.175815	0.1235	0.122082	*	***
Cof::opCocaV10001712	SGN-U361002	Cc00_g30350 Putative UDP-glucose flavonoid 3-O-glucosyltransferase 3	0.937746	0.904419	1.03152	0.913249	0.942769	2.01819	1.83183	*	***	gi|20146091|dbj|BAB88934.1|	4e-27	glucosyltransferase [Nicotiana tabacum]		AT1G07260.1	2e-21	UDP-glucoronosyl/UDP-glucosyl transferase family protein | chr1:2227747-2229177 REVERSE
Cof::opCocaV10011199	SGN-U355227	Cc07_g10980 Senescence/dehydration-associated protein-related	1.14169	1.19262	1.12403	1.07978	1.13	1.24781	1.11479			AT4G35985.1	3e-27	senescence/dehydration-associated protein-related | chr4:17032271-17033865 REVERSE		AT4G35985.1	3e-27	senescence/dehydration-associated protein-related | chr4:17032271-17033865 REVERSE
Cof::opCocaV10008795	SGN-U353442		0.8385	0.762236	0.946261	0.978482	1.08944	1.3417	1.12495	*
Cof::opCocaV10010680	SGN-U352244	Cc04_g00660 Ubiquitin-conjugating enzyme E2 34	1.01547	1.1443	0.970794	1.04308	0.976834	0.687144	0.789272	*	***	AT1G17280.1	3e-91	Symbols: UBC34 | UBC34	ubiquitin-conjugating enzyme 32	AT1G17280.1	3e-91	UBC34 | UBC34
Cof::opCocaV10012204	SGN-U362416	Cc02_g17240 Bifunctional phosphatase IMPL2, chloroplastic	1.07183	0.925694	0.836387	1.03903	1.05371	0.91888	0.923521
Cof::opCocaV10000012	SGN-U353795	Cc03_g12740 Hypothetical protein	0.92237	0.967526	1.09064	1.09289	1.08414	1.10087	1.08105
Cof::opCocaV10006864	SGN-U362584	Cc02_g03440 Putative Post-GPI attachment to proteins factor 3	1.16272	1.07378	1.00168	1.0067	0.90217	1.06283	0.95572
Cof::opCocaV10009508	SGN-U356261	Cc01_g21230 Hypothetical protein	0.942086	1.00241	1.04106	0.977892	1.12979	0.948868	1.02211
Cof::opCocaV10014537	SGN-U359067		1.06307	0.967554	1.103	0.991033	1.07659	1.06514	1.04175
Cof::opCocaV10002797	SGN-U349207	Cc02_g18680 Putative uncharacterized protein	0.883019	0.928418	1.125	1.20399	1.1367	0.7455	0.762343	*	***	gi|125596344|gb|EAZ36124.1|	1e-21	hypothetical protein OsJ_20435 [Oryza sativa Japonica Group]		AT3G19184.1	8e-24	DNA binding | chr3:6637561-6639041 FORWARD
Cof::opCocaV10000088	SGN-U354626	Cc02_g05400 RING-H2 finger protein ATL72	1.02623	1.25355	1.04013	0.956361	1.04216	0.580271	0.74971	*	***
Cof::opCocaV10012708	SGN-U349842	Cc06_g19700 cAMP-regulated phosphoprotein 19-related protein	0.945249	0.935499	0.890731	1.06749	0.933367	0.658294	0.683617	*	***	gi|18424791|ref|NP_568985.1|	1e-43	AT5g64130/MHJ24_11 [Arabidopsis thaliana]		AT5G64130.1	1e-45	similar to unknown protein [Arabidopsis thaliana] (TAIR:AT1G69510.2 " similar to Os01g0249300 [Oryza sativa (japonica cultivar-group" ] (GB:NP_001042590.1 " similar to unknown protein [Oryza sativa (japonica cultivar-group" ] (GB:BAD72346.1 " similar
Cof::opCocaV10011354	SGN-U359035	Cc09_g01490 Aminomethyltransferase, mitochondrial	1.03982	0.998709	1.08507	1.10958	0.936854	0.598711	0.671028	*	***	AT1G11860.1	8e-111	aminomethyltransferase, putative | chr1:4001800-4003244 FORWARD		AT1G11860.1	8e-111	aminomethyltransferase, putative | chr1:4001800-4003244 FORWARD
Cof::opCocaV10013070	SGN-U353594	Cc02_g11190 Putative Tyramine N-feruloyltransferase 4/11	0.702715	0.679511	0.714561	1.20375	1.43181	1.30964	1.18532	*	***	AT2G39020.1	2e-43	GCN5-related N-acetyltransferase	GNAT	AT2G39020.1	2e-43	GCN5-related N-acetyltransferase
Cof::opCocaV10015344	SGN-U350044	Cc11_g17040 Nuclear transport factor 2	0.847557	0.882544	0.993138	1.12384	0.801758	1.13307	1.26513	*	***	AT1G27970.1	4e-51	Symbols: NTF2B | NTF2B	NUCLEAR TRANSPORT FACTOR 2B	AT1G27970.1	4e-51	NTF2B | NTF2B
Cof::opCocaV10015380	SGN-U347494	Cc09_g08340 Putative Heavy metal transport/detoxification superfamily protein	1.93933	1.26719	0.941772	0.836607	0.818907	0.84627	1.06196	*	***	gi|22597168|gb|AAN03471.1|	3e-23	unknown protein [Glycine max]		AT4G16380.1	8e-21	metal ion binding | chr4:9254659-9255527 FORWARD
Cof::opCocaV10001077	SGN-U360819	Cc06_g03850 RING/U-box superfamily protein	1.07205	1.01642	1.12012	0.9468	1.04341	1.02014	1.07179
Cof::opCocaV10006495	SGN-U349917	Cc02_g08670 Histone H4	1.2306	0.905725	0.895085	1.12265	0.594466	0.440519	0.504408	*	***	gi|115440899|ref|NP_001044729.1|	8e-39	Os01g0835900 [Oryza sativa	japonica cultivar-group	AT5G59690.1	1e-40	histone H4 | chr5:24068875-24069186 FORWARD
Cof::opCocaV10006464	SGN-U347412	Cc02_g15110 Putative Protein of unknown function (DUF688)	1.28349	1.44176	1.10298	0.713522	1.04765	1.33136	1.29922	*	***	gi|79323548|ref|NP_001031451.1|	2e-33	unknown		AT2G30990.2	2e-35	similar to unknown protein [Arabidopsis thaliana] (TAIR:AT1G29240.1 " similar to Protein of unknown function DUF688 [Medicago truncatula] (GB:ABE80249.1" " contains InterPro domain Protein of unknown function DUF688 (InterPro:IPR007789" " | chr2:13194
Cof::opCocaV10012476	SGN-U351996	Cc10_g07670 unknown protein; FUNCTIONS IN	1.13373	1.15762	1.1122	0.855305	0.893073	0.851358	0.999223	*		AT1G44920.1	1e-53	similar to unknown protein [Oryza sativa	japonica cultivar-group	AT1G44920.1	1e-53	similar to unknown protein [Oryza sativa
Cof::opCocaV10010836	SGN-U352815	Cc02_g04620 U-box domain-containing protein 35	0.963156	1.06255	1.08729	1.06465	1.27143	1.06677	0.897169	*		AT5G61550.1	7e-15	protein kinase family protein | chr5:24765551-24768784 FORWARD		AT5G61550.1	7e-15	protein kinase family protein | chr5:24765551-24768784 FORWARD
Cof::opCocaV10011892	SGN-U350973	Cc06_g11500 alpha/beta-Hydrolases superfamily protein	1.45581	1.32664	1.15665	0.881155	0.6109	0.444834	0.427394	*	***	AT3G47590.1	6e-96	esterase/lipase/thioesterase family protein | chr3:17547118-17548500 REVERSE		AT3G47590.1	6e-96	esterase/lipase/thioesterase family protein | chr3:17547118-17548500 REVERSE
Cof::opCocaV10009223	SGN-U350053	Cc07_g05460 Protein of unknown function, DUF647	1.33857	1.16379	1.09648	1.0374	0.885337	0.89517	1.02685	*		AT2G23470.1	8e-15	similar to EMB1879	EMBRYO DEFECTIVE 1879	AT2G23470.1	8e-15	similar to EMB1879
Cof::opCocaV10009464	SGN-U359257		0.975116	0.883213	0.997963	1.11674	1.0647	0.975918	1.0879			AT5G11030.1	1e-10	Symbols: ALF4 | ALF4	ABERRANT LATERAL ROOT FORMATION 4	AT5G11030.1	1e-10	ALF4 | ALF4
Cof::opCocaV10010206	SGN-U359754	Cc01_g13140 ATP-dependent zinc metalloprotease FTSH 10, mitochondrial	0.970306	0.947221	1.03422	1.04107	1.01478	1.11305	1.13067			AT1G07510.1	2e-134	Symbols: FTSH10 | FTSH10	FtsH protease 10	AT1G07510.1	2e-134	FTSH10 | FTSH10
Cof::opCocaV10000039	SGN-U351818	Cc10_g01460 Putative Extended synaptotagmin-1	0.9512	0.972241	1.09622	0.906125	1.1344	1.22918	1.33071			AT2G20990.1	3e-39	C2 domain-containing protein	sytA	AT2G20990.1	3e-39	C2 domain-containing protein
Cof::opCocaV10010399	SGN-U359103	Cc10_g03470 Predicted protein (Fragment)	0.915792	1.08712	1.04915	1.11613	1.09528	0.941333	0.818576	*
Cof::opCocaV10004714	SGN-U355929	Cc10_g09160 Hypothetical protein	1.12091	1.12747	1.01747	1.01534	1.03125	1.00928	0.914096
Cof::opCocaV10001882	SGN-U357544		1.17018	0.92651	0.996974	1.06508	1.05429	1.16748	1.20158			gi|31321942|gb|AAM54365.1|	7e-08	2S albumin seed storage protein [Juglans nigra]
Cof::opCocaV10013979	SGN-U355738	Cc06_g21800 Putative uncharacterized protein	0.846334	0.851699	0.799852	0.983991	1.33747	1.38333	1.24523	*	***
Cof::opCocaV10001275	SGN-U356795	Cc02_g10970 Vacuolar protein sorting-associated protein 33 homolog	1.13345	1.22433	1.04713	1.03392	0.870281	0.818749	0.810146	*		AT3G54860.1	3e-12	Symbols: VPS33, ATVPS33 | ATVPS33	Arabidopsis thaliana vacuolar protein sorting 33	AT3G54860.1	3e-12	VPS33, ATVPS33 | ATVPS33
Cof::opCocaV10005341	SGN-U351216		0.19917	0.182609	0.264105	1.4362	2.47103	2.52675	1.38775	*	***	AT2G38695.1	9e-13	transcription factor | chr2:16185024-16187314 FORWARD		AT2G38695.1	9e-13	transcription factor | chr2:16185024-16187314 FORWARD
Cof::opCocaV10011678	SGN-U355681	Cc05_g02540 Putative uncharacterized protein	1.00904	1.15862	1.06022	1.03519	1.0593	1.05576	1.06705			AT1G55080.1	1e-29	similar to PFT1	PHYTOCHROME AND FLOWERING TIME 1	AT1G55080.1	1e-29	similar to PFT1
Cof::opCocaV10014056	SGN-U355882	Cc06_g12740 RING/FYVE/PHD-type zinc finger family protein	0.745351	0.927706	0.993469	1.06094	1.20464	1.21876	1.32419	*		AT3G43230.1	5e-37	zinc finger	FYVE type	AT3G43230.1	5e-37	zinc finger
Cof::opCocaV10005573	SGN-U356692	Cc11_g05540 Putative Cucumisin	0.196491	0.315935	0.915686	2.66756	0.415524	0.389625	0.496534	*	***	gi|18424193|ref|NP_568896.1|	1e-66	cucumisin precursor-like [Arabidopsis thaliana]		AT5G59100.1	2e-68	subtilase family protein | chr5:23876177-23879313 REVERSE
Cof::opCocaV10001595	SGN-U352800	Cc11_g01610 Putative uncharacterized protein	1.06744	1.11632	1.09966	1.00998	1.15052	1.11859	1.13556			AT5G11330.1	2e-14	monooxygenase family protein | chr5:3617343-3618862 REVERSE		AT5G11330.1	2e-14	monooxygenase family protein | chr5:3617343-3618862 REVERSE
Cof::opCocaV10001329	SGN-U349160	Cc08_g15230 2-C-methyl-D-erythritol 2,4-cyclodiphosphate synthase, chloroplastic	1.1556	1.06253	0.92642	0.983573	1.04445	1.09835	1.09251			gi|110083911|gb|ABG23395.1|	1e-89	2C-methyl-D-erythritol 2,4-cyclodiphosphate synthase [Stevia rebaudiana]		AT1G63970.1	1e-87	MECPS, ISPF | ISPF (Homolog of E. coli ispF (isoprenoids F " 2-C-methyl-D-erythritol 2,4-cyclodiphosphate synthase | chr1:23742586-23743999 REVERSE "
Cof::opCocaV10008600	SGN-U356936	Cc00_g08490 Putative Ankyrin-2	0.866917	0.778309	0.946656	1.03899	1.44106	1.52106	1.34821	*		AT5G07840.1	2e-10	ankyrin repeat family protein | chr5:2506765-2507292 REVERSE		AT5G07840.1	2e-10	ankyrin repeat family protein | chr5:2506765-2507292 REVERSE
Cof::opCocaV10007943	SGN-U351993	Cc00_g17700 Pentatricopeptide repeat-containing protein At5g25630	0.895807	0.871502	0.847829	1.03134	1.05092	1.90297	1.70845	*	***	AT5G25630.1	4e-100	pentatricopeptide	PPR	AT5G25630.1	4e-100	pentatricopeptide
Cof::opCocaV10014190	SGN-U359006	Cc02_g32910 Putative DNAJ heat shock N-terminal domain-containing protein	1.1592	0.830823	1.11404	1.04354	0.878434	1.47064	1.47817	*	***	AT5G27240.1	1e-07	DNAJ heat shock N-terminal domain-containing protein | chr5:9597555-9600869 FORWARD		AT5G27240.1	1e-07	DNAJ heat shock N-terminal domain-containing protein | chr5:9597555-9600869 FORWARD
Cof::opCocaV10009135	SGN-U357600		1.15377	0.932503	1.09219	1.08875	0.975653	0.936118	1.02256			gi|83570831|ref|ZP_00922273.1|	6e-48	COG1167:
Cof::opCocaV10014284	SGN-U358258	Cc01_g01530 Family of unknown function (DUF716) _x0001_	0.823157	0.864829	1.02672	0.991009	1.03162	2.43578	1.4939	*		gi|124365521|gb|ABN09755.1|	1e-84	Proteinase inhibitor I4, serpin [Medicago truncatula]		AT1G55230.1	5e-83	similar to unknown protein [Arabidopsis thaliana] (TAIR:AT1G55240.1 " similar to Os09g0444900 [Oryza sativa (japonica cultivar-group" ] (GB:NP_001063301.1 " similar to Os08g0462800 [Oryza sativa (japonica cultivar-group" ] (GB:NP_001061987.1 " similar
Cof::opCocaV10000510	SGN-U354436	Cc10_g05790 no pollen germination related 1	0.909126	0.940523	0.832881	1.07686	1.17675	0.97066	0.942314			AT1G27460.1	1e-53	Symbols: NPGR1 | NPGR1	NO POLLEN GERMINATION RELATED 1	AT1G27460.1	1e-53	NPGR1 | NPGR1
Cof::opCocaV10005199	SGN-U358039	Cc00_g28160 Putative Domain of unknown function (DUF3444)	0.453176	0.527908	0.609173	1.37772	1.64105	1.14137	1.01058	*	***	gi|15239552|ref|NP_197375.1|	3e-12	hypothetical protein [Arabidopsis thaliana]		AT5G18740.1	3e-14	similar to unknown protein [Arabidopsis thaliana] (TAIR:AT5G18730.1 " similar to heat shock protein DnaJ N-terminal domain-containing protein [Musa acuminata] (GB:ABF69988.1" " contains domain DNAJ/HSP40 (PTHR11821" " contains domain gb def: T12H1.7 p
Cof::opCocaV10003020	SGN-U357164	Cc01_g06780 Protein argonaute 4	1.10327	0.98706	0.938446	1.14948	0.927068	1.02066	1.01739			AT2G27040.1	1e-12	Symbols: AGO4 | AGO4	ARGONAUTE 4	AT2G27040.1	1e-12	AGO4 | AGO4
Cof::opCocaV10013646	SGN-U347502	Cc02_g29140 unknown protein; FUNCTIONS IN	0.924356	0.971009	0.965635	0.976131	1.07754	1.17956	1.16309			gi|92886522|gb|ABE88378.1|	5e-68	IMP		AT2G38780.1	2e-65	binding | chr2:16217942-16221188 FORWARD
Cof::opCocaV10004407	SGN-U348379		0.931962	0.981171	1.13255	1.33177	0.891967	0.966875	0.835948	*	***
Cof::opCocaV10004126	SGN-U356564		1.08933	1.21704	1.14154	1.00233	0.848024	0.937836	1.0124	*
Cof::opCocaV10006877	SGN-U357340	Cc02_g15450 Putative LRR receptor-like serine/threonine-protein kinase GSO1	1.04514	1.15043	1.18361	0.914135	0.866551	0.978822	1.07904	*		AT3G47580.1	2e-22	leucine-rich repeat transmembrane protein kinase, putative | chr3:17543672-17546795 FORWARD		AT3G47580.1	2e-22	leucine-rich repeat transmembrane protein kinase, putative | chr3:17543672-17546795 FORWARD
Cof::opCocaV10014571	SGN-U353319	Cc00_g25120 Putative disease resistance protein RGA1	0.996313	0.993312	1.01176	1.06714	1.05086	1.01388	1.11767			AT3G14470.1	3e-28	disease resistance protein	NBS-LRR class	AT3G14470.1	3e-28	disease resistance protein
Cof::opCocaV10011997	SGN-U355608	Cc04_g02120 Inorganic pyrophosphatase 2	1.06441	1.18995	0.944618	1.03909	0.973751	1.01214	1.08402			AT1G17710.1	3e-69	phosphoric monoester hydrolase | chr1:6090756-6091968 REVERSE		AT1G17710.1	3e-69	phosphoric monoester hydrolase | chr1:6090756-6091968 REVERSE
Cof::opCocaV10004393	SGN-U353208		1.53196	1.2881	1.11032	1.01706	0.824775	0.693938	0.706396	*
Cof::opCocaV10007802	SGN-U356937		1.36868	1.37504	1.10414	0.861767	0.764813	0.751232	0.789875	*
Cof::opCocaV10004817	SGN-U356095	Cc00_g23440 Hypothetical protein	1.07512	1.09481	0.949986	1.07079	0.968823	0.996809	1.12782
Cof::opCocaV10014808	SGN-U353086		1.08966	0.88176	1.02318	1.04915	1.08985	0.978663	1.05504
Cof::opCocaV10012102	SGN-U360314	Cc02_g06660 BEST Arabidopsis thaliana protein match is	1.37017	1.15337	1.16504	0.951326	0.871671	0.755632	0.85519	*		gi|145330705|ref|NP_001078028.1|	2e-12	unknown protein [Arabidopsis thaliana]		AT2G40070.1	3e-14	similar to proline-rich family protein [Arabidopsis thaliana] (TAIR:AT3G09000.1 " similar to Os01g0141900 [Oryza sativa (japonica cultivar-group" ] (GB:NP_001041987.1 " similar to putative proteophosphoglycan [Oryza sativa (japonica cultivar-group" "]
Cof::opCocaV10013162	SGN-U353234	Cc00_g07850 Putative unknown protein; LOCATED IN	0.941514	0.926035	0.972793	0.960982	1.16898	1.49457	1.61542	*
Cof::opCocaV10011453	SGN-U360934	Cc07_g18500 Magnesium-chelatase subunit chlI, chloroplastic	1.53621	1.1965	1.10207	0.892868	0.837985	0.925878	0.95628	*		AT5G45930.1	2e-75	Symbols: CHL I2, CHLI-2, CHLI2 | CHLI2		AT5G45930.1	2e-75	CHL I2, CHLI-2, CHLI2 | CHLI2
Cof::opCocaV10005231	SGN-U352226		1.12348	1.06689	0.976404	1.10634	0.976088	0.897266	0.868429			AT1G17745.2	0	Symbol: None | similar to D-3-phosphoglycerate dehydrogenase, putative / 3-PGDH, putative [Arabidopsis thaliana]	TAIR:At3g19480.1	AT1G17745.2	0	Symbol: None | similar to D-3-phosphoglycerate dehydrogenase, putative / 3-PGDH, putative [Arabidopsis thaliana]
Cof::opCocaV10003149	SGN-U355298	Cc07_g09720 Phosphopantetheine adenylyltransferase	0.788949	0.749118	0.774926	0.978105	1.70992	0.893843	0.871478	*	***
Cof::opCocaV10009688	SGN-U355624	Cc11_g11970 Ureide permease 2	1.03299	0.955316	0.954157	0.934035	0.955235	1.26397	1.4374	*
Cof::opCocaV10012282	SGN-U359510	Cc02_g38030 Predicted protein	0.920738	0.89883	0.888886	1.10089	1.30132	1.41388	1.25337	*		AT3G61370.1	2e-07	similar to unknown protein [Arabidopsis thaliana]	TAIR:AT4G07940.1	AT3G61370.1	2e-07	similar to unknown protein [Arabidopsis thaliana]
Cof::opCocaV10009629	SGN-U353571	Cc10_g12250 Beta-galactosidase 16	0.250239	0.265498	0.522453	1.70308	1.46309	2.16675	1.96077	*	***	AT1G77410.1	6e-31	beta-galactosidase, putative / lactase, putative | chr1:29093665-29098042 REVERSE		AT1G77410.1	6e-31	beta-galactosidase, putative / lactase, putative | chr1:29093665-29098042 REVERSE
Cof::opCocaV10013534	SGN-U350620	Cc06_g14820 Putative unknown protein; BEST Arabidopsis thaliana protein match is	1.02845	1.07752	1.19845	0.997296	1.02671	1.07439	1.06258
Cof::opCocaV10002908	SGN-U353291	Cc01_g18590 Transcription factor bHLH3	1.08055	1.00291	1.01935	0.988378	1.15082	0.906486	1.04305
Cof::opCocaV10003646	SGN-U352716	Cc06_g11750 Mitogen-activated protein kinase kinase 2	1.27872	1.21221	1.06293	0.629212	0.748154	1.20008	1.24135	*	***	AT4G29810.1	5e-122	Symbols: MKK2, MK1, ATMKK2 | ATMKK2	MAP KINASE KINASE 2	AT4G29810.1	5e-122	MKK2, MK1, ATMKK2 | ATMKK2
Cof::opCocaV10008826	SGN-U360192	Cc06_g11170 Putative effector of transcription2	0.987746	1.06192	1.00481	1.07842	1.125	0.807851	0.895609	*		gi|145359333|ref|NP_200489.2|	8e-46	unknown protein [Arabidopsis thaliana]		AT5G56780.1	7e-46	similar to unknown protein [Arabidopsis thaliana] (TAIR:AT5G56770.1 " similar to transcripteion factor [Vicia faba var. minor] (GB:CAA66483.1" " | chr5:22981610-22983467 REVERSE "
Cof::opCocaV10012423	SGN-U360776		1.14868	1.14842	0.865528	1.15939	1.0705	1.12116	1.10769
Cof::opCocaV10004841	SGN-U358713	Cc03_g14330 Hypothetical protein	2.64138	1.05033	0.650242	0.592267	0.743349	0.765637	0.842151	*
Cof::opCocaV10001457	SGN-U360410	Cc03_g05520 Myb-related protein Myb4	1.41747	1.26691	1.04474	1.02633	1.05195	1.39384	1.25634	*		gi|1370140|emb|CAA66952.1|	4e-40	THM18 [Solanum lycopersicum]		AT3G23250.1	7e-29	MYB15, AtY19, AtMYB15 | AtMYB15/AtY19/MYB15 (myb domain protein 15 " DNA binding / transcription factor | chr3:8309499-8310631 FORWARD "
Cof::opCocaV10015475	SGN-U355141		1.07118	0.96516	0.936707	1.04028	1.04553	0.900918	0.973606
Cof::opCocaV10000866	SGN-U362103		1.05184	1.03001	1.03405	1.0132	1.02949	1.06318	1.06175
Cof::opCocaV10009161	SGN-U358121	Cc01_g08720 Momilactone A synthase	1.06166	0.981059	1.05788	0.967479	1.10356	1.20355	1.17917			AT1G52340.1	3e-24	Symbols: SIS4, GIN1, SDR1, ISI4, SRE1, ATABA2, ABA2 | ABA2	ABA DEFICIENT 2	AT1G52340.1	3e-24	SIS4, GIN1, SDR1, ISI4, SRE1, ATABA2, ABA2 | ABA2
Cof::opCocaV10003783	SGN-U351134	Cc02_g00140 Hypothetical protein	0.865906	0.786758	0.935934	1.19011	1.0249	1.45311	1.22626	*		AT3G02910.1	2e-53	Identical to UPF0131 protein At3g02910 [Arabidopsis Thaliana]	GB:Q9M8T3	AT3G02910.1	2e-53	Identical to UPF0131 protein At3g02910 [Arabidopsis Thaliana]
Cof::opCocaV10007652	SGN-U360032	Cc02_g19870 Putative DNA polymerase kappa	0.884552	0.938759	0.90782	1.28401	1.25803	1.14098	1.07874	*	***	AT1G49980.1	3e-74	similar to REV1	Reversionless 1	AT1G49980.1	3e-74	similar to REV1
Cof::opCocaV10011770	SGN-U357666	Cc00_g06820 Scarecrow-like transcription factor PAT1	1.11728	0.95619	1.12346	0.97614	1.14677	0.733265	0.676841	*	***	gi|15238903|ref|NP_199626.1|	7e-53	RecName: Full	Scarecrow-like transcription factor PAT1	AT5G48150.1	5e-55	PAT1 | PAT1 (PHYTOCHROME A SIGNAL TRANSDUCTION 1 " transcription factor | chr5:19539723-19541279 REVERSE "
Cof::opCocaV10007425	SGN-U350250	Cc07_g04360 60S ribosomal protein L39-2	0.79267	0.759288	0.923435	1.32115	0.969456	0.654873	0.690922	*	***	AT4G31985.1	2e-23	60S ribosomal protein L39	RPL39C	AT4G31985.1	2e-23	60S ribosomal protein L39
Cof::opCocaV10009151	SGN-U355472	Cc02_g12490 Anaphase-promoting complex subunit 4	1.19251	1.11184	1.07223	1.01275	0.886048	0.881644	0.988949	*		AT4G21540.1	3e-37	D-erythro-sphingosine kinase/ diacylglycerol kinase | chr4:11454787-11462368 FORWARD		AT4G21540.1	3e-37	D-erythro-sphingosine kinase/ diacylglycerol kinase | chr4:11454787-11462368 FORWARD
Cof::opCocaV10008973	SGN-U352403	Cc06_g10220 Putative Probable glycosyltransferase At3g07620	1.09344	0.97727	0.977958	1.05677	0.996509	0.75807	0.79538	*		AT5G19670.1	1e-56	exostosin family protein | chr5:6647027-6649360 FORWARD		AT5G19670.1	1e-56	exostosin family protein | chr5:6647027-6649360 FORWARD
Cof::opCocaV10006985	SGN-U349618	Cc02_g04040 Putative uncharacterized protein	1.04998	1.06199	1.07263	0.888154	0.959542	1.84541	2.10409	*	***	gi|9758196|dbj|BAB08670.1|	3e-26	unnamed protein product [Arabidopsis thaliana]		AT5G51545.1	2e-27	similar to Os02g0125000 [Oryza sativa (japonica cultivar-group ] (GB:NP_001045742.1 " contains domain Subunit VIII of photosystem I reaction centre, PsaI (SSF81540" " | chr5:20953660-20954469 FORWARD "
Cof::opCocaV10007203	SGN-U362521	Cc07_g02470 Putative Auxin-induced protein 5NG4	0.952944	1.21365	1.24891	1.09938	1.08172	0.882466	0.89478	*		AT3G28050.1	5e-13	nodulin MtN21 family protein | chr3:10444221-10446453 FORWARD		AT3G28050.1	5e-13	nodulin MtN21 family protein | chr3:10444221-10446453 FORWARD
Cof::opCocaV10013171	SGN-U355043		1.00644	1.01052	1.06578	1.2596	1.00222	1.1683	0.928234			AT5G58040.1	2e-30	Symbols: ATFIP1[V] | ATFIP1[V]	ARABIDOPSIS HOMOLOG OF YEAST FIP1 [V]	AT5G58040.1	2e-30	ATFIP1[V] | ATFIP1[V]
Cof::opCocaV10005626	SGN-U358254		0.892471	0.965973	1.02684	1.1593	1.00127	1.15735	0.960174	*		gi|30688386|ref|NP_181605.2|	6e-94	HEAT repeat-containing protein [Arabidopsis thaliana]		AT2G40730.1	8e-96	HEAT repeat-containing protein | chr2:16997161-17003150 REVERSE
Cof::opCocaV10011260	SGN-U352461	Cc05_g13410 Putative F-box/FBD/LRR-repeat protein At5g22670	1.02595	0.885252	1.04969	1.22272	0.991239	1.04687	1.08943			AT5G44950.1	1e-13	F-box family protein | chr5:18168892-18170391 FORWARD		AT5G44950.1	1e-13	F-box family protein | chr5:18168892-18170391 FORWARD
Cof::opCocaV10000954	SGN-U358841	Cc03_g01500 Putative Acyl-CoA dehydrogenase family member 10	0.87721	0.957856	1.1303	1.22017	1.00001	1.69007	1.29909	*	***	AT3G06810.1	2e-51	acyl-CoA dehydrogenase-related | chr3:2146540-2150660 FORWARD		AT3G06810.1	2e-51	acyl-CoA dehydrogenase-related | chr3:2146540-2150660 FORWARD
Cof::opCocaV10013298	SGN-U356098		0.965828	0.94319	1.11147	1.03453	1.04015	1.04127	0.984524
Cof::opCocaV10012198	SGN-U348412	Cc06_g08960 GTP-binding nuclear protein Ran-3	1.39208	1.28611	1.09109	0.764518	0.744708	0.939338	1.00194	*	***	gi|92869041|gb|ABE78980.1|	1e-116	Ras		AT5G55190.1	3e-117	RAN3 | RAN3 GTP binding | chr5:22409511-22411183 FORWARD
Cof::opCocaV10000417	SGN-U353385	Cc01_g02700 Hypothetical protein	1.03058	1.19197	1.13017	0.958404	0.979737	0.733384	0.755565	*		AT4G10100.2	1e-25	Symbols: CNX7, SIR5 | CNX7/SIR5		AT4G10100.2	1e-25	CNX7, SIR5 | CNX7/SIR5
Cof::opCocaV10008102	SGN-U351657	Cc02_g24060 Transketolase, chloroplastic	0.960188	0.875185	0.88223	1.20116	0.754452	0.572209	0.800782	*	***	AT2G45290.1	1e-29	transketolase, putative | chr2:18679811-18682663 FORWARD		AT2G45290.1	1e-29	transketolase, putative | chr2:18679811-18682663 FORWARD
Cof::opCocaV10005744	SGN-U349095	Cc05_g14870 unknown protein; FUNCTIONS IN	1.2629	1.02593	1.03884	1.18171	0.776365	0.618872	0.59425	*	***	gi|140039540|gb|ABO78247.1|	2e-10	hypothetical		AT3G13175.1	2e-11	similar to unknown protein [Arabidopsis thaliana] (TAIR:AT4G16400.1 " | chr3:4235267-4235587 REVERSE "
Cof::opCocaV10000969	SGN-U354846	Cc01_g12000 Putative 125 kDa kinesin-related protein	1.4519	1.1483	1.13793	1.17661	0.551167	0.497982	0.498126	*	***	AT3G45850.1	2e-66	kinesin motor protein-related | chr3:16866799-16871935 REVERSE		AT3G45850.1	2e-66	kinesin motor protein-related | chr3:16866799-16871935 REVERSE
Cof::opCocaV10008283	SGN-U362406	Cc06_g11170 Putative effector of transcription2	1.03817	0.98677	0.951211	1.20219	1.16042	1.16057	1.02448
Cof::opCocaV10004749	SGN-U354990	Cc07_g00400 unknown protein; Has 30201 Blast hits to 17322 proteins in 780 species	0.961463	0.950868	1.09878	1.04676	1.11146	0.801626	0.867458	*	***	AT5G40740.1	7e-70	similar to Os02g0329300 [Oryza sativa	japonica cultivar-group	AT5G40740.1	7e-70	similar to Os02g0329300 [Oryza sativa
Cof::opCocaV10012908	SGN-U348176	Cc07_g00470 Prohibitin-1, mitochondrial	1.12213	1.17695	1.1497	1.15044	0.957281	0.959172	0.96754			gi|71370257|gb|AAZ30376.1|	3e-107	PHB1 [Nicotiana benthamiana]		AT5G40770.1	9e-101	ATPHB3 | ATPHB3 (PROHIBITIN 3 " | chr5:16332817-16333849 REVERSE "
Cof::opCocaV10006117	SGN-U361044		1.05786	0.933874	0.944545	1.02623	1.00409	1.15333	1.06372
Cof::opCocaV10010354	SGN-U352784	Cc07_g09940 Proteasome subunit beta type-1	1.22713	1.11012	1.11213	0.892965	0.894162	0.681018	0.751873	*		AT3G60820.1	2e-28	Symbols: PBF1 | PBF1	20S proteasome beta subunit F1	AT3G60820.1	2e-28	PBF1 | PBF1
Cof::opCocaV10004372	SGN-U349620	Cc04_g03290 Putative Acid phosphatase 1	2.34088	2.17696	0.712898	0.213584	0.183124	0.135909	0.133109	*	***	gi|57863859|gb|AAW56899.1|	2e-23	hypothetical protein OsI_18760 [Oryza sativa Indica Group]		AT4G25150.1	6e-23	acid phosphatase, putative | chr4:12901746-12902892 REVERSE
Cof::opCocaV10008642	SGN-U349020	Cc11_g16760 U-box domain-containing protein 6	1.48316	1.20528	1.07202	0.635121	0.784113	1.47506	1.35853	*	***	AT1G67530.1	3e-94	armadillo/beta-catenin repeat family protein / U-box domain-containing family protein | chr1:25311892-25314744 FORWARD		AT1G67530.1	3e-94	armadillo/beta-catenin repeat family protein / U-box domain-containing family protein | chr1:25311892-25314744 FORWARD
Cof::opCocaV10003462	SGN-U351291	Cc07_g14240 Hypothetical protein	0.0326607	0.0337609	0.0445648	0.0609254	0.494573	19.791	9.68654	*	***
Cof::opCocaV10015243	SGN-U356825	Cc08_g03550 Transcription elongation factor (TFIIS) family protein	0.825593	1.04414	1.09347	1.04627	0.970725	1.13681	0.991887	*
Cof::opCocaV10008347	SGN-U354120	Cc10_g04500 Putative Remorin family protein	1.23983	1.12541	1.03598	0.972679	1.10039	0.899811	0.853566	*		AT1G45207.2	8e-14	remorin family protein | chr1:17133143-17135988 REVERSE		AT1G45207.2	8e-14	remorin family protein | chr1:17133143-17135988 REVERSE
Cof::opCocaV10014907	SGN-U347894	Cc10_g13080 Bidirectional sugar transporter SWEET1	0.042961	0.0407016	0.0588026	0.52045	4.15431	0.625275	0.479771	*	***	gi|18394992|ref|NP_564140.1|	2e-48	unknown protein [Arabidopsis thaliana]		AT1G21460.1	3e-50	nodulin MtN3 family protein | chr1:7512019-7513270 REVERSE
Cof::opCocaV10003473	SGN-U350425	Cc05_g16280 Ubiquitin-NEDD8-like protein RUB2	1.21252	1.19926	1.13472	0.914875	0.761282	0.607289	0.667722	*		AT1G31340.1	1e-65	Symbols: NEDD8, ATRUB1, RUB1 | RUB1	RELATED TO UBIQUITIN 1	AT1G31340.1	1e-65	NEDD8, ATRUB1, RUB1 | RUB1
Cof::opCocaV10010962	SGN-U351698	Cc06_g09650 ATP binding microtubule motor family protein	1.00247	1.06385	0.921033	1.10396	1.04904	1.10116	1.07705			AT3G16060.1	1e-42	kinesin motor family protein | chr3:5447509-5451202 FORWARD		AT3G16060.1	1e-42	kinesin motor family protein | chr3:5447509-5451202 FORWARD
Cof::opCocaV10014242	SGN-U350031	Cc07_g05590 Putative Probable esterase PIR7A	0.736989	0.721286	0.717607	0.959626	1.78995	0.814021	0.861809	*	***	AT3G50440.1	2e-36	hydrolase | chr3:18728373-18729416 REVERSE		AT3G50440.1	2e-36	hydrolase | chr3:18728373-18729416 REVERSE
Cof::opCocaV10010699	SGN-U352889	Cc04_g09740 Putative Probable NAD(P)H-dependent oxidoreductase 2	1.03697	1.17534	1.08135	0.966766	1.07184	1.05873	1.12797			AT1G59960.1	2e-72	aldo/keto reductase, putative | chr1:22075075-22076732 REVERSE		AT1G59960.1	2e-72	aldo/keto reductase, putative | chr1:22075075-22076732 REVERSE
Cof::opCocaV10003757	SGN-U348826		1.03691	1.11614	0.946682	1.08208	1.13778	0.973871	1.072			gi|117607067|gb|ABK42077.1|	3e-71	ubiquitin extension protein [Capsicum annuum]		AT2G47110.1	1e-66	UBQ6 | UBQ6 (ubiquitin 6 " protein binding | chr2:19351771-19352244 FORWARD "
Cof::opCocaV10006138	SGN-U357743	Cc00_g15650 Protein kinase superfamily protein	1.00261	1.00995	0.999688	1.18607	1.00839	1.03701	1.01182			AT4G14480.1	3e-41	protein kinase family protein | chr4:8330077-8331540 REVERSE		AT4G14480.1	3e-41	protein kinase family protein | chr4:8330077-8331540 REVERSE
Cof::opCocaV10004944	SGN-U360098	Cc11_g14930 Probable peptide/nitrate transporter At5g13400	0.989763	0.927697	1.27853	1.06995	1.24849	0.47601	0.479068	*	***	AT5G13400.1	2e-76	proton-dependent oligopeptide transport	POT	AT5G13400.1	2e-76	proton-dependent oligopeptide transport
Cof::opCocaV10009745	SGN-U360406	Cc02_g36700 ATP-dependent DNA helicase 2 subunit KU80	1.02883	1.00055	0.99582	1.00501	1.02701	1.10661	0.956879			gi|19401144|gb|AAL87544.1|AF293344_1	3e-44	KAP-2 [Phaseolus vulgaris]		AT1G48050.1	1e-41	KU80, ATKU80 | ATKU80/KU80 (Arabidopsis thaliana Ku80 homolog " double-stranded DNA binding / protein binding | chr1:17727167-17730528 FORWARD "
Cof::opCocaV10008961	SGN-U353361	Cc02_g39420 Putative Late embryogenesis abundant (LEA) hydroxyproline-rich glycoprotein family	1.07776	0.947547	1.06256	0.892733	1.10735	1.34569	1.21057	*		AT1G64450.1	9e-40	proline-rich family protein | chr1:23945421-23946449 REVERSE		AT1G64450.1	9e-40	proline-rich family protein | chr1:23945421-23946449 REVERSE
Cof::opCocaV10003944	SGN-U352276	Cc05_g14890 Putative DEK domain-containing chromatin associated protein	0.852516	0.96708	0.962392	1.04813	1.22777	0.600815	0.59878	*	***	AT4G26630.1	2e-81	GTP binding / RNA binding | chr4:13430879-13434883 REVERSE		AT4G26630.1	2e-81	GTP binding / RNA binding | chr4:13430879-13434883 REVERSE
Cof::opCocaV10009978	SGN-U355095	Cc10_g02190 Coatomer subunit alpha-1	0.95141	0.976186	0.947755	1.10823	1.27481	0.800254	0.812925	*	***	AT1G62020.1	1e-99	coatomer protein complex, subunit alpha, putative | chr1:22923479-22927393 FORWARD		AT1G62020.1	1e-99	coatomer protein complex, subunit alpha, putative | chr1:22923479-22927393 FORWARD
Cof::opCocaV10009668	SGN-U349799	Cc02_g19610 Putative RING/U-box superfamily protein	1.13048	1.10874	1.05923	1.02527	0.850606	1.10982	1.21244	*		gi|22597166|gb|AAN03470.1|	5e-25	RING-H2 finger protein [Glycine max]		AT1G49850.1	3e-19	zinc finger (C3HC4-type RING finger " family protein | chr1:18458994-18460112 REVERSE "
Cof::opCocaV10008898	SGN-U352469	Cc03_g08990 Putative Probable carboxylesterase 7	1.45092	1.2096	1.03362	1.065	0.948851	0.965222	0.926566	*		AT3G48690.1	7e-49	similar to unknown protein [Arabidopsis thaliana]	TAIR:AT3G48700.1	AT3G48690.1	7e-49	similar to unknown protein [Arabidopsis thaliana]
Cof::opCocaV10005434	SGN-U361886	Cc03_g12740 Hypothetical protein	0.979388	1.04432	1.00008	0.927335	0.928221	0.991339	0.983385
Cof::opCocaV10007002	SGN-U359811	Cc07_g17840 Putative late blight resistance protein homolog R1B-17	1.30332	1.12889	1.1796	0.889724	0.956921	0.979548	0.945667	*	***	gi|48209881|gb|AAT40487.1|	4e-31	putative disease resistance protein [Solanum demissum]		AT1G59620.1	2e-07	CW9 | CW9 ATP binding | chr1:21906292-21909192 FORWARD
Cof::opCocaV10002498	SGN-U361647	Cc11_g03150 Putative DNA-directed RNA polymerase I subunit RPA2	1.09777	1.04167	1.13986	0.971073	0.993359	1.00248	1.05812			AT1G29940.1	7e-15	Symbols: NRPA2 | NRPA2	nuclear RNA polymerase A 2	AT1G29940.1	7e-15	NRPA2 | NRPA2
Cof::opCocaV10008997	SGN-U357107	Cc11_g13680 Putative Tetratricopeptide repeat (TPR)-like superfamily protein	0.973618	0.917181	0.872998	0.961229	1.04391	1.31438	1.00528	*		AT1G27150.1	1e-49	binding | chr1:9429164-9432055 FORWARD		AT1G27150.1	1e-49	binding | chr1:9429164-9432055 FORWARD
Cof::opCocaV10011218	SGN-U355029	Cc01_g16390 Putative Transcription factor bHLH62	0.670922	1.0119	1.27991	1.05974	0.974515	0.992242	1.06176	*		AT5G48560.1	8e-15	basic helix-loop-helix	bHLH	AT5G48560.1	8e-15	basic helix-loop-helix
Cof::opCocaV10009837	SGN-U349241	Cc09_g00870 Putative U4/U6.U5 tri-snRNP-associated protein 2	0.811804	0.813193	0.86195	1.08593	1.10214	1.71495	1.49353	*	***	gi|29124983|gb|AAO63781.1|	6e-69	alpha-tubulin 1 [Populus tremuloides]		AT1G50010.1	4e-69	TUA2 | TUA2 (tubulin alpha-2 chain " | chr1:18521405-18523397 FORWARD "
Cof::opCocaV10014131	SGN-U348643	Cc10_g15630 Protein CutA, chloroplastic	0.99187	1.13665	1.01534	0.915521	0.858779	1.06876	1.2037	*		gi|51971807|dbj|BAD44568.1|	4e-58	truncated copper-binding protein CUTA	CUTA	AT2G33740.2	4e-60	CUTA | CUTA | chr2:14276666-14278599 FORWARD
Cof::opCocaV10007380	SGN-U354781		1.09466	1.12432	1.11458	0.964232	0.973843	0.878446	0.974741
Cof::opCocaV10007990	SGN-U358702	Cc00_g15950 Hypothetical protein	1.00177	1.15917	1.0024	1.09422	1.07836	0.913687	1.03985
Cof::opCocaV10012777	SGN-U356030	Cc10_g06510 Putative Protein TRANSPARENT TESTA 12	1.18207	1.09394	0.937147	1.01118	0.941052	1.04496	0.864012			AT5G65380.1	1e-56	ripening-responsive protein, putative | chr5:26140467-26143578 REVERSE		AT5G65380.1	1e-56	ripening-responsive protein, putative | chr5:26140467-26143578 REVERSE
Cof::opCocaV10001152	SGN-U353005	Cc00_g20470 Putative uncharacterized protein	1.29016	1.0532	0.98618	0.939834	0.920008	0.631611	0.66814	*	***	AT4G00026.1	3e-39	similar to expressed protein [Oryza sativa	japonica cultivar-group	AT4G00026.1	3e-39	similar to expressed protein [Oryza sativa
Cof::opCocaV10012403	SGN-U352814	Cc06_g16540 Putative Carboxyl-terminal-processing protease	0.916592	0.935044	0.906646	0.980147	1.17978	1.14712	1.7504	*		AT3G57680.1	4e-158	peptidase S41 family protein | chr3:21392031-21394606 FORWARD		AT3G57680.1	4e-158	peptidase S41 family protein | chr3:21392031-21394606 FORWARD
Cof::opCocaV10012389	SGN-U351748		0.765293	0.876497	0.899755	1.10828	1.18169	1.30752	1.2557	*
Cof::opCocaV10004738	SGN-U348884	Cc06_g10980 F-box/LRR-repeat protein At4g29420	1.07146	0.988368	1.07421	0.927575	1.11863	1.03065	0.996307			gi|15233569|ref|NP_194671.1|	5e-15	hypothetical protein [Arabidopsis thaliana]		AT4G29420.1	5e-17	F-box family protein | chr4:14470721-14472210 REVERSE
Cof::opCocaV10013784	SGN-U349094	Cc00_g04720 Putative Mitogen-activated protein kinase kinase 6	1.23879	1.22887	1.12668	0.949755	0.926188	0.881409	0.760338	*		gi|92885782|gb|ABE87929.1|	4e-109	Protein		AT5G40440.1	1e-98	MKK3, ATMKK3 | ATMKK3 (MITOGEN-ACTIVATED KINASE KINASE 3 " MAP kinase kinase | chr5:16199377-16201741 FORWARD "
Cof::opCocaV10005959	SGN-U347712	Cc10_g09170 Putative Cytochrome P450 82C4	2.02286	2.11424	1.24309	0.0917815	0.082169	0.084747	0.0514246	*	***	gi|85068584|gb|ABC69372.1|	7e-96	CYP82M1v1 [Nicotiana tabacum]		AT4G31940.1	2e-86	CYP82C4 | CYP82C4 (cytochrome P450, family 82, subfamily C, polypeptide 4 " oxygen binding | chr4:15452046-15453972 FORWARD "
Cof::opCocaV10014253	SGN-U351028	Cc07_g08530 Putative Protein PLASTID MOVEMENT IMPAIRED 2	0.952238	1.09686	1.05856	1.07204	0.903276	1.43733	1.58029	*	***	AT1G66840.1	1e-17	similar to PMI15	plastid movement impaired 15	AT1G66840.1	1e-17	similar to PMI15
Cof::opCocaV10002853	SGN-U349049	Cc06_g07730 Putative Protein SRG1	1.1124	1.0287	0.974904	0.957021	1.04728	1.1789	0.988048			gi|2688828|gb|AAB88878.1|	1e-59	ethylene-forming-enzyme-like dioxygenase [Prunus armeniaca]		AT5G20550.1	2e-58	oxidoreductase, 2OG-Fe(II " oxygenase family protein | chr5:6952571-6953858 REVERSE "
Cof::opCocaV10001479	SGN-U354229	Cc04_g16910 Putative Transcription factor TCP14	1.03154	0.939401	0.986917	1.03985	1.05453	0.953322	0.907765			AT1G69690.1	2e-38	TCP family transcription factor, putative | chr1:26220112-26221089 FORWARD		AT1G69690.1	2e-38	TCP family transcription factor, putative | chr1:26220112-26221089 FORWARD
Cof::opCocaV10004280	SGN-U351804	Cc07_g01680 Putative RNI-like superfamily protein	0.972255	0.96756	0.964976	0.832064	1.12866	1.51281	1.42816	*	***	AT5G40470.1	3e-55	similar to F-box family protein	FBL4	AT5G40470.1	3e-55	similar to F-box family protein
Cof::opCocaV10007814	SGN-U358277	Cc04_g10710 Adenosylhomocysteinase	1.02871	1.07552	1.08808	0.893632	0.819466	1.58421	1.41428	*	***
Cof::opCocaV10005335	SGN-U351501	Cc05_g09620 Hypothetical protein	1.08359	0.99982	1.07068	0.957595	0.885031	1.02591	0.912072			AT5G10320.1	7e-20	similar to 80A08_29 [Brassica rapa subsp. pekinensis]	GB:AAZ67614.1	AT5G10320.1	7e-20	similar to 80A08_29 [Brassica rapa subsp. pekinensis]
Cof::opCocaV10013455	SGN-U361840	Cc01_g03070 Hypothetical protein	0.970194	0.912211	0.915687	0.952909	1.48867	1.0672	1.08068	*	***
Cof::opCocaV10005528	SGN-U352795	Cc05_g14450 Putative Acyl-CoA--sterol O-acyltransferase 1	1.65552	1.16413	1.00333	0.758474	1.13837	0.601813	0.648258	*	***	AT3G51970.1	2e-47	long-chain-alcohol O-fatty-acyltransferase family protein / wax synthase family protein | chr3:19295398-19296435 FORWARD		AT3G51970.1	2e-47	long-chain-alcohol O-fatty-acyltransferase family protein / wax synthase family protein | chr3:19295398-19296435 FORWARD
Cof::opCocaV10000251	SGN-U362631	Cc02_g23440 Hypothetical protein	1.03366	1.05753	1.29343	1.34426	0.812788	1.12736	1.11381	*	***
Cof::opCocaV10012336	SGN-U360736	Cc05_g01740 Cytochrome P450 82C4	1.05716	1.01179	0.982333	0.942707	0.915324	1.14052	1.03586			AT3G25180.1	4e-39	Symbols: CYP82G1 | CYP82G1	cytochrome P450, family 82, subfamily G, polypeptide 1	AT3G25180.1	4e-39	CYP82G1 | CYP82G1
Cof::opCocaV10009110	SGN-U360280	Cc03_g00030 Putative SWI/SNF-related matrix-associated actin-dependent regulator of chromatin subfamily A-like protein 1	1.13675	1.29508	1.21413	0.722916	0.833094	0.861958	1.05261	*	***
Cof::opCocaV10011160	SGN-U349493		1.20435	1.07459	1.17975	1.25966	0.87504	1.47359	1.56677	*	***
Cof::opCocaV10010718	SGN-U352982	Cc00_g00930 Hypothetical protein	1.04169	0.970038	0.975781	1.14583	1.00994	1.11049	1.02682
Cof::opCocaV10006990	SGN-U358676	Cc08_g09910 Mitochondrial import inner membrane translocase subunit Tim17	0.909862	1.05092	0.993566	0.927566	0.99762	1.20408	1.03415
Cof::opCocaV10001476	SGN-U347273	Cc04_g08010 Hypothetical protein	0.592737	0.771842	1.19461	1.7916	0.61715	0.616404	0.710524	*	***	gi|125564088|gb|EAZ09468.1|	3e-08	hypothetical		AT5G60840.1	1e-07	|
Cof::opCocaV10007340	SGN-U361399	Cc07_g03150 Putative Protein IQ-DOMAIN 31	0.783952	0.806006	0.813518	1.05986	1.33951	1.01993	0.930242	*		AT1G14380.3	2e-12	Symbols: IQD28 | IQD28		AT1G14380.3	2e-12	IQD28 | IQD28
Cof::opCocaV10005072	SGN-U357880		0.971177	1.10924	1.16876	1.05717	0.916983	1.11291	1.01055			gi|28317309|gb|AAO39651.1|	2e-11	AT12292p [Drosophila melanogaster]
Cof::opCocaV10009669	SGN-U355587		1.10785	1.07873	1.16572	1.07719	1.16941	0.969235	1.01612
Cof::opCocaV10009033	SGN-U358732	Cc02_g24460 Putative uncharacterized protein	0.872586	1.01621	1.06455	1.01072	0.992009	0.967262	1.09394
Cof::opCocaV10005583	SGN-U351299	Cc02_g00480 Aluminum-activated malate transporter 4	1.24171	1.22132	1.17412	1.14228	0.666697	0.69255	0.890811	*	***	AT2G17470.1	2e-12	similar to unknown protein [Arabidopsis thaliana]	TAIR:AT1G25480.1	AT2G17470.1	2e-12	similar to unknown protein [Arabidopsis thaliana]
Cof::opCocaV10010992	SGN-U352072		1.10282	1.06286	0.998689	1.02747	1.01496	0.964746	1.00793
Cof::opCocaV10013725	SGN-U359733	Cc08_g09590 Nuclear pore complex protein Nup85	0.88627	1.12565	0.934156	1.0782	1.22284	1.02588	1.08373	*		AT4G32910.1	1e-45	similar to Os01g0746200 [Oryza sativa	japonica cultivar-group	AT4G32910.1	1e-45	similar to Os01g0746200 [Oryza sativa
Cof::opCocaV10003568	SGN-U351951	Cc11_g14030 Putative uncharacterized protein	1.22189	1.15781	1.07737	0.937438	0.822344	1.12005	1.21722	*	***	AT1G70100.3	3e-29	similar to unknown protein [Arabidopsis thaliana]	TAIR:AT1G24160.1	AT1G70100.3	3e-29	similar to unknown protein [Arabidopsis thaliana]
Cof::opCocaV10011846	SGN-U356661	Cc07_g07910 Protein BRICK 1	1.44135	1.27646	1.06598	0.85799	0.853655	0.520625	0.557664	*	***	AT2G22640.1	4e-15	Symbols: HSPC300, BRK1 | BRK1/HSPC300	BRICK1	AT2G22640.1	4e-15	HSPC300, BRK1 | BRK1/HSPC300
Cof::opCocaV10007075	SGN-U361606	Cc03_g02150 Putative RING/U-box superfamily protein	0.840485	1.06331	0.941144	1.04901	1.06023	1.03079	0.973175			AT2G39100.1	3e-34	zinc finger	C3HC4-type RING finger	AT2G39100.1	3e-34	zinc finger
Cof::opCocaV10007946	SGN-U357903	Cc06_g00590 Regulatory-associated protein of TOR 1	0.842212	1.00376	0.982735	1.04891	1.00574	1.16432	1.13803	*		gi|140066413|gb|ABE88896.2|	4e-61	WD40-like		AT5G01770.1	1e-61	RAPTOR1A | RAPTOR1A (RAPTOR2 " nucleotide binding | chr5:294536-301770 REVERSE "
Cof::opCocaV10005145	SGN-U348876	Cc06_g03960 Cytokinin riboside 5'-monophosphate phosphoribohydrolase LOG1	0.509186	0.482695	0.706246	1.43949	1.80939	0.551008	0.560689	*	***	gi|92887761|gb|ABE89044.1|	2e-102	Conserved		AT2G28305.1	6e-103	similar to unknown protein [Arabidopsis thaliana] (TAIR:AT2G37210.1 " similar to Conserved hypothetical protein 730 [Medicago truncatula] (GB:ABE89044.1" " contains InterPro domain Conserved hypothetical protein 730 (InterPro:IPR005269" " | chr2:12088
Cof::opCocaV10001895	SGN-U356962		1.05279	1.1024	1.11303	1.07565	0.968536	0.992974	1.10686
Cof::opCocaV10013398	SGN-U347400	Cc10_g08040 DEAD-box ATP-dependent RNA helicase 2	0.936806	0.945073	0.979941	1.19921	1.22782	1.01594	0.912069	*
Cof::opCocaV10013596	SGN-U348019	Cc10_g00350 Putative Dolichyl-diphosphooligosaccharide--protein glycosyltransferase subunit 1	1.01968	0.94085	0.974429	1.25709	0.830332	0.547393	0.662445	*	***	gi|92875103|gb|ABE83243.1|	2e-29	Ribophorin		AT1G76400.1	2e-28	ribophorin I family protein | chr1:28663607-28666566 REVERSE
Cof::opCocaV10008061	SGN-U359179	Cc05_g08540 DNAJ heat shock N-terminal domain-containing protein	0.837685	0.927387	0.906451	0.982459	1.19321	1.25616	1.72613	*		gi|18406052|ref|NP_565982.1|	4e-73	expressed protein [Arabidopsis thaliana]		AT2G42750.1	5e-75	DNAJ heat shock N-terminal domain-containing protein | chr2:17800481-17802496 FORWARD
Cof::opCocaV10008708	SGN-U362743	Cc05_g15240 unknown protein; CONTAINS InterPro DOMAIN/s	1.34553	1.15792	0.995937	1.02988	0.852079	0.67552	0.753	*
Cof::opCocaV10008738	SGN-U352177	Cc04_g09510 Putative Surfeit locus protein 6	1.06888	1.01929	1.13913	1.13997	1.3601	1.43618	1.20509	*		AT5G05210.1	5e-15	nucleolar matrix protein-related | chr5:1548199-1549535 FORWARD		AT5G05210.1	5e-15	nucleolar matrix protein-related | chr5:1548199-1549535 FORWARD
Cof::opCocaV10006212	SGN-U350564	Cc03_g08310 Lactoylglutathione lyase / glyoxalase I family protein	0.924404	0.936586	0.912059	1.13466	1.05312	0.781379	0.781395	*	***	AT5G41650.1	2e-27	lactoylglutathione lyase family protein / glyoxalase I family protein | chr5:16672184-16672806 FORWARD		AT5G41650.1	2e-27	lactoylglutathione lyase family protein / glyoxalase I family protein | chr5:16672184-16672806 FORWARD
Cof::opCocaV10007033	SGN-U354634	Cc05_g02520 Protein disulfide isomerase-like 2-3	0.730234	0.833596	1.09912	1.44626	0.776343	0.441903	0.402044	*	***	gi|115479475|ref|NP_001063331.1|	7e-103	putative protein disulfide isomerase-related protein [Oryza sativa Japonica Group]		AT1G04980.1	3e-102	ATPDIL2-2 | ATPDIL2-2 (PDI-LIKE 2-2 " thiol-disulfide exchange intermediate | chr1:1413868-1416119 REVERSE "
Cof::opCocaV10009549	SGN-U358919	Cc07_g16420 Iron-sulfur assembly protein IscA, chloroplastic	1.08014	1.11981	1.00709	0.965554	0.939635	1.10787	1.28779	*		gi|92885186|gb|ABE87706.1|	2e-55	HesB/YadR/YfhF		AT1G10500.1	3e-55	ATCPISCA | ATCPISCA (CHLOROPLAST-LOCALIZED ISCA-LIKE PROTEIN " structural molecule | chr1:3460161-3461341 REVERSE "
Cof::opCocaV10006751	SGN-U361259		1.08449	1.02985	0.999086	0.948663	1.05838	1.19881	1.22213			gi|15218909|ref|NP_176187.1|	7e-26	Putative disease resistance protein [Arabidopsis thaliana]		AT1G59780.1	9e-28	disease resistance protein (CC-NBS-LRR class ", putative | chr1:21997246-22001356 REVERSE "
Cof::opCocaV10005946	SGN-U358022	Cc03_g03220 Nuclear transcription factor Y subunit C-9	0.884713	1.04193	0.892104	0.917061	1.18704	1.27988	0.963088	*		AT1G08970.3	5e-15	Symbols: HAP5C | HAP5C	HEME ACTIVATED PROTEIN 5C	AT1G08970.3	5e-15	HAP5C | HAP5C
Cof::opCocaV10010947	SGN-U348973	Cc00_g08720 NADPH	0.996535	1.02613	1.07026	0.93841	1.07874	1.00223	1.21703			gi|75153341|sp|Q8H9D2|NQR_SOLTU	1e-83	NAD	P	AT3G27890.1	3e-79	NQR | NQR (NADPH:QUINONE OXIDOREDUCTASE " FMN reductase | chr3:10352044-10353175 REVERSE "
Cof::opCocaV10001732	SGN-U357403	Cc11_g15800 BTB/POZ domain-containing protein At1g67900	1.45915	1.1468	1.25834	0.807885	0.776505	0.880082	0.815001	*	***	AT1G67900.1	1e-63	phototropic-responsive NPH3 family protein | chr1:25471400-25473551 FORWARD		AT1G67900.1	1e-63	phototropic-responsive NPH3 family protein | chr1:25471400-25473551 FORWARD
Cof::opCocaV10015039	SGN-U357669	Cc06_g12450 CONTAINS InterPro DOMAIN/s	0.878675	1.15127	1.04365	0.984342	1.09737	1.17659	1.20291	*
Cof::opCocaV10005055	SGN-U349755	Cc06_g21890 Putative uncharacterized protein	1.10741	1.08225	1.10787	1.181	0.933677	1.04245	1.18328
Cof::opCocaV10010069	SGN-U353871	Cc03_g08230 Putative late blight resistance protein homolog R1B-17	1.2747	1.02933	1.09794	1.03465	1.03589	0.904159	1.15944	*		AT1G58807.1	1e-10	disease resistance protein	CC-NBS-LRR class	AT1G58807.1	1e-10	disease resistance protein
Cof::opCocaV10003103	SGN-U358549	Cc03_g09950 Probable aldo-keto reductase 2	0.918288	1.0294	0.915965	0.92773	0.960603	1.06915	1.10984			gi|728744|sp|P40691|A115_TOBAC	4e-22	AUXIN-INDUCED PROTEIN PCNT115		AT1G60710.1	6e-19	ATB2 | ATB2 oxidoreductase | chr1:22358738-22360292 REVERSE
Cof::opCocaV10008205	SGN-U359762	Cc00_g19170 Serine hydroxymethyltransferase, mitochondrial	0.79755	0.775212	0.852467	1.1563	1.09712	1.00863	0.986386	*	***	AT4G32520.1	2e-131	Symbols: SHM3 | SHM3	SERINE HYDROXYMETHYLTRANSFERASE 3	AT4G32520.1	2e-131	SHM3 | SHM3
Cof::opCocaV10000213	SGN-U357377	Cc06_g03410 Zinc finger CCCH domain-containing protein 11	0.835169	0.847895	0.934051	1.10666	1.08531	1.39011	1.39186	*		AT2G20280.1	3e-12	zinc finger	CCCH-type	AT2G20280.1	3e-12	zinc finger
Cof::opCocaV10014970	SGN-U359808	Cc10_g01420 Putative unknown protein; BEST Arabidopsis thaliana protein match is	1.19049	1.15304	1.26767	0.978304	1.01788	1.43685	0.999006	*	***
Cof::opCocaV10004653	SGN-U358173	Cc00_g22480 Probable glutathione S-transferase parC	0.949483	0.975648	1.0602	0.977947	0.893805	1.56377	1.60644	*	***	AT1G78380.1	2e-28	Symbols: GST8, ATGSTU19 | ATGSTU19	GLUTATHIONE TRANSFERASE 8	AT1G78380.1	2e-28	GST8, ATGSTU19 | ATGSTU19
Cof::opCocaV10005680	SGN-U360710	Cc01_g08110 Putative late blight resistance protein homolog R1B-14	0.939912	0.966635	1.08783	1.10559	1.03936	1.05807	1.04407
Cof::opCocaV10001944	SGN-U351471	Cc00_g22270 Putative unknown protein; BEST Arabidopsis thaliana protein match is	0.711365	0.621073	0.800299	1.15081	1.25655	1.47233	1.41126	*	***	AT4G09060.1	2e-60	similar to unknown protein [Arabidopsis thaliana]	TAIR:AT1G14680.1	AT4G09060.1	2e-60	similar to unknown protein [Arabidopsis thaliana]
Cof::opCocaV10005371	SGN-U358486		1.12583	0.932751	0.899465	1.03257	1.06517	0.694842	0.786402	*	***
Cof::opCocaV10001369	SGN-U350027	Cc10_g13190 Ras-related protein RABC2a	0.829129	0.807055	0.81425	1.04871	1.40376	1.08259	0.846197	*	***	AT1G43890.1	3e-83	Symbols: AtRABC1, AtRab18, ATRAB18 | ATRAB18	Arabidopsis Rab GTPase homolog C1	AT1G43890.1	3e-83	AtRABC1, AtRab18, ATRAB18 | ATRAB18
Cof::opCocaV10005262	SGN-U349896	Cc03_g00590 Invertase inhibitor	0.0264465	0.0442153	0.112588	0.995825	3.64433	0.121816	0.0421293	*	***	gi|22212790|gb|AAM94391.1|	4e-13	invertase inhibitor-like protein [Ipomoea batatas]		AT1G47960.1	4e-13	ATC/VIF1, C/VIF1 | C/VIF1 (CELL WALL / VACUOLAR INHIBITOR OF FRUCTOSIDASE 1 " pectinesterase inhibitor | chr1:17685623-17687185 REVERSE "
Cof::opCocaV10003963	SGN-U357450	Cc03_g11430 Hypothetical protein	0.836689	1.01462	1.00782	1.01602	1.08175	1.06194	0.929216
Cof::opCocaV10003067	SGN-U353968	Cc02_g16850 Probable polyprenol reductase 2	1.08577	1.1742	1.06995	1.18138	0.952135	0.89038	0.950512	*		AT2G16530.1	2e-21	3-oxo-5-alpha-steroid 4-dehydrogenase family protein / steroid 5-alpha-reductase family protein | chr2:7170358-7172146 REVERSE		AT2G16530.1	2e-21	3-oxo-5-alpha-steroid 4-dehydrogenase family protein / steroid 5-alpha-reductase family protein | chr2:7170358-7172146 REVERSE
Cof::opCocaV10001074	SGN-U353686	Cc00_g20180 Putative RNase H family protein	1.20042	0.970151	1.21495	1.01306	0.990837	1.09728	1.18774
Cof::opCocaV10009091	SGN-U350799	Cc01_g17000 60S ribosomal protein L13a-2	0.748267	0.874091	0.982964	1.17547	0.708645	0.63904	0.648254	*	***	AT3G24830.1	2e-106	60S ribosomal protein L13A	RPL13aB	AT3G24830.1	2e-106	60S ribosomal protein L13A
Cof::opCocaV10014937	SGN-U351964	Cc03_g07150 Putative GATA transcription factor 1	0.819624	0.648283	0.765051	1.09997	1.28708	1.42602	1.49522	*	***	AT3G24050.1	8e-35	GATA transcription factor 1	GATA-1	AT3G24050.1	8e-35	GATA transcription factor 1
Cof::opCocaV10003624	SGN-U353633	Cc00_g24760 Putative DNA-binding bromodomain-containing protein	0.81247	0.903207	1.08749	1.11129	0.957701	0.965405	1.04093	*
Cof::opCocaV10011316	SGN-U352741	Cc06_g09210 ABC transporter G family member 32	0.848237	1.11309	1.40673	0.893186	1.05643	0.377641	0.373357	*	***	AT2G26910.1	7e-110	Symbols: PDR4, ATPDR4 | ATPDR4/PDR4	PLEIOTROPIC DRUG RESISTANCE 4	AT2G26910.1	7e-110	PDR4, ATPDR4 | ATPDR4/PDR4
Cof::opCocaV10003185	SGN-U361697		1.05591	1.15881	1.10334	1.10563	0.982492	0.9321	1.14644
Cof::opCocaV10014072	SGN-U356696	Cc04_g13770 Putative Probable serine/threonine-protein kinase Cx32, chloroplastic	0.943724	1.10815	1.0739	0.972662	1.04715	1.22219	1.11284			gi|125583207|gb|EAZ24138.1|	1e-15	hypothetical protein OsJ_07878 [Oryza sativa Japonica Group]		AT2G17220.2	2e-17	protein kinase, putative | chr2:7494948-7496850 REVERSE
Cof::opCocaV10000844	SGN-U352490		0.959569	0.928209	0.909889	1.09586	0.986218	0.992146	1.1127
Cof::opCocaV10001692	SGN-U354146	Cc02_g00820 Putative Two-component response regulator-like APRR5	0.89865	1.09991	0.966207	0.896705	1.12725	0.93184	1.31212
Cof::opCocaV10000430	SGN-U349564	Cc05_g00890 Pentatricopeptide repeat-containing protein At4g16470	0.710342	0.661364	0.729028	1.0498	1.5619	0.81042	0.816121	*	***	AT3G07800.1	2e-72	thymidine kinase, putative | chr3:2489950-2490941 REVERSE		AT3G07800.1	2e-72	thymidine kinase, putative | chr3:2489950-2490941 REVERSE
Cof::opCocaV10004615	SGN-U356791	Cc09_g08370 Putative Lactation elevated protein 1	1.01701	1.2117	1.01993	1.11584	0.915394	1.04823	0.929307			AT4G28070.1	2e-20	AFG1-like ATPase family protein | chr4:13946015-13948468 FORWARD		AT4G28070.1	2e-20	AFG1-like ATPase family protein | chr4:13946015-13948468 FORWARD
Cof::opCocaV10012203	SGN-U357469		0.969978	0.887224	1.05084	1.09563	0.97283	1.08293	1.15676
Cof::opCocaV10009159	SGN-U361733	Cc01_g05920 Protein GAST1	3.45985	2.00179	0.622911	0.0491604	0.0570848	0.052401	0.0481993	*	***	AT1G74670.1	2e-32	gibberellin-responsive protein, putative | chr1:28057039-28057554 FORWARD		AT1G74670.1	2e-32	gibberellin-responsive protein, putative | chr1:28057039-28057554 FORWARD
Cof::opCocaV10002109	SGN-U353081		1.02127	1.10992	1.0751	1.02951	0.993997	0.938876	1.02068
Cof::opCocaV10005829	SGN-U355961	Cc02_g38760 glycosyl transferase family 1 protein	0.878821	0.951025	1.09907	0.956771	1.09554	0.964884	1.00478			AT4G01210.1	2e-51	glycosyltransferase family protein 1 | chr4:507738-512362 REVERSE		AT4G01210.1	2e-51	glycosyltransferase family protein 1 | chr4:507738-512362 REVERSE
Cof::opCocaV10011175	SGN-U354684	Cc07_g11030 Protein of unknown function (DUF630) ;Protein of unknown function (DUF632)	0.888125	0.896471	1.09897	1.48226	0.767215	0.754799	0.759879	*	***	AT3G51290.1	1e-39	proline-rich family protein | chr3:19050959-19053416 FORWARD		AT3G51290.1	1e-39	proline-rich family protein | chr3:19050959-19053416 FORWARD
Cof::opCocaV10007235	SGN-U350585	Cc04_g13420 Putative UDP-glycosyltransferase 74B1	0.832118	1.07414	1.19843	0.999024	1.04256	1.25648	1.17583	*
Cof::opCocaV10000246	SGN-U353551	Cc01_g09780 Arogenate dehydratase/prephenate dehydratase 6, chloroplastic	1.04891	0.608083	1.06336	1.64806	0.763242	0.301215	0.460856	*	***	AT1G08250.1	1e-103	prephenate dehydratase family protein | chr1:2588991-2590232 REVERSE		AT1G08250.1	1e-103	prephenate dehydratase family protein | chr1:2588991-2590232 REVERSE
Cof::opCocaV10005819	SGN-U347292	Cc00_g13050 Glutamate dehydrogenase A	1.07656	1.01161	1.07175	0.952815	0.923781	1.76314	2.4713	*	***	gi|12229785|sp|O04937|DHEA_NICPL	2e-126	Glutamate dehydrogenase A	GDH A	AT5G07440.1	1e-126	GDH2 | GDH2 (GLUTAMATE DEHYDROGENASE 2 " oxidoreductase | chr5:2356154-2358013 FORWARD "
Cof::opCocaV10003477	SGN-U359212	Cc02_g20380 Proline iminopeptidase	0.894197	0.943533	0.962653	1.01395	1.04392	0.793548	0.658456	*	***	gi|30679088|ref|NP_179037.2|	9e-78	proline iminopeptidase [Arabidopsis thaliana]		AT2G14260.1	1e-79	PIP | PIP (proline iminopeptidase " prolyl aminopeptidase | chr2:6048523-6050951 REVERSE "
Cof::opCocaV10012529	SGN-U361803	Cc11_g09270 Sec-independent protein translocase protein TatC	1.12436	1.148	1.11076	0.97909	0.888009	1.07351	1.20306			gi|25312108|pir||G84420	2e-52	TATC-like protein [imported] - Arabidopsis thaliana		AT2G01110.1	1e-53	UNE3, PGA2, TATC, APG2 | APG2 (ALBINO AND PALE GREEN 2 " | chr2:83786-85088 REVERSE "
Cof::opCocaV10002143	SGN-U352483	Cc07_g11110 Putative uncharacterized protein	0.815334	0.95439	1.02216	1.01901	1.30001	1.22852	1.09152	*
Cof::opCocaV10013897	SGN-U351194	Cc08_g00030 Putative LOCATED IN	1.0551	1.05257	0.962273	0.75821	0.91803	2.03456	1.95697	*	***	AT4G31880.1	2e-39	binding | chr4:15419441-15423945 REVERSE		AT4G31880.1	2e-39	binding | chr4:15419441-15423945 REVERSE
Cof::opCocaV10003163	SGN-U358445	Cc07_g04700 Putative uncharacterized protein	0.936401	1.04843	1.10393	0.896388	0.857106	1.76096	2.41538	*	***	AT3G02340.1	4e-35	zinc finger	C3HC4-type RING finger	AT3G02340.1	4e-35	zinc finger
Cof::opCocaV10009607	SGN-U361603		1.0294	1.08767	0.977406	0.947159	1.10434	0.995737	1.02021
Cof::opCocaV10004723	SGN-U357120	Cc04_g04040 Late embryogenesis abundant protein Dc3	0.0641165	0.0857685	0.135721	1.08384	1.92466	3.89509	1.94531	*	***	AT3G15670.1	1e-09	late embryogenesis abundant protein, putative / LEA protein, putative | chr3:5310148-5310908 REVERSE		AT3G15670.1	1e-09	late embryogenesis abundant protein, putative / LEA protein, putative | chr3:5310148-5310908 REVERSE
Cof::opCocaV10005556	SGN-U361746	Cc10_g11790 60S ribosomal protein L9	1.11043	0.984091	0.903872	0.926543	1.02743	0.916732	0.947921
Cof::opCocaV10003479	SGN-U359802	Cc10_g09680 Ubiquitin carboxyl-terminal hydrolase family protein	0.966494	1.09744	0.956547	0.943694	1.12349	1.22963	1.26147	*		gi|15217597|ref|NP_177330.1|	5e-88	expressed during embryogenesis [Arabidopsis thaliana]		AT1G71850.1	1e-89	similar to unknown protein [Arabidopsis thaliana] (TAIR:AT4G24320.1 " similar to Os03g0646200 [Oryza sativa (japonica cultivar-group" ] (GB:NP_001050767.1 " similar to Protein of unknown function DUF860, plant [Medicago truncatula] (GB:ABE93198.1" " c
Cof::opCocaV10004012	SGN-U349379	Cc06_g18430 Non-specific lipid-transfer protein	2.7919	1.87737	1.18875	0.252588	0.306935	0.038052	0.0245893	*	***	gi|83026871|gb|ABB96481.1|	1e-27	non-specific lipid transfer protein precursor [Malus x domestica]		AT5G59320.1	2e-22	LTP3 | LTP3 (LIPID TRANSFER PROTEIN 3 " lipid binding | chr5:23946277-23946718 FORWARD "
Cof::opCocaV10008524	SGN-U348184		1.23102	1.30133	1.01196	1.10933	1.02216	0.76464	0.878863	*	***
Cof::opCocaV10011800	SGN-U360386	Cc04_g09560 Pyruvate dehydrogenase E1 component subunit beta, mitochondrial	1.1983	1.12635	1.25652	0.883732	0.853678	0.799105	0.812425	*	***	gi|3851003|gb|AAC72194.1|	5e-62	pyruvate dehydrogenase E1 beta subunit isoform 3 [Zea mays]		AT5G50850.1	2e-59	pyruvate dehydrogenase E1 component beta subunit, mitochondrial / PDHE1-B (PDH2 " | chr5:20706897-20710202 FORWARD "
Cof::opCocaV10003935	SGN-U361722		1.12175	0.880315	1.03309	1.03653	0.942831	1.07336	0.996269
Cof::opCocaV10009980	SGN-U352327	Cc07_g01160 Hypothetical protein	1.03646	0.970662	0.968952	0.924726	1.09935	1.14516	0.991897
Cof::opCocaV10000769	SGN-U362102	Cc09_g09380 Putative uncharacterized protein	1.04789	1.15826	1.00227	0.985671	1.02314	1.08096	1.06731
Cof::opCocaV10001697	SGN-U353229	Cc10_g13600 Putative Probable calcium-binding protein CML44	0.873569	1.12184	1.08766	1.20718	0.972157	0.939812	1.14474			AT1G21550.1	6e-28	calcium-binding protein, putative | chr1:7553306-7553773 REVERSE		AT1G21550.1	6e-28	calcium-binding protein, putative | chr1:7553306-7553773 REVERSE
Cof::opCocaV10010646	SGN-U358448	Cc04_g01190 Hypothetical protein	1.08154	0.895023	1.00627	1.01207	1.13738	0.899677	0.991119
Cof::opCocaV10007932	SGN-U354322	Cc02_g21830 Beta-xylosidase/alpha-L-arabinofuranosidase 2	1.11095	1.06947	1.35418	0.812707	0.792662	2.61641	1.28291	*	***	AT5G64570.1	8e-21	Symbols: ATBXL4, XYL4 | XYL4	beta-xylosidase 4	AT5G64570.1	8e-21	ATBXL4, XYL4 | XYL4
Cof::opCocaV10010733	SGN-U361851	Cc06_g18930 Putative Strictosidine synthase 1	1.24181	1.10977	1.1567	1.10032	0.742167	0.61564	0.735832	*		gi|6911873|emb|CAB72173.1|	2e-34	putative protein [Arabidopsis thaliana]		AT3G57030.1	3e-36	strictosidine synthase family protein | chr3:21112632-21114183 REVERSE
Cof::opCocaV10007370	SGN-U362812	Cc01_g21660 NifU-like protein 1, chloroplastic	0.851888	0.958942	0.954857	0.947438	0.884509	2.068	2.52283	*	***	gi|18411785|ref|NP_567219.1|	1e-31	AT4g01940/T7B11_20 [Arabidopsis thaliana]		AT4G01940.1	2e-33	ATCNFU1, NFU1 | NFU1 (NFU domain protein 1 " | chr4:842265-843388 REVERSE "
Cof::opCocaV10003463	SGN-U360008	Cc06_g16720 Translation elongation factor EF1B/ribosomal protein S6 family protein	1.05619	0.926213	0.919656	1.0647	1.02695	1.01562	1.03461
Cof::opCocaV10009146	SGN-U357438	Cc09_g10080 unknown protein; Has 30201 Blast hits to 17322 proteins in 780 species	0.891899	0.938749	1.16403	1.16315	1.06335	0.845005	0.931212	*		gi|18415932|ref|NP_568208.1|	1e-12	hypothetical protein [Arabidopsis thaliana]		AT5G09270.2	1e-14	similar to conserved hypothetical protein [Medicago truncatula] (GB:ABE83174.1 " | chr5:2879681-2880016 FORWARD "
Cof::opCocaV10005791	SGN-U347889	Cc02_g25460 60S ribosomal protein L37a	1.21949	1.07087	1.1019	1.124	0.592237	0.712708	0.74827	*	***	gi|58578274|emb|CAI48073.1|	1e-45	60S ribosomal protein L37a [Capsicum chinense]		AT3G10950.1	9e-46	60S ribosomal protein L37a (RPL37aB " | chr3:3423898-3424571 FORWARD "
Cof::opCocaV10009775	SGN-U360990	Cc05_g10130 Probable sugar phosphate/phosphate translocator At3g14410	1.52357	1.34419	1.16656	0.908932	0.740187	0.663643	0.760877	*		gi|9279588|dbj|BAB01046.1|	3e-15	phosphate/phosphoenolpyruvate translocator protein-like [Arabidopsis thaliana]		AT3G14410.1	2e-17	transporter-related | chr3:4815989-4817859 REVERSE
Cof::opCocaV10003286	SGN-U360097	Cc04_g12360 Putative Motile sperm domain-containing protein 2	0.936043	0.92032	1.02919	0.992028	1.08578	1.03357	0.983885			AT5G63060.1	5e-54	transporter | chr5:25312308-25313940 REVERSE		AT5G63060.1	5e-54	transporter | chr5:25312308-25313940 REVERSE
Cof::opCocaV10001869	SGN-U350110	Cc06_g03700 Cell number regulator 8	1.24506	1.28572	1.26229	0.750665	0.671554	0.483423	0.582172	*	***	AT2G37110.1	9e-88	similar to unknown protein [Arabidopsis thaliana]	TAIR:AT2G40935.1	AT2G37110.1	9e-88	similar to unknown protein [Arabidopsis thaliana]
Cof::opCocaV10001691	SGN-U347626	Cc06_g06770 MD-2-related lipid recognition domain-containing protein / ML domain-containing protein	1.22548	1.25405	1.08908	0.739253	0.88996	0.913061	1.03723	*	***	gi|21554315|gb|AAM63420.1|	4e-43	unknown [Arabidopsis thaliana]		AT3G11780.1	4e-45	MD-2-related lipid recognition domain-containing protein / ML domain-containing protein | chr3:3724332-3725482 REVERSE
Cof::opCocaV10002235	SGN-U354911	Cc03_g03490 Putative uncharacterized protein	0.811044	0.870554	0.908215	1.27871	1.14389	0.989656	0.909465	*	***
Cof::opCocaV10006564	SGN-U356312		1.00141	1.00669	1.05623	0.855947	1.01585	0.957838	1.06557
Cof::opCocaV10012117	SGN-U354876	Cc04_g00250 Uncharacterized membrane protein At1g16860	0.908093	0.957486	1.04819	1.16106	1.0331	0.672131	0.615402	*	***
Cof::opCocaV10011463	SGN-U349989	Cc11_g05780 Putative Neutral alpha-glucosidase AB	1.06446	0.9876	1.20943	1.09483	0.755938	0.489545	0.588008	*	***	AT5G63840.1	1e-88	Symbols: RSW3 | RSW3	RADIAL SWELLING 3	AT5G63840.1	1e-88	RSW3 | RSW3
Cof::opCocaV10004691	SGN-U357417		1.08261	1.0824	0.994985	1.08114	1.1998	1.04406	0.991062
Cof::opCocaV10009861	SGN-U351902	Cc02_g23550 Superkiller viralicidic activity 2-like 2	0.833777	1.01565	1.10353	1.09505	0.926578	1.546	1.40528	*	***	AT1G59760.1	2e-156	ATP-dependent RNA helicase, putative | chr1:21988236-21993775 REVERSE		AT1G59760.1	2e-156	ATP-dependent RNA helicase, putative | chr1:21988236-21993775 REVERSE
Cof::opCocaV10004073	SGN-U354678	Cc07_g13920 Putative UDP-rhamnose	1.18154	1.28923	1.02433	0.848965	1.09365	1.14582	1.03969	*		AT5G49690.1	2e-23	UDP-glucoronosyl/UDP-glucosyl transferase family protein | chr5:20207194-20208576 REVERSE		AT5G49690.1	2e-23	UDP-glucoronosyl/UDP-glucosyl transferase family protein | chr5:20207194-20208576 REVERSE
Cof::opCocaV10012484	SGN-U353781	Cc02_g25730 Putative Phosphorylated carbohydrates phosphatase TM_1254	1.209	1.19134	1.0457	0.928449	0.876242	0.921898	0.942776	*		AT2G38740.1	5e-34	haloacid dehalogenase-like hydrolase family protein | chr2:16201717-16203073 REVERSE		AT2G38740.1	5e-34	haloacid dehalogenase-like hydrolase family protein | chr2:16201717-16203073 REVERSE
Cof::opCocaV10008773	SGN-U347285	Cc01_g04520 Sulfite reductase 1 [ferredoxin], chloroplastic	0.740451	0.888867	0.98919	1.02516	1.16283	1.51315	1.41318	*		gi|119225844|dbj|BAD12837.2|	2e-68	sulfite reductase [Pisum sativum]		AT5G04590.1	3e-70	SIR | SIR (sulfite reductase " sulfite reductase (ferredoxin" " | chr5:1319405-1322299 FORWARD "
Cof::opCocaV10008564	SGN-U362674		0.890411	0.830403	2.6541	0.918262	1.14456	1.13245	1.04223			ATMG01250.1	1e-07	Symbols: ORF102 | Identical to Hypothetical mitochondrial protein AtMg01250	ORF102	ATMG01250.1	1e-07	ORF102 | Identical to Hypothetical mitochondrial protein AtMg01250
Cof::opCocaV10000452	SGN-U355336	Cc00_g06120 nuclear matrix protein-related	0.944649	0.973887	1.02578	1.19774	1.35994	1.12631	1.07804	*		AT5G09860.1	2e-37	nuclear matrix protein-related | chr5:3066816-3070734 FORWARD		AT5G09860.1	2e-37	nuclear matrix protein-related | chr5:3066816-3070734 FORWARD
Cof::opCocaV10013536	SGN-U349477	Cc05_g14320 65-kDa microtubule-associated protein 1	1.10931	1.10802	1.07776	1.22514	0.774351	0.200855	0.193202	*	***	gi|11558252|emb|CAC17794.1|	1e-141	microtubule-associated protein MAP65-1a [Nicotiana tabacum]		AT5G55230.1	4e-128	ATMAP65-1 | ATMAP65-1 (MICROTUBULE-ASSOCIATED PROTEINS 65-1 " microtubule binding | chr5:22419942-22422408 FORWARD "
Cof::opCocaV10013041	SGN-U352317	Cc03_g01640 Dynein light chain 2, cytoplasmic	1.55853	1.41557	1.27994	0.735643	0.778047	0.565705	0.653787	*	***	AT4G15930.1	4e-35	dynein light chain, putative | chr4:9036419-9037840 FORWARD		AT4G15930.1	4e-35	dynein light chain, putative | chr4:9036419-9037840 FORWARD
Cof::opCocaV10008245	SGN-U347739	Cc07_g20950 50S ribosomal protein L21, chloroplastic	1.64872	1.39055	1.2164	0.915103	0.657976	0.699978	0.731242	*	***	gi|132776|sp|P24613|RK21_SPIOL	2e-31	50S RIBOSOMAL PROTEIN L21, CHLOROPLAST PRECURSOR	CL21	AT1G35680.1	3e-30	50S ribosomal protein L21, chloroplast / CL21 (RPL21 " | chr1:13209989-13211458 FORWARD "
Cof::opCocaV10003733	SGN-U352540	Cc08_g01700 Regulator of nonsense transcripts 1 homolog	0.984847	0.97735	0.965396	0.966553	1.04695	1.46108	1.3408	*	***	AT5G47010.1	0	Symbols: UPF1, LBA1 | LBA1/UPF1	LOW-LEVEL BETA-AMYLASE 1	AT5G47010.1	0	UPF1, LBA1 | LBA1/UPF1
Cof::opCocaV10004753	SGN-U357557	Cc05_g12060 Metallothionein-like protein type 3	0.470514	0.689758	1.057	1.23461	1.3635	0.890883	0.804164	*		gi|18958245|dbj|BAB85601.1|	2e-11	metallothionein type 3 [Brassica juncea]		AT3G15353.1	2e-12	MT3 | MT3 (METALLOTHIONEIN 3 " | chr3:5180832-5181332 REVERSE "
Cof::opCocaV10007746	SGN-U349025	Cc02_g08560 unknown protein; BEST Arabidopsis thaliana protein match is	0.948822	0.942531	0.929589	0.857833	1.26032	1.30106	1.18559	*	***	gi|4056490|gb|AAC98056.1|	1e-63	hypothetical protein [Arabidopsis thaliana]		AT2G37370.1	4e-65	similar to unknown protein [Arabidopsis thaliana] (TAIR:AT5G13560.1 " similar to expressed protein [Oryza sativa (japonica cultivar-group" ] (GB:ABF95310.1 " similar to Os03g0281300 [Oryza sativa (japonica cultivar-group" ] (GB:NP_001049742.1 " | chr2:
Cof::opCocaV10011745	SGN-U352318	Cc04_g15450 Putative uncharacterized protein	0.816111	1.01822	1.05736	1.12803	1.01927	0.913273	1.00544	*		AT5G62760.1	1e-18	nuclear protein ZAP-related | chr5:25221956-25226619 REVERSE		AT5G62760.1	1e-18	nuclear protein ZAP-related | chr5:25221956-25226619 REVERSE
Cof::opCocaV10015248	SGN-U357706	Cc02_g19770 RING/U-box superfamily protein	0.941068	0.834258	0.980617	1.19558	1.11057	0.71347	0.710889	*	***	gi|21593620|gb|AAM65587.1|	3e-28	unknown [Arabidopsis thaliana]		AT2G14835.2	2e-30	zinc finger (C3HC4-type RING finger " family protein | chr2:6374320-6377692 FORWARD "
Cof::opCocaV10000644	SGN-U358909	Cc02_g31390 Cysteine synthase	1.14769	1.13316	1.1324	1.00611	0.982762	0.895723	0.825473	*		gi|10798638|emb|CAC12819.1|	9e-08	cysteine synthase [Nicotiana tabacum]		AT5G28020.1	2e-09	ATCYSD2 | ATCYSD2 (Arabidopsis thaliana cysteine synthase D2 " cysteine synthase | chr5:10026399-10028170 REVERSE "
Cof::opCocaV10003945	SGN-U360089	Cc09_g09610 Magnesium transporter CorA-like family protein	0.946846	0.896652	1.02927	1.01221	1.01364	1.05632	1.03271			AT1G29820.1	6e-28	similar to unknown protein [Arabidopsis thaliana]	TAIR:AT1G29830.1	AT1G29820.1	6e-28	similar to unknown protein [Arabidopsis thaliana]
Cof::opCocaV10000557	SGN-U359924	Cc00_g32330 Hypothetical protein	0.884638	0.902141	0.996859	1.15109	1.23524	1.11125	1.11439	*
Cof::opCocaV10002201	SGN-U358161	Cc10_g11770 Putative uncharacterized protein	1.07558	1.22791	1.0799	0.943365	1.11191	1.12621	1.08061
Cof::opCocaV10004590	SGN-U358145	Cc06_g04570 Phosphatidylinositol 4-phosphate 5-kinase 9	1.12323	1.01042	1.18939	1.02006	0.957755	1.2761	1.41983	*		AT3G09920.2	3e-118	Symbols: PIP5K9 | PIP5K9	PHOSPHATIDYL INOSITOL MONOPHOSPHATE 5 KINASE	AT3G09920.2	3e-118	PIP5K9 | PIP5K9
Cof::opCocaV10008650	SGN-U350905	Cc06_g22520 Hypothetical protein	0.479453	0.548424	0.698134	1.55487	1.23884	1.56586	1.58481	*	***
Cof::opCocaV10001096	SGN-U347339	Cc01_g21610 Hypothetical protein	1.05547	1.08062	1.07391	1.10591	0.886983	0.980366	1.03288			gi|140044887|gb|ABE82791.2|	2e-33	WW/Rsp5/WWP		AT4G16280.2	2e-33	FCA | FCA (FCA " RNA binding | chr4:9207180-9214428 REVERSE "
Cof::opCocaV10002482	SGN-U361704		1.14275	1.0592	1.021	1.09396	1.08481	0.92692	1.09697
Cof::opCocaV10011034	SGN-U352090	Cc02_g25500 Eukaryotic translation initiation factor 4G	0.975602	0.904936	0.921175	0.961689	1.07745	1.07585	1.18816			AT3G60240.1	7e-92	Symbol: None | MIF4G domain-containing protein / MA3 domain-containing protein, similar to eukaryotic protein synthesis initiation factor	Homo sapiens	AT3G60240.1	7e-92	Symbol: None | MIF4G domain-containing protein / MA3 domain-containing protein, similar to eukaryotic protein synthesis initiation factor
Cof::opCocaV10014654	SGN-U358541		1.10345	1.10642	0.967043	1.06212	1.0412	0.885593	1.14735
Cof::opCocaV10010656	SGN-U358408	Cc03_g02600 LEC14B homolog	1.25947	1.29813	1.11912	0.975116	0.826003	0.72989	0.879949	*		AT4G02120.1	7e-80	CTP synthase, putative / UTP--ammonia ligase, putative | chr4:940873-944097 FORWARD		AT4G02120.1	7e-80	CTP synthase, putative / UTP--ammonia ligase, putative | chr4:940873-944097 FORWARD
Cof::opCocaV10002025	SGN-U353177	Cc00_g21620 Putative ABC transporter A family member 2	1.04433	0.924472	1.01223	1.03252	1.22047	1.0691	0.977102
Cof::opCocaV10001076	SGN-U359236	Cc08_g16020 Putative Leucine-rich repeat (LRR) family protein	0.842211	0.980597	0.9528	1.13787	1.14341	1.50653	1.29307	*		AT4G23840.1	1e-39	leucine-rich repeat family protein | chr4:12400389-12403200 FORWARD		AT4G23840.1	1e-39	leucine-rich repeat family protein | chr4:12400389-12403200 FORWARD
Cof::opCocaV10015425	SGN-U357891	Cc06_g19700 cAMP-regulated phosphoprotein 19-related protein	0.941107	0.94753	1.08704	1.06307	0.946032	1.04605	1.07603
Cof::opCocaV10008871	SGN-U347208	Cc07_g00410 plant UBX domain-containing protein 1	0.882816	1.00684	0.874129	1.10169	1.04064	0.931515	0.917802			gi|18405313|ref|NP_566815.1|	3e-62	unknown [Arabidopsis thaliana]		AT3G27310.1	3e-64	PUX1 | PUX1 (PLANT UBX DOMAIN-CONTAINING PROTEIN 1 " | chr3:10088597-10090314 REVERSE "
Cof::opCocaV10009277	SGN-U347448	Cc04_g03030 Homeobox-leucine zipper protein GLABRA 2	1.01904	0.997147	1.06366	1.12698	1.03671	1.03224	1.01386			gi|13346176|gb|AAK19610.1|AF336277_1	5e-68	BNLGHi8377 [Gossypium hirsutum]		AT1G79840.1	1e-53	GL2 | GL2 (GLABRA 2 " DNA binding / transcription factor | chr1:30042419-30045906 FORWARD "
Cof::opCocaV10008527	SGN-U349534	Cc01_g14040 Tetratricopeptide repeat (TPR)-like superfamily protein	1.20737	1.06248	1.07877	0.760098	1.15117	1.34484	1.15563	*	***	AT2G29670.1	8e-71	binding | chr2:12689386-12691822 REVERSE		AT2G29670.1	8e-71	binding | chr2:12689386-12691822 REVERSE
[truncated: 14,694 more rows]

## Sheet: Table S5 DT genes Up&Down
Reporter ID (oligonucleotide probe)	SGN # (build#2)	Annotation Base 3	Coffea canephora gene model	MapMan Bin Code	MapMan Function	GOs	Cluster #	Up/Down	S1	S2	S3	S4	S5	S6	S7	Fold change S6/S5 (log2)	Fold change S6/S5	MIPS1	MIPS2	MIPS3	MIPS4	AGI	Evalue	TAIR9 function
[truncated: 2,135 more rows]

[truncated: 5 more sheets: Table S5bis TOP100up, Table S5bis TOP100down, Table S6 - GO-MapMan enrichment, Table S7 LEA genomics&proteomic, Table S8 - 454 Transcriptome]
